# Supplementary material for: Elucidation of Operon Structures across Closely Related Bacterial Genomes
Source: PLoS One. 2014 Jun 24;9(6):e100999. doi: 10.1371/journal.pone.0100999 (PMC4069176; doi:10.1371/journal.pone.0100999)
Supplement: File S1 — Orthologous gene groups of 19 clostridial organisms. All the orthologous gene groups are predicted with our in-house orthology identification tool GOST followed by the clustering program MCL. (XLSX) [file pone.0100999.s004.xlsx]

## Sheet: Orthologs_Cluster_Clostridium
ClutserID	NC_003030	NC_003366	NC_004557	NC_008261	NC_008262	NC_008593	NC_009012	NC_009089	NC_009495	NC_009617	NC_009697	NC_009698	NC_009699	NC_009706	NC_010001	NC_010516	NC_010520	NC_010674	NC_010723	NC_011837	NC_011898	NC_012563	NC_012658	NC_013315	NC_013316	NC_014328	NC_014376	NC_014393	NC_014614	NC_015275	NC_015425	NC_015687	NC_015737	NC_016627	NC_016791	NC_017179	NC_017295	NC_017297	NC_017299	NC_017304
1	15895268,15896795,15895524,15895989,15893744,15893816	-	28211096,28211464,28211549,28373145	-	-	-	125973058	126699556,126697908,126699570,126698061,126698035,126699070,126700151,126701212,126699564	148378779,148378588	150016919	153930817,153933308	153937023,153934488	153938040,153941191,153938944,153940266,153938511,153939601	153956001,153955656,153956149,153954270,153955229	160879392,160880217	170754383,170755948,170757092,170755727	170758713,170760207,170758197,170760683	187934385	188589429	219856342,219856030,219856475,219854873,219855655	220928010,220928579,220930086	226948072,226947843,226947773,226947968	237794081,237793924,237796621,237796824	260683563,260682117,260683577,260682201,260682175,260683082,260682630,260684109,260685106,260683571	260687223,260685715,260687237,260685800,260685774,260686680,260686230,260687767,260688764,260687231	300853954,300853964,300855895,300853323	302387092	302873486,302874056,302876968	-	326792212,326791748,326789789,326793097	331269516,331268488,331270206	337737217,337738767,337737473,337737942,337735667,337735740	339442776,339442057	374296954,374297980,374297746,374296381,374297870	376260897,376262143	384361184,384359677,384361198,384359768,384359739,384360670,384360211,384361751,384362782,384361192	384458725,384460278,384458983,384459453,384457178,384457251	384461018,384461214,384461127,384463419,384461314,384461720	387817051,387816862	385779041,385779716
2	15893854,15894117	18311346,18309439	28210522,28211768	110799262,110799947	110801717,110803699	118443624	125975295	126701227,126699904,126700190,126699934,126699228	148378368,148379883,148379575,148378611	150015478,150018594,150017114,150015084,150016986,150018483,150017117	153932013,153931457,153933899,153931129	153936832,153935275,153937109,153935657	153939020,153938445,153938900,153941463	153952685,153956119	160881638,160879116,160879024	170754669,170757163,170757144,170757618,170755180,170755164	170758790,170760124,170761007,170760407,170759641,170759704	187933165,187932476,187934520,187933115,187934136,187932341,187934340	188589302,188589285,188590423,188588155	219853357,219856451	220930052	226947596,226949220,226948941,226947863	237793685,237795352,237793939,237794954,237794279	260685121,260683880,260684144,260683895,260683289,260684808	260688779,260687540,260687803,260687555,260686885,260688466	300854363,300855144,300856461,300857011,300854624,300855376	302384891,302388461,302384799,302385604,302387499	302875335	310658379	326789171,326790349,326792918	331268818	337735781,337736046	339442140	374297595,374297832	376261547,376261309	384362797,384361514,384361786,384361531,384360899,384362478	384457292,384457555	384462263,384460804,384461997,384461041	387817116,387818134,387816599,387816889,387817885,387817271	385777777
3	15894796,15893518,15893664	18309104,18309832	28210149,28373154	110800915,110801258	110802668	-	125974037,125974600	126700606,126697934,126699136,126700673,126699143	148378276,148378323,148379367,148380103	150018979,150018673	153933260,153931715,153933864,153933361	153937388,153937494,153935477,153935486	153938448,153938743,153939411,153941035,153939547	153956139,153953001	160881456	170756065,170757684,170757622,170757494	170760267,170761769,170760704,170758311	187935169,187935665,187935618,187933678	188588996,188588016,188589471,188588540	219856469,219853658	-	226947499,226947552,226948670,226949431	237793640,237793563,237793596,237794743,237795573	260684506,260683147,260683154,260684444,260684574,260684732	260688164,260686745,260686752,260688103,260688232,260688390	300855753,300856182,300857142,300854610,300857006,300854628	-	302873211,302874011,302876958,302877110,302873804	-	326790671,326789545,326789484	331268653,331269527	337736738,337735437,337735586	-	374294826	376259873	384362153,384360737,384360744,384362092,384362225,384362400	384458245,384456947,384457097	384460687,384460717,384460760,384462454	387816499,387816554,387817665,387818353	385779607,385780132,385780039
4	15893408,15896852,15893669,15896570,15894166	18309584,18311074	28210298	110799193,110799645	110802768,110802356	118443320,118444802	125974765,125973968	126698332,126699788	148379977,148378423,148379378,148379136	150017254,150019588,150019163,150018985,150017370,150015937	153931268,153933186,153932028	153935816,153936994,153934547	153940437,153941340,153940869	153953605,153954687	160879006,160880802	170754880,170755089,170754396	170758383,170758688,170760231	187932494,187935599	188589494	219854227,219855156	220929986,220928330	226949313,226947656,226948681	237795446,237793744,237794754	260682449,260683771	260686048,260687431	300853857,300855937,300856060	302387423,302388266,302386733,302388439,302386908,302384919	302874469,302873345,302876278	310658909,310659740	326792532,326792534,326789761,326790341,326789992	331268246,331270071	337735321,337738825,337735591,337738531,337736096	339441597,339442816	374296593,374297960,374297951	376259978,376262424	384360030,384361402	384456831,384460337,384457102,384460042,384457605	384462352,384460862,384461820	387818241,387816659,387817677,387818242	385780219,385778154
5	15895968	18311282,18309079	28210432,28212011,28211699,28211702,28210225,28211065	110801111,110798756	110802678	118444538,118443327	-	126698638,126698383,126697968	148381147,148380801,148380150,148381231	150015212,150016905,150017731,150019353,150019864	153932219,153933447,153932288,153930801	153936132,153937098,153934592,153935189	153938784,153941172,153938986,153939781	153953092,153953270	-	170755246,170754517,170755992,170757106	170759663,170758768,170761146,170758551	187933914,187934849,187934827,187933576	188588331,188587833,188587652,188588929	219853743,219853903	-	226950627,226950255,226949464,226950713	237796654,237796281,237795619,237796728	260682678,260682503,260682146	260686276,260686102,260685744	-	302388245,302387339	302875798	310658439	-	331270390,331269784,331268674	337737921	339441298,339441792,339443588	-	-	384360259,384360082,384359706	384459431	384463519,384463110,384462496	387819469,387819109,387818401,387819554	-
6	15894094,15896242	18310224	-	110798743	-	118443638,118445055	125974357	126699928,126699599,126698469,126698954	148378284,148379362	150017771	153932083,153931072	153937821,153936819	153940157,153940797	153955581,153955498,153954443,153953338	160878713,160878802,160880077,160880994	170755331,170756947	170761832,170760431	187935705	-	219855966,219855901,219855034,219855908,219853967	220930266	226947506,226948665	237793603,237794738	260683889,260683608,260682590,260682964	260687549,260687268,260686190,260686562	300855130,300855138,300856488	302386621,302384852,302385946	302873916,302875711,302873232	310659567,310658174	326789293,326792190,326789294,326789721	331269838,331270523	337736023,337738197	339443256	374294957,374295367	376262869	384361525,384361231,384360169,384360550	384457532,384459708	384460724,384461804	387816506	385779835
7	-	18309885	-	110800197	-	118443961	-	126699528	148380061,148380075,148380076	150018870,150018860	153931453,153932579,153931614	153934975,153934753,153934555	153939609,153938952,153939632	153953476,153953697,153955996	160880773,160879576,160879557,160879331,160879560,160879561	170755125,170755626,170756931	170761758,170760469,170761617	187934924,187933024,187935782,187935505,187935353	188588833,188589193,188589852,188589575,188588647,188590556	219854098,219854318,219856337	-	226949389,226949403,226949404	237795530,237795544	260683532	260687192	300854384,300857113,300857112,300854385,300857128,300857127	302385900,302388336,302388317,302386205,302386207,302388332,302388333	-	310657566,310657988,310657986,310657564	326793140	331269905,331269918,331269917	-	-	-	-	384361151	-	384462412,384462424,384462425	387818309,387818323,387818324	-
8	15896449,15893891	18311452,18309580	28209972,28212045	110800961,110800032	110803261,110803260	118443161,118443590	125974738	126701185,126699436,126698263	148381465,148381284	150014992,150017878,150019592	153933552,153931204	153937590,153936273	153941351,153940193	153952819,153953240	160878301,160878484	170755847,170757175	170760265,170761395	187935018,187934823	188589992,188588998	219853484,219853875	220927544	226950981,226950776	237796986,237796782	260685079,260683487,260682381	260688737,260687083,260685980	300857286,300856978	302388370,302387305,302387411	302876586	310658246	326792449	331268352,331268689	337738408,337735819	339442249,339442379,339442158	374294612	376259457	384362755,384361105,384359960	384459918,384457329	384463839,384463653	387819806,387819615	385780192
9	15893923	18309981,18309628,18309750,18311581	-	110799741,110798680,110801152,261876146	110801897,110802518,110803731	118442976	-	-	148381224,148380763,148379281	150015938,150018963,150017929,150016431,150016778	153933162,153933288,153931551	153934950,153936416,153936952	153938698,153938089,153939348	-	-	170755000,170756680,170757235	170759120,170759946,170761019	187932973,187935324,187934861,187934937,187935161,187933548,187934132	188589275,188588072,188588269,188589449,188590624,188590494,188587934	219854020	220930058,220928857,220927825	226950213,226950705,226948568	237796720,237796238,237794591	-	-	300856967,300856739	-	302873570,302875703,302875475	-	-	331270285	337735852	-	374295508	376262394,376260539,376259768	-	384457361	384463594,384463073,384461711	387819546,387819069,387817579	385779480
10	-	-	-	-	110803360	118443604	125975153,125973486,125975685,125975530,125972672,125972877,125972892,125973708,125974378,125974043,125973319,125974403,125975694,125975340,125974491,125975314	-	-	150015561	-	-	-	153954709,153953195,153954700	-	-	-	-	-	219855175,219853838,219855169	-	-	-	260684973,260684959	260688631,260688617	-	-	302875360,302874925	-	-	331270850,331271096,331269539,331270106,331269985,331270891,331269493,331270394	-	339442934,339441845,339443185,339442319,339442339,339442889,339443553	374297316,374297430,374296991,374294814,374295662,374296904,374295979,374297236,374296631,374297105,374294940,374296800,374295252,374295150,374297030,374296834,374295578,374297310,374297977	-	384362647,384362630	-	-	-	385779338,385778416,385777970,385779803,385779545,385779189,385778149,385779861,385778769,385778129,385777532,385778597
11	15896112,15894525	18311162,18311125	28210078,28211692	110799985,110799387	110802752,110802719	118444999,118444487	125975102,125972612	126697699,126698740	148378169,148380953	150015315,150015381	153933453,153932522	153935639,153936830	153939942,153941406	153956272,153953500	160878400	170756998,170754793	170759077,170761830	187933510,187934351	188587576,188589044	219856589,219854122	220930465,220929962	226947387,226950426	237793482,237796454	260681905,260682750	260685503,260686348	300853458,300853910	302384832	302875863,302875596	310659664	326792667,326791185	331270426,331269059	337738066,337736461	339441288	374294788,374295520	376263021,376260002	384359457,384360332	384459577,384457968	384460609,384463254	387816392,387819281	385777587,385779470
12	15896116,15896775	18311166,18311588	28210075,28209939	110799515,110798603	110803637,110801568	118443328,118443882	125975098,125972962,125974813	126697695	148378165,148381505	150015311,150019870	153933851	153935043,153935056	153939289,153938733	153956276,153952780	160881997	170754827,170754500	170758894,170761547	187933505,187934606	188589402,188590788	219856593,219853445	220927738,220930748	226947383,226951021	237793478,237797026	260681901	260685499	300853454,300857325	302388303	302875867,302877125	310659665	326792828,326791414	331270430,331268256	337738070,337738746	339442235	374294781,374298333	376259677,376263178	384359453	384459581,384460257	384460605,384463878	387816388,387819846	385777583,385780253
13	15895966	18311280	28212009,28210434,28211700	110800722	110803068	118444133,118444392,118444096	-	126697970,126698385,126698640	148381145,148381229,148380148	150015214,150016907	153933492,153933291,153933823	153937149,153936895,153936942	153941062,153938285,153939393	153953094	-	170755641,170755508,170756181	170760808,170760160,170759543	187933089	188589707	219853745	220929030	226950625,226950711,226949462	237796652,237795617,237796726	260682148,260682505,260682680	260685746,260686104,260686278	300857082,300857164	302387337,302388255	302875796	310658441	-	331270388,331269782	337737919	339441097,339443455	-	-	384359708,384360084,384360261	384459429	384463517,384463600,384462494	387819467,387819552,387818399	-
14	15895764,15895497	18311043	28210852,28211392	110801224	110803645	118443355	125975598	126700296	148379176,148380718	150016338,150019130,150016726	153932884,153932227	153936760,153936104	153938741,153940490	153955946,153954756	160878761,160881678	170755927,170755903	170761060,170759049	187934157,187934661	188588165,188588130	219856288,219855220	220928592,220927475	226948460,226950172	237794479,237796195	260684256	260687915	300856100,300854120	302386096	302875667,302874559	310659217	326790115,326790113,326791118	331269260	337737715,337737446	339443164	374295189,374295069,374294514	376262132,376259396	384361898	384459225,384458955	384461606,384463034	387817471,387819026	385778039
15	15896386	18311389,18311403	28212186,28212176	110801277,110799825	110802365,110802561	118444674,118443068	125975212	126697624,126697638	148381437,148381423	150015028,150015041	153931436,153930982	153937813,153936380	153939274,153941254	153952859,153952845	160878396	170754754,170755852	170759758,170761158	187933901,187934837	188588795,188589870	219853510,219853524	220927776	226950935,226950949	237796944,237796958	260681830,260681844	260685442,260685428	300857248,300857262	302388101	302876536,302876550	310659510,310659523	326792609	331268397,331268411	337738357,337738343	339441355	374295101	376259715	384359397,384359383	384459853,384459867	-	387819764,387819778	385777696
16	15895967	18311281	28210433,28212010,28211701	110800501	110803918	118444972,118443969	-	126697969,126698639,126698384	148381146,148380149,148381230	150016906,150015213	153933192,153931545,153933810	153936298,153935221,153935977	153941161,153940462,153939141	153953093	-	170754881,170756792,170754647	170760099,170758500,170761056	187934858	188590762	219853744	-	226950626,226949463,226950712	237796653,237795618,237796727	260682147,260682679,260682504	260685745,260686277,260686103	300857083,300857165	302387338	302875797	310658440	-	331269783,331270389	337737920	339441098	-	-	384359707,384360260,384360083	384459430	384463518,384462495,384463601	387819468,387818400,387819553	-
17	15896430,15893472,15896875,15896870,15896863	18311252	-	110800549	110801585	118444193	125975443	126700285,126698436	148381096	150018790,150019738	153932681	153936786	153940776	-	160878966,160878973,160880137,160881232,160878592	170754399	170759556	187932383	188587975,188587631	-	220929187,220927505	226950577	237796603	260684245,260682555	260687904,260686154	-	302386234,302388268,302386629,302385067	302874240	310659552,310657893	326792841,326790405,326790552	331269113	337738388,337735389,337738849,337738843,337738836	-	374295292	376261361,376259431	384361887,384360133	384459898,384456899,384460361,384460355,384460348	384463396	387819413	385777883
18	15895471	-	28211369	-	-	118443152,118443608	125974721,125974722	126697810	148380688,148380689,148378244	150019101	153933748,153930899,153934071	153937462,153936556,153937683	153939755,153937953	153954729	160878473	170755201,170754353	170760028,170761749,170760635	187934919,187932922	188588920,188590609	219855193	220927561,220927559,220927560	226950142,226950143	237796165,237796166,237793558	260682017	260685615	-	-	302875228,302876239,302875229,302875231,302875227	310659646,310659607	326792651,326789958,326790150	331269289	337737420	-	374298259,374298260,374298261	376259473	384359571	384458929	384463007,384460682	387818996,387816470	385780175,385780176
19	15896526	18309509,18309362	-	110800402,110800287	110802376,110803681	118443732	-	126699827,126698602,126700433	148379892,148379914	150016963	153932113,153931770	153936262,153936381	153938673,153938299	153954408	160879013,160878261,160879825	170754266,170756444	170758818,170759794	187935346,187934494	188587548,188588341,188589953	219854998	220928620	226949229,226949251	237795362,237795386	260683810,260682642,260684392	260687470,260686242,260688051	300855071,300855800	302384679	302875712,302875975,302874527	-	326791649,326793059	331269229	337738485	-	374297573	376262100	384361441,384360223,384362036	384459995	384462273,384462294	387818148,387818172	-
20	15896862,15896874,15896869,15893473,15896431	18311251	-	110798784	110802178	118443681	125975442	126700284	148381095	150019737,150018789	153931855	153937772	153939824	-	160880138,160878974,160878967,160881231	170756820	170758630	187933451	188590353,188589404	-	220927504,220929186	226950576	237796602	260684244,260682556	260687903,260686155	-	302386628,302386235,302388267,302385068	302874241	310657894,310659551,310657400	326790553,326792840,326790406	331269114	337738835,337738848,337738842,337735390,337738389	-	374295291	376259430,376261360	384361886,384360134	384460347,384460360,384460354,384456900,384459899	384463395	387819412	385777882
21	15895193,15896954,15894232	18311623,18309269	28209879	110798693,110800412,110800314	110801910,110803675	118443896,118443154	125974671,125973865	-	148381564	150019893,150019686	153930842	153935512	153939968	153956491,148245121	-	169834676,170755652	169834748,170759014,170760318	187934592,187935202,187935811,187933892,187935676	188589779,188590638	219856794,219684059	220927515,220930450	226951079	229587358,237797084	-	-	300857397	-	302877154,302876371,302875747	310659869,310658845	-	331268205,331268924	337737138,337738930,337736162	-	374298297	376259444,376263006	384359025	384458646,384460442,384457671	384463941	387819907	385780116,385778257
22	15895739,15894999	18310726	28210907	110799951	110802372	118443183	125973086	126699364,126700204	148380240,148380464	150018308,150016029	153933663,153931783	153937608,153937071	153939969,153938227	153955363,153953994	160880624	170754628	170759595	187932490,187935113	188589463	219855782,219854608	220927497,220928951	226949660,226949863	237795811,237795949	260683417,260684158	260687013,260687817	300854550,300854442	302384945,302387077,302386506	302874748	310659160	326790873	331269686	337737690,337736940	339443663	374296875	376259420,376261160	384361033,384361800	384459200,384458447	384462603,384462814	387818587,387818733	385779013
23	-	-	28210119	-	-	-	-	126699266,126699326,126698911,126700171,126699175,126699429,126699104	-	-	-	-	-	-	-	169834571	-	-	-	-	-	-	229587320,229587343,229587354	260682274,260683599,260684188,260685160,260682302,260684402,260684519,260682594,260682287,260682152,260682577,260682466,260682727,260684633,260683236,260682180	260685873,260687259,260687847,260688819,260685901,260688061,260688177,260686194,260685751,260686177,260686065,260686325,260688291,260686832,260685779	-	-	-	-	-	331270872	-	-	-	-	384359843,384361221,384361830,384362845,384359878,384362047,384362167,384360693,384360173,384359860,384359713,384360156,384360047,384360310,384362288,384360844,384359745	-	-	387817058	-
24	15893413,15895486	-	28211381	-	-	118444113	125973000,125973329,125973833	126698112	148380704	150019117,150018832,150015427,150019633	153934194	153934638	153941301	153954745,153953747	160880833	170757287	170760016	187934471	188590317	219855209,219854365	220929454,220929215,220929723	226950158	237796181	260682233	260685832	300854131,300855391	302387783	302874570,302873982,302876828,302875391	310659029	326791528,326790016,326791225	331269273	337735326,337737435	-	374296287,374296363,374297050	376261654,376261395,376262007	384359800	384456836,384458944	384463022	387819011	385779084,385778758,385778291
25	15893997	18310286	28210134	110800223	110801508	118443583	125972661	126700794,126699376	148378229,148379083	150015486	153930852,153933133	153936763,153934889	153940636,153939108	153955991,153954082	160881005,160880365	170756620,170757354	170760454,170760557	187934526	188590347	219856332,219854695	220929683	226947447,226948370	237793545,237794389	260684713,260683427	260688371,260687023	300857058,300854526	302385252	302873621	310657952	326791911	331268751	337735925	339443562,339443017	374295557	376261964	384362381,384361044	384457434	384460668,384461517	387816453,387817381	385779422
26	15894547	18309994	28210000	110801250	110802991	118445078	125975280	126700806,126700129	148380932,148379923	150015361,150016851	153933712,153932836	153937670,153936523	153940096,153939235	153953519	160879638	170757554,170756816	170761215	187935740,187933005	188588289,188589219	219854141	220929992	226950405,226949260	237796433,237795394	260684726,260684093	260688384,260687752	300853930,300857179,300857182	302385953	302875572	310657846	326791729	-	337736484	339441455	374295031	376261030,376259972	384362394,384361736	384457991	384463235,384462301	387819260,387818181	385777763
27	15896880,15893602,15895214,15896882	18309263	-	110799964	110803118	118445130	125974590	-	148378071,148380328	150019693,150018203,150017133,150018031,150017087	153931259	153934492	153940970	153956375	160882027	170756510	170761413	187934109	188589000	219856688	220927623,220930672,220930433,220930492	226949621	237793377	-	-	300853359	-	302873029,302872968,302876378	310659445	326792753	331270637	337738854,337735522,337737160,337738856	-	374298192	376259545,376259900,376260471,376261182,376260717	-	384460366,384457033,384458668,384460368	384460519	387816294,387818546	385780028
28	15896831,15896832	18311600,18309064,18309671	28210543	110800044,110801331,110801157	110802491,258676988,110802277	118444495	-	126699128,126699078	148381162	150016296,150017349,150017187	153931758	153936270	153939071	153956026	160878242,160881934	170754334	170761829	187933707,187935255,187935583	188587772,188588690,188588209	219856366	220928345	226950641	237796669	260683139,260683090	260686737,260686688	300857076	302388404	302873290	-	326789735,326792055	331268381	337738804,337738805	339441998	-	376262404	384360729,384360677	384460317,384460316	384463533	387819483	-
29	15895604	18310855	28210496	110800100	110802226	118444174,118444132	125973780	126700396,126699180	148381065,148381556	150015869	153933484,153932578	153935099,153936275	153939110,153939481	153955794	160880395	170755958,170756131	170761337,170761753	187932543	188588947	219856161	220928842	226950545,226951071	237796571,237797076	260684354,260683241	260688013,260686837	300856584	302384829	302874994,302875634	310658969	326793183	331269173,331268540	337737553	339442243	374296559	376260458	384361998,384360850	384459063	384463367,384463934	387819380,387819899	385778347
30	15896768	18309121	-	-	110803745	-	125973946,125974525	-	-	-	-	-	-	153952897	-	-	-	-	-	219853562	220927520,220930363,220930626,220929524,220929090,220929240,220929548,220929644,220928197,220929089	-	-	-	-	-	302386853,302386089,302387495,302387433,302385633	302874681,302873007,302873080,302874267,302873312,302875972,302873832,302875189,302876590,302875719,302875366,302876462,302874861	-	-	-	337738739	-	374297620,374294810,374295589,374297337,374296974,374297074,374296048,374296641,374298279	-	-	384460250	-	-	385779872,385778724,385778010,385779053,385779235,385778182,385778028,385778171,385779414,385779961,385778239
31	15894830	18311314	28210587	-	110801456	-	125974351	-	148379025,148379031,148378266	150017826,150017893,150017794	153933944,153932373,153932068	153937242,153935682,153935185	153940791,153940678,153940841	153954118,153953680	160880258	170757255,170757153,170755428	170760535,170760425,170758603	187933012	-	219854730,219854302	220929136	226948317,226948311,226947489	237794328,237794337,237793585	-	-	300857169,300854069	302386943	302874399	310658325	326790543	-	337736772	-	374296536	376261311	-	384458279	384461462,384461469,384460709	387817328,387817320,387816489	385779829
32	15894179	18309676	28211280	110799935	110802963	118443990	125973397,125974299	126699441,126699057	148379444	150019388,150019380	153934184	153935685	153940116	153953420	160880670	170755104	170761686	187935030,187935227	188590003,188590021	219854044	220930245,220929487,220929041	226948808	237794810	260683492,260683069	260687088,260686667	300856084	302386061	302873248	310657959,310659294,310659061	326789773	331270533	337736109	339443443,339442301	374294988,374296935	376262836,376261722	384361110,384360657	384457618	384461872	387817748	385778689,385779767
33	15894960	18310757	28210760	110799451	110802419	118443342	125973817	126698886	148380514,148379274	150015993,150017124,150018945	153931086,153933923	153935734,153934631	153940274,153939956	153953954	160880426	170754816,170756499	170760000,170758406	187934162,187934604	188590524,188587868	219854568	220929194	226949914,226948561	237795997,237794584	260682896	260686494	300854406	302385316	302874710	310658786	326791234,326790921	331269725	337736901	339443242	374296607,374295363	376261368	384360485	384458408	384462864,384461704	387818852,387817572	385778309
34	15896581,15896187,15894762,15896725	-	28210228	-	-	118444543	-	126699280,126700976	148379498	150018759,150017108,150017921,150017975,150015237	153931759	153937585	153939374,153940011	153953370	160879551,160879804	170755842	170761403	-	-	219853999	-	226948862	237794044,237794163,237794865	260683339,260684884	260686935,260688542	300854675,300855812,300855604,300856920	302386947	302877171	310657426	326791088,326789303	331270626	337738542,337738142,337736704,337738693	339441523	-	-	384360951,384362551	384460053,384459653,384458211,384460204	384463679	387817800	-
35	15894687,15894684,15894030	-	-	-	-	-	-	126700713,126700742,126700754,126700712,126700748,126697958	148378874,148379185	150018102,150015586,150017682,150019479,150018796	153932599,153931057	153937231,153937264	153938935,153939811	-	-	170754806,170754294	170760974	-	-	-	-	226948151,226948469	237794486	260684651,260684618,260684657,260682136	260688309,260688276,260688315,260685734	-	302385617	302873913,302873915,302873914	-	326792978	-	337736629,337736626,337735959	-	-	-	384362310,384362271,384362316,384359696	384458136,384458133,384457468	384461307,384461615	387817160,387817481	-
36	15895503	18310304	28211026	110800619	110802494	118443692	125974344	126699198	148379164,148378208	150019168,150015466	153933565,153933829	153936282,153937069	153937990,153938369	153956021	160878173	170754625,170756555	170758626,170761055	187935069	188590671	219856361	220930547	226948446,226947426	237794465,237793524	260683259	260686855	300857073	302386606,302387258	302876283,302875320	310659545	326790787	331270474	337737452	339441109	374296527,374296625	376263038	384360868	384458961	384461591,384460648	387817457,387816432	385779822
37	15895518,15895602	18309488,18309492	28211869	110799732,110799362	110803285,110803692	118444195,118443279	125974668	126700329,126701112	148381063	150019428,150016601	153931503	153936051	153938591	153955972,153955792	-	170754464	170759335	187935752	188589208,188587840	219856314,219856159	220930766	226950543	237796569	260684289,260685008	260687948,260688666	300856582,300853651	-	302874992	310657774	326792884	331268906,331269175	337737467,337737551	-	374298294	376263197	384361932,384362682	384458976,384459061	384463365	387819378	385780113
38	15895502	18310767	28211135,28210752	110800678	110802884	118443052	125973238	126698876	148380523,148379167	150015982	153932593,153933887	153936576,153935219	153941056,153940066	153953943,153953712	160881036	170755483,170755427	170759771,170761020	187934191	188589493	219854557,219854332	220929351	226949923,226948449	237796006,237794468	260682886	260686484	300854397,300855515	302387625	302874701	310658798	326791917	331269733	337737451	339443033	374296180	376261533	384360475	384458960	384462872,384461594	387818861	385778851
39	15896437,15894191	18311423	28212201,28209835	110800045	110803502	118444397,118442929	125974293,125972833	126697592	148381451	150015015	153932782	153936468	153940994	153952834	160881583	170757820	170760517	187934389	188590460	219853499	220927785,220929532	226950963	237796972	260681795	260685392	300857273	302385738	302876561	310657474,310657487	326792086	331268385,331270141	337738395,337736121	339441066	374294995,374297387	376259729,376261774	384359346	384459905,384457630	384463825	387819793	385779762,385779251
40	-	18310236	28212005	110798955	110802445	118444969	125972893	126699141	148379606,148381247	150017052,150015551,150016346	153933600,153932915	153936605,153934928	153939058,153938474	153953097	160881062	170755129,170755584	170759000,170760874	187935105,187934360,187932828	188587849,188588379,188588170	219853748	220929944	226948972,226950729	237794986,237796744	260683152	260686750	300856868	302387270,302385558	302875794	-	326789723	331270383	-	-	374294569	376260013	384360742	-	384462024,384463617	387817920,387819568	385779188
41	-	-	-	-	-	-	-	-	148379415,148379417,148379416,148379418,148379414	-	153931486,153932249,153933732,153932555,153931929,153931760	153935843,153937247,153936412,153936914,153934792,153935262	153938859,153938607,153940979,153939759,153938981,153940215	-	-	170756874,170755979,170754349,170754660,170756071	170761784,170761807,170759277,170760117,170760774	-	-	-	-	226948706,226948707,226948708,226948709,226948705	237794781,237794782,237794783,237794784,237794780	-	-	-	-	-	-	-	-	-	-	-	-	-	-	384461844,384461845,384461846,384461847	387817717,387817718,387817719,387817720,387817716	-
42	15895644	18310887	28211891	110798880	110802795	118444011	125973479	126700843,126700845	148381101	150016669,150019585	153932213	153934913	153941337	153955815	160881604	170756483	170761733	187935048	188589307	219856182	220927979	226950582	237796608	260684766,260684768	260688424,260688426	300856615,300853630	302385971,302384663	302874856,302875936	310659134	326792029,326791711	331269117	337737595	339443094,339441616	374296716	376260866	384362437,384362439	384459105	384463400	387819419	385778603
43	15894671	18309665	28211591	110800675	110803721	118444649	125973764	126697791	148380834,148380867	150015942	153934120,153931311	153935419,153937511	153939245,153939900	153955305	160881172	170755843,170757817	170759762,170759875	187933955	188589238	219855726	220929597	226950309,226950342	237796333,237796366	260681994	260685592	300854042	302385976	302874491	310657649	326790571	331269940	337736612	339441443	374297332	376261839	384359548	384458119	384463147,384463174	387819151,387819186	385778363
44	15894271	-	28211035	-	-	118443526	125974066	126699093	148379072,148379470	150015525,150015513	153931380,153933121	153935513,153934670	153941477,153940719	153953302,153953458	160879379	170756929,170755362	170759987,170761426	187934960	-	219853933,219854081	-	226948360,226948833	237794378,237794836	260683105	260686703	300853660,300855941,300853824	302386714	302875508	310657403,310658956	326789501,326790690	331270112	337736201	-	374297970	376262435	384360694	384457709	384461896	387817370,387817774	385779631
45	15894323,15893809	18311131,18309344	28212071	110800773,110799327	110803000,110802936	118443979	-	126701017	148381313	150015375,150019659	153933332	153936639	153939990	153956155	160878899,160881029	170757030	170758717	187932499,187933683	188588791,188589682	219856480	220929968	226950822	237796831	260684899	260688557	300853526	302385099	302873300	310658951	326790130,326791337,326791663	331268632	337736254,337735732	339442401	374295498	376259995	384362568	384457762,384457243	384463692	387819651	-
46	15895396	18310842	28211292	110799650	110802408	118444153	125973491	126700268	148379431,148378876	150016458	153933436,153931563	153936331,153935814	153940532,153939224	153953811	-	170757278,170754316	170761331,170760164	187934112	188589879	219854427	220927934	226948795,226948153	237794797,237794175	260684229	260687888	300854245	302386832	302874628,302873118	310659202	326791417	331269350	337737344	339441320	374296730	376260796	384361871	384458853	384461860,384461309	387817734,387817162	385778592
47	15895667	18310177	28211920	110800813	110801932	118443046	125973844	126699378	148381118,148379117	150017265	153933394,153933986	153935019,153935359	153939725,153938093	153955932	160880968	170755640,170756074	170759175,170760263	187934122	188589599	219856274	220929364	226950598,226948402	237796625,237794422	260683429	260687025	300856692	302385096	302874831	310658377	326791562	331269085	337737618	339443206	374297063	376261549	384361046	384459128	384463490,384461548	387819440,387817413	385778279
48	-	18310237	28212006	110800611	110802985	118444970	125972894	126699140	148381248,148379605	150017051,150016345,150015550	153930990,153932829	153936347,153935790	153939973,153938317	153953096	160881063	170754877,170754364	170761696,170759842	187933886,187935298,187935507	188588577,188589933,188590520	219853747	220929945	226950730,226948971	237796745,237794985	260683151	260686749	-	302387271,302385557	-	-	326789722	331270384	-	-	374294570	376260012	384360741	-	384463618,384462023	387819569,387817919	385779187
49	15896024	18311548,18310549	28210402	110798744,110798721	110802076,110803433	118445075	125972592	126697903	148381501	150014925,150015442	153930973	153934987	153939044	153954926	160879404	170755022	170761649	187932397,187932355	188588453,188590224	219855373	220928827,220930442	226951017	237797022	260682113	260685711	300855465	302384949	302876668	310657879	326791472,326789603,326792484	331270558	337737978	339441910	-	376260443,376262979	384359670	384459489	384463874	387819842	385779490
50	15893783	18309850	28212093	110798951	110802018	118444310	125975179	-	148381338,148378278,148379617	150018925	153933765,153930927,153933955	153935067,153935439,153934941	153939434,153938703	153956178	-	170755879,170757299,170754426	170759362,170758199,170760162	187933435	188590505	219856503	220930291	226950848,226948986	237796857,237795085	-	-	300854387,300856377,300857181	-	302874151	-	326792091	331268600	337735706	-	374294868	376262899	-	384457217	384463716,384462036	387819677,387817936	385777665
51	15895501	18310765	28211134,28210754	110801338	110802009	118444647	125973240	126698878	148379169,148380860	150015984	153931319,153934263	153936775,153935159	153938615,153939777	153953713	160881034	170755439,170755772	170760751,170758983	187933232	188588033	219854333	220929349	226948452,226950335	237794471,237796359	260682888	260686486	300855514	302387623	-	-	326791915	331269731	337737450	339442601	374296178	376261531	384360477	384458959	384461597,384463169	387817462,387819180	385778849
52	-	-	-	-	-	-	-	126700302,126700868	148380999,148379749,148379750	150017950,150017207,150018095,150018081,150017919,150016327,150018106,150017331,150017092	153931370,153932004,153931099	153935502,153935968,153936948	153938443,153938116,153941413	-	-	170755134,170757586,170757309	170759600,170759855,170761318	187934682,187934750	-	-	-	226950477,226949032,226949033	237795199,237796504,237795200	260684262,260684790	260687921,260688448	-	-	-	-	-	-	-	-	-	-	384361905,384362460	-	384462080,384463302,384462081	387819305,387817985,387817986	-
53	-	18310133	28212047,28210112	-	110801879,110803189	118442881	125972865	126698589	148378213,148378248	150019883,150018820	153934278,153933143	153937822,153937723	153940481,153940339	153955026	160878567	170757093,170754503	170759412	187933600	188588676	219855467	220927597	226947431	237793529	260682626	260686226	300856216,300855712,300856989,300853616	302386730	302873304	310659700	326790157	331268812	-	339441564,339442506	374297559	376259512	384360207	-	384460653,384460692	387816437	385779217
54	15894977	18309624	28210824	110801119	110801877	-	125973909,125974818	126700252	148380484	150016009	153932630	153937638	153940311	153953971	160880093	170756077	170761342	187932998	188588892	219854585	220929522,220930753	226949883	237795967	260684213	260687872	300854423	302387594	302874727	310659192,310659856,310658660	326790239,326791208,326792833	331269705	337736918	339443219	374298338,374296384	376261765,376263183	384361855	384458425	384462834	387818753	385778209,385780258
55	15895898	18310375	28211967	110799833	110803073	118444381	125975222	126700924,126700971	148381180	150016209,150018814	153933152	153934525	153939192	153955960	160878535,160879125	170754567	170760538	187935559	188590743	219856302	220928259	226950659	237796687	260684849,260684879	260688507,260688537	300856723,300856458	302386739,302384943	302874445	310657900	326790230	331270305	337737851	339442436	374295111	376259869	384362518,384362546	384459361	384463549	387819501	385777706
56	15895835	18309117,18309837	28212206	110801055,110799832	110802379,110802006	118443462	125973377	126698405	148379304	150015178	153931592	153935313	153939258	153956373,153954650	160878682	170757141	170760701	187933307	188590310	219856686,219855120	220929288,220928336	226948605	237794679	260682524	260686123	300854882	302388405,302387068	302876945	310657364	326792248	331268363	337737788	339443087	374297596	376261469,376262418	384360102	384459298	384461742	387817602	385778709
57	15894985	18309622	28210829	110800558	110801457	-	125974111	126700880	148380479,148378390	150016014	153932674	153936026	153938398,153940981	153953976	160880962,160879809,160879813	170754339,170757188	170758531,170760044	187934329	188587749	219854590	220929520	226949878,226947620	237795962,237793709	260684802	260688460	300854428	302384803	302874732	310657924	326790246	331269700	337736926	339442460	374296054	376261763	384362472	384458433	384462828,384460831	387818748,387816626	-
58	15004782,15896127	18311177	28210073	110799474	110802673	118445050,118445007	-	126698643,126700290	148381148	150018452,150015301	153934044	153935037	153938114	153956289,153956288,153956287	-	170754683	170758610	187935170	188588921	219856606,219856605,219856604	-	226950628	237796655	260682683,260684250	260686281,260687909	-	-	302873107,302875879	310658438	-	331270441,331270509	337735109,337738081	339442742,339442498,339442124	-	-	384360264,384361892	384456618,384459592	384463520	387819470	-
59	15896742,15896723,15896584	18309897	-	110799763	110803968	-	-	126699279	148381511,148379917	150015625,150018182,150019335	153933417,153931179	153936193,153936889	153940654,153940629	153955975	160881704	170756434,170757614	170760135	-	-	219856317	-	226951027,226949254	237797032,237795389	260683338	260686934	-	302386692	302876983	310659867	326789241	-	337738710,337738691,337738545	339441536	374296615	-	384360950	384460221,384460202,384460056	384463884,384462297	387819853,387818175	-
60	15895024	18310701	-	110799127	110801851	118444598,118442905	125973450	126698646,126698779	148380413	150016053	153933265	153937784	153940786	153954020	160880578	170755544	170761274	187934375	188590044	219854634	220928136	226949809	237795891	260682686,260682789	260686284,260686387	300854468	302386298,302384475	302874771	310658204	326791396,326792127	331269662,331268234	337736965	339441427	374296687	376261059	384360267,384360371	384458472	384462761	387818677	385778633
61	15896346	18310320	28211403	110800163	110802744	118444858	-	126699203	148378454,148378767	150019301	153933805,153932732	153935614,153937068	153939139,153940703	153955536	-	170756299,170754922	170761338,170761030	187934219	188590276	219855932	220929411	226948060,226947687	237794069,237793777	260683264	260686860	300856468	302387955	302876170	310659314	326792218	331270175	337738302	339442536	374297735	376261606	384360874	384459813	384460892,384461202	387816692,387817041	-
62	15894582	18310989	28211633,28210583	110798581	110803528	118444745	125973412	126699059,126699102	148380889	150015739	153931224	153937635	153940633	153953576	160881641,160878392	170757237	170761654	187934045	188587782	219854198	220927994	226950364	237796391	260683071,260683114	260686669,260686712	300854008	302386569,302386858	302874342	310659059	326791438	331269992	337736518	339443528	374296445	376260881	384360659,384360703	384458025	384463195	387819209	385778673
63	15894937,15896326	18311329	28212124	110800296	110802483	-	-	126697685,126699994	148381366,148381368	150018818,150019419,150015096	153932770,153930846	153937755,153935792	153940045,153938406	-	-	170757474,170756905	170759961,170758336	187932621	188589359	-	-	226950878,226950880	237796887,237796889	260681891,260683955	260685489,260687615	-	-	302876475	310657798,310657796,310657522	-	-	337736878,337738282	-	-	-	384359443,384361593	384458385,384459793	384463742,384463744	387819707,387819709	-
64	15895382	18310831	28211275	110799245	110801649	118443536	125973471	126700215	148379449,148380780	150016472	153931325,153930803	153936107,153937643	153939890,153940402	153953826	-	170755225,170756273	170758539,170759202	187935598	188587646	219854442	220928063	226948813,226950230	237794815,237796256	260684169	260687828	300854260	-	302874642	310659173	326791365	331269365	337737330	-	374296707	376260971	384361811	384458839	384461877,384463085	387817753,387819087	385778611
65	15895814	-	-	-	-	118442993	-	126699662	148378472	150017872	153933613,153933700	153935287,153935186	153939859,153939504	153955185,153956007,153952737	160879999	170755892,170756438	170760329,170759326	187934768	188589556	219855617,219856347,219853828,219853403	220930776	226947705,226949425	237793796,237795561	260683646	260687306	300854592,300855656	-	302876116,302873884	-	326793074,326793076	331269744	337737767	-	374297955	376263207	384361273	384459277	384460909,384462448	387816709	-
66	15894127	18310950	-	110799654	110803305	118444263	125973268	126698608	148378563,148379142	150019748	153933460,153933642	153936869,153936170	153938843,153940383	-	160879053	170757868,170754722	170759941,170759199	187934240	188590193	-	220928332	226947813,226948423	237793895,237794442	260682648	260686248	300855354	302388211	302875695	310659052,310658505,310657389	326792009	331268529	337736056	-	374296239	376262422	384360229	384457565	384460991,384461568	387816811	385778820
67	15004765	18309720	-	-	110802577	-	-	126700943,126699187	148380207,148378720	150017890,150018887	153933239,153932699	153936290,153937395	153938262,153940811	-	160879607,160881454	170754751,170755488	170761726,170759859	187935234	188587542	-	-	226949530,226947997	237795681,237794034,237795284	260684875,260683248	260688533,260686844	300857149,300856655	302386164,302387588	302873385	-	326792317	-	337735092	-	-	-	384362542,384360857	384456601	384462566,384461156	387818466,387816996,387818076	-
68	15896110	161485642	28210081	110799593	110802704	118444997	125974736	126697702	148378172	150015318,150018862	153932206	153936792	153938476	153956270,153954258	160881992	170754418	170759936	187935465	188590301	219856587,219854861	220927546	226947390	237793486,229587288	260681908	260685506	300853461,300855531	302388291,302387083	302875861,302876311	310659657	326792663	331270423	337738064	339442236	374294615	376259460	384359460	384459575	384460613	387816395	385780190
69	15896134	18311180	28210068	110800386	110802734	118445012	125975080	126701103,126699938	148378150	150015297,150015119,150015438	153931351	153935683	153938808	153956294	160881863	170757081	170759805	187934781	188589882	219856611	220927717	226947367	237793462	260684999,260683899	260688657,260687559	300853439	302388207	302875883	310659433	326792743	331270446	337738088	339443566	374294763	376259653	384362673,384361535	384459599	384460591	387816373	385777565
70	15896582	18309119	28210323	110800414	110803156	118443522	-	126698365	148379806,148378721	150016440,150015567,150017889	153933532,153934277	153937826,153935432	153941207,153938210	-	160878520	170755278,170757680	170761707,170760247	187935716	188588724	-	220928809	226949090,226947999	237795250,237794035	260682485	260686084	300857148	302384831	302876653	310659589	326791648	331269588	337738543	-	-	376260407	384360065	384460054	384462135,384461157	387818041,387816997	-
71	15895629	18311304	28211884	110801319	110802298	118444060	125973743	126698152	148381087	150018038,150015183	153932923	153935084	153938058	153955810	160880797,160878906	170754255	170759804	187932904	188588550	219856177	220928797,220928798	226950568	237796594	260682273	260685872	300856610	302387069,302386675	302874879	310658431	326789266,326792022	331269136	337737578	339441327	374297304	376260394,376260395	384359840	384459088	384463388	387819404	385778383
72	15896234	18311494	28210018	110799239	110802060	118445090	-	126699337	148378095	150014956	153931578	153935572	153938568	153953064,153956247,153953261	160881145	170754839	170760788	187934617	188589582	219853715,219856569,219853894	220928080	226947312	237793405	260683393	260686989	300853389,300856922	302387072,302386540	302873241	310659574	326789448	331270580	337738189	339441977,339442718	374294644,374297765	376260990	384361007	384459700	-	387816319	-
73	15004739,15004865	18311513	28211045	110798574	110802422	-	125972944	126700586,126697906	148378348	150015195	153932445	153937530	153940830	153954239	160882043	170756566	170761297	-	188590416	219854842	220930559	226947576	237793665	260684486,260682115	260688145,260685713	300854834,300854833	302388584	302875249	-	326792924,326789889	-	337735066,337735192	-	374294602	376263194,376263050	384362134,384359675	384456575,384456701	384460783	387816577	385779140
74	15004792,15896807	18310053	28209902	110800135	110802926	118443407	125973449	126698780	148381537	150015958,150018801	153931221	153937832	153939719	153952760	160878676	170757026	170760629	187933643	188589249	219853426	220928137,220928311	226951052	237797057	260682790	260686388	300857342	302384479	302876931	310658208	326792123	331268238	337735119,337738780	339441418	374296686	376261060	384360372	384456628,384460292	384463914	387819878	385778634
75	15894250	18310168	28210284	110799480	110801445	118443743	-	126700607	148378417,148378322	150015883	153933172,153930981	153936387,153937124	153940850,153939466	153955316,153954930	-	170755629,170756682	170758929,170760727	187934313	188588358	219855736,219855377	220928575	226947648,226947551	237793737,237793639	260684507	260688165	300853822	-	302875729	-	326792398	331270082	337736180	-	-	376262149	384362154	384457689	384460857,384460759	387816653,387816553	-
76	15895902	18311554	-	110800466	110803800	118444928	125974372,125973466	126701215,126701217	-	150014921	-	-	153940513	153954992,153953287	160878699	-	170759037	187934720	188588895	219855435,219853919	220930279,220928068	226949085	-	260685109,260685111	260688767,260688769	300855697,300853641	302385686	302874442,302876837	310659729	326790915	331270309	337737855	339442741	374296701	376262887,376260976	384362785,384362787	384459365	384462125	-	385779850,385778617
77	15894822	18310998	28211642	110800920	110802418	118444585	125973583,125974091	126700054	148380898	150018261,150017966	153932790	153936850	153940963	153953549	160878912	170755803	170761320	187934737	188588721	219854171	220928030	226950372	237796399	260684018	260687678	300854993	302385492,302386080	302874333	310659079	326791150	331269999	337736764	339443467	374296311,374296065	376260937	384361661	384458271	384463204	387819219	385778495,385779656
78	15895903	18311555	-	110799678	110801817	118443293	125973467,125974371	126701216,126701218	-	150014920	-	-	153939094	153954993,153953286	160878698	-	170758841	187933326	188587992	219855436,219853918	220928067,220930278	226949086	-	260685110,260685112	260688768,260688770	300855698,300853640	302385685	302874441,302876838	310659728	326790914	331270310	337737856	339442740	374296702	376260975,376262886	384362786,384362788	384459366	384462126	-	385778616,385779849
79	15894267	18310135	-	110799617	110803366	118444452	125973025	126698339	148381164	150015895,150015897	153934128	153936050	153939949	153953732	160880954	170756881	170759262	187933107	188590176	219854351	220929981,220929637	226950643	237796671	260682456	260686055	-	302384756	302874686	310659692	326790188,326790017,326791341	331269972	337736197	339441533	374295318,374296265,374297370	376259983,376261915	384360037	384457705	384463535	387819485	385779060
80	15894901	18311584	28210324,28211697	110798950	110801874	-	-	126699678	148378784,148379326	150016306	153933679,153932084	153934921,153937025	153939763,153939320	153954453,153954655	160880045	170755601,170755167	170759540,170760133	187933905	188590302	219855042,219855126	220930358	226948077,226948629	237794086,237794706	260683661	260687321	-	302388524	302877120	-	-	-	337736842	-	-	376262949,376262542	384361288	384458349	384461220,384461769	387817056,387817623	-
81	15894823	18311034	28211619	110799378	110803850	118443334	125974444,125974092	126699105	148379529	150018955,150017958	153931587	153937183	153938345	153955395	160878911	170756290	170758325	187933578	188589303	219855812	220928461	226948894	237794903	260683116	260686714	300854994	302386279,302385494	302874620	310659218	326790252	331268853	337736765	339443468	374295052	376263279,376261858	384360705	384458272	384461952	387817833	385779901,385779657
82	-	-	-	110800942	-	-	-	126701246	148379558,148380218,148380224,148378891	150018537,150016755,150018115	153931792,153931191,153933787,153931935	153936882,153937792,153935204,153936579	153940988,153938187,153938656,153939485	-	160880947,160880937	170757262,170755590,170755577,170754251	170759228,170761033,170760747	187934615	-	-	-	226948924,226948169	237794934,237795696	260685164	260688823	-	-	-	-	-	-	-	-	-	-	384362851	-	384461980,384462579,384461330,384462584	387817865,387818479,387817178	-
83	-	-	-	-	-	118442926,118442962,118443549,118443430,118445097,118443628,118443931,118444938,118443157,118445140,118443676,118443916,118443889,118443137,118444988,118443244,118443247,118443249,118443091,118443127,118443017,118443131,118444332,118444344,118444099,118443187,118445105	-	-	-	-	-	-	-	-	-	-	-	-	-	-	-	-	-	-	-	-	-	-	-	-	331270561,331268279,331270229,331269158,331268881,331270045,331269133,331269456,331269115,331268308,331270401,331271125,331268487,331270194,331269748,331269852,331270201,331269155	-	-	-	-	-	-	-	-	-
84	-	-	-	-	-	-	-	126700856	148380429,148380418,148380424,148381128	-	153932925,153932682,153932697,153934189	153937676,153935002,153937628,153937409	153941311,153939456,153939703,153938827	-	-	170754573,170757496,170756168,170754558	170760833,170760332,170760815,170761577	-	-	-	-	226949826,226949815,226949821,226950608	237795911,237795897,237795905,237796635	260684779	260688437	-	-	-	310659531	-	-	-	-	-	-	384362450	-	384462779,384462767,384462772,384463500	387818696,387818683,387818690,387819450	-
85	15896819,15893611	-	28210233	110799273	-	118444637	125974267	-	148378093	150015129,150016681,150017291	153933074	153934714	153937987	153954286	-	170757668	170758653	187935652	188588450	219854887	220927919	226947310	237793403	-	-	300854731,300854990	302385647,302386534	302876261	310657766	326792014	-	337738792,337735533	339442607,339443262	374298003,374295666,374297434	376260432,376260781	384359242	384460304,384457044	384460538	387816317	385779736
86	15895628	18310876	28211883	110799853	110802686	118444421	125973740	126698264	148381086	150016445	153933561	153934650	153941432	153954229	160878605	170755251	170760643	187932865	188587762	219854834	220928736,220930059,220930018	226950567	237796593	260682382	260685981	300856609,300855256	302386672	302874880	310658433	326792021	331269137	337737577	339443408	374297301	376262395,376260332	384359961	384459087	384463387	387819403	385778386
87	15896104,15894754	18309539	28210130	110801237	110802671	118445062	-	126698477,126700834	148379597	150017719,150018364	153933822	153935704	153938769	153955415	160878278	170754720	170759184	187932328,187934507	188588412,188589048	219855831	220930694	226948963	237794977	260682598,260684757	260686198,260688415	-	302387521	-	310657344,310657352	326789321	331270537	337738058,337736696	-	-	-	384360179,384362428	384459569,384458203	384462015	387817911	-
88	15895532	18310911	-	110799943	110802007	118444029	125973573	126700341,126700450	148380550	150016741	153932337	153936348	153939641	153953909	160881399	170755750	170759927	187933287	188589102	219854523	220929102	226949950	237796033	260684301,260684411	260687960,260688070	300854336	302385084	302874680	310658600,310657732	326790373	331269259	337737481	339442738	374295828	376261270	384361944,384362058	384458991	384462898	387818878	385778505
89	15896101	18311153	28210087	110799230	258676975	118443805	125973900	126700408,126697715	148378177	150015323	153931697	153935608	153940144	153956214	160878414	170755666	170758963	187935421	188589340	219856539	220928882	226947395	237793491	260684367,260681921	260688026,260685519	300853466	302385043	302875856	310659613	326792473	331270417	337738055	339443032	374296907	376260565	384362010,384359473	384459566	384460617	387816400	385778217
90	15896497	18311615	28212016	110799777	110802933	118444610	125973190	126700900,126699099	148381130	150019885	153932232	153937223	153940868	153952963	160881277	170755914	170759810	187934225	188590426	219853621	220929177	226950610	237796637	260684825,260683111	260688483,260686709	300856882	302387939	302875562	310659276	326790704	331268223	337738457	339441605	374295845	376261352	384362495,384360700	384459967	384463502	387819452	385778899
91	15894233,15895880	18310639	28210538,28210289,28211114	110800263	-	118444909,118443822,118443811	-	-	148378418	150016551,150015910	153933569	153937338	153941193	153953596	-	170756756	170761029	187932604,187934495,187935243	188588842,188590721,188588153	219854218	-	226947651	237793739	-	-	300853847	-	302874372,302875010	310659114	-	331270286,331270792,331269418,331270079,331270784	337736163,337737833	-	374296207	-	-	384457672,384459343	384460858	387816654	-
92	15894968	18311053	28210817,28211004	110800884	110802024	-	125974292	-	148380494,148379775	150019137	153931104,153930919	153936534,153935417	153939987,153941491	153953962,153954186	-	170756796,170755596	170759673,170759430	187932634	188589775	219854576,219854795	220927791	226949892,226949057	237795976,237795225	-	-	300854414,300855315	-	302874719	-	-	-	337736909	-	374295006,374298119	376259734	-	384458416	384462843,384462102	387818763,387818012	385779761
93	15896458	18311461	-	110801137	110803022	118443809	125975139	126701120	148381474	150014983	153931858	153937038	153939802	153952810	160878293	170755876	170761658	187934552	188590511	219853475	220929825,220930448	226950990	237796995	260685016	260688674	300857295	302388378	302876598	310657656	326790215	331268343,331271066	337738417	339442244	374294804,374297532	376260169,376263004	384362690	384459927	384463848	387819815	385777626,385778004
94	-	18310766	28210753	110798682	110802618	118443577	125973239	126698877	148380522	150015983	153933866	153937102	153937904	153953944,153953269,153956239	160881035	170754548	170758728	187935624	188590610	219854558,219853902,219856561	220929350	226949922	237796005	260682887	260686485	300854398	302387624,302387074,302387071	302874702	310658797	326791916	331269732	-	339443034	374296179,374297772	376261532	384360476	-	384462871	387818860	385778850
95	-	18309278	-	110800728	110803812	118444227	125975186	126699940,126701083	148381335	150019679,150015435,150015116	153932037	153937280	153940725	153956175	-	170757401	170758969	187933869,187933476,187933649	188588027,188590622,188587675	219856500	-	226950845	237796854	260683901,260684979	260687561,260688637	300853507	302388424,302384495	302874154	-	-	331268603	-	339441988	374294876,374295422	376262071	384361537,384362653	-	384463713	387819674	385777672
96	-	18311130,18311233	28211912	110801407,110798741	110803954,110802619	118444163	125975627	126698287	148380825,148380185	150015376	153934160,153932314	153935964,153937682	153938197,153938002	153953328	-	170755558,170755724	170758203,170759232	187935617	188588666	219853957	-	226950301,226949503	237796325,237795656	260682405	260686004	-	302387386	-	310659216	-	331270565	-	-	374296227	376259962	384359985	-	384463136,384462540	387819143,387818442	385778064
97	15895510	18311286	-	110798688	110803258	118443001	125972767	126697884	148378480	150016328	153934086	153936771	153940840	153956346	160880266	170757102	170760910	187933468	188588006	219856661	220927694	226947713	237793802	260682094	260685692	300853394	302385673	302873924,302873257	310657878	326790562	331268501	337737459	339442356	374297491,374297883	376262501,376259631,376262702	384359652	384458968	384460914	387816716	385779317
98	15895969	18311283,18309077	28212012,28210227	110799215,110801121	110803399	118444510	-	126698641,126698380	148381150	150016904,150015211,150019355	153932761	153935742	153940533	153953091	-	170756239	170760032	187932888,187935437	188588574,188589521	219853742	-	226950630	237796657	260682681,260682500	260686279,260686099	-	-	302875799	310658436	-	331270391,331269781	337737922	339441604	-	-	384360262,384360079	384459432	384463522	387819472	-
99	15894289,15895056	18310189	28210689	110799666	110801804	118443937	125973692	126701167	148379386	150016220	153932840	153937008	153940759	153954092	160881954	170757648	170760298	187934890	188588367	219854705	220930352	226948689	237794764	260685061	260688719	300854529	302387235	302874499	310657777	326792701	331268996	337736219,337736997	339441600	374295401	376262939	384362737	384457727,384458505	384461828	387817684	385778432
100	15895509	18311285	28211582	110800762	110803555	118443354	125972766	126697885	148378481	150016329	153933232	153937186	153939625	153954921	160878281	170755351	170758585	187933534	188588897	219855368	220927692	226947714	237793803	260682095	260685693	300856073	302385675	302873925,302875220	310657877	326792732	331268502	337737458	339442358	374297882,374297490	376259629,376262700	384359653	384458967	384460915	387816717	385779318
101	15894195	18309039	28210584	110799606	110803505	118444025	125975588	126700096	148378047	150019724	153933799	153935856	153941392	153954184	160881608,160879455	170755970	170759586	187933350	188587595	219854793	220928003	226947254	237793352	260684060	260687719	300855318	302386914	302875721,302873334	310659139	326792374,326791630	331270676	337736125	339442828	374295926	376260890	384361703	384457634	384460494	387816269	385778027
102	15895897	18310374	28211966	110800496	110803718	118443245	125975223	126700923	148381179	150016210	153932077	153935476	153938984	153955959	160878536,160881660	170756735	170761592	187933551	188590512	219856301	220928260	226950658	237796686	260684848	260688506	300856722	302386738,302385024	302874446	310657901	326790231	331270304	337737850	339442437,339441106	374295112	376259870	384362517	384459360	384463548	387819500	385777707
103	15894601	18311534	28211408,28212046	110799130	110802185	118443306,118445051	-	126698985,126698321	148380744	150019320	153933568	153935462	153941278	-	160878202	170756201	170758275	187934405	188590122	-	220929994,220928464	226950196	237796220	260682995,260682438	260686593,260686037	-	302387419,302388413	302875535	310659256	326789592	331270514,331270511	337736540	339441799	-	376259970	384360581,384360019	384458047	384463056	387819051	-
104	261876144,261876143	161485638	161486851	110801317	110802507,110803253	118443854	125972560	-	148380752	150015672,150016314,150017139	153931521	153937618	153941269	153953569	160880977	170757289	170759098	187935314,187935694	188587569	219854191	220928198	226950204	237796227	-	-	300855902	302386957	302874085	310657545	326790300	331270495	337737960,337738633	339441085	374295328	376262867,376261141	-	384459471,384460144	-	387819059	385779524
105	15894170	18311517,18310258	28210337	110799155,261876166	110803757,110802626	118443463,118443585	-	126699145,126700490	148379091	150014941	153933692	153937174	153939624	153955313	-	170755092	170758909	187932573,187932803	188589856	219855733	-	226948378	237794397	260683156,260684456	260686754,260688115	300854031	-	302873985	310658623	326792069,326793004	331270150,331268691	337736100	-	-	-	384360746,384362104	384457609	384461525	387817389	-
106	15895020	18310706,18309199	28210927	110798835,110798893	110803098,110802345	118443056	125973543	126698770	148380416	150016049	153931165	153936264	153941150	153954016	160879475	170756436	170760730	187933117	188587801	219854630	220929551	226949813	237795895	260682780	260686378	300854464	302386275	302874767	310658658	326791400	331269666	337736961	339443127	374296826	376261793	384360362	384458468	384462765	387818681	385778536
107	15895088	18310658	28210971	110800054	110802835	118444299	125973610,125975518	126698923	148380362	150016097	153931004	153936780	153940934	153954067	160880888	170755708	170760926	187934670	188588538	219854680	220928053	226949760	237795843	260682932	260686530	300854511	302386511	302874939	310658987	326791247	331269618	337737029	339443418	374295786,374296411	376260961	384360519	384458537	384462716	387818629	385778468,385777958
108	15894272	-	28211034	-	-	118444828	-	126699094	148379073,148379471	150015526	153932107,153932335	153936798,153935344	153941221,153939971	153953303	-	170754456,170756213	170760097,170758356	187934181	-	219853934	-	226948361,226948834	237794379,237794837	260683106	260686704	300853661,300855940,300853825	302386713	302875507	310657404,310658955	326790691	331270111	337736202	-	-	376262434	384360695	384457710	384461509,384461897	387817371,387817775	-
109	15896888	18309537	28210589	110799828	110803421	118444416	125974352	126699732	148379284	150019611,150015496	153932465	153935481	153939065	153953432,153954858	160881995	170757840	170759766	187935431	188590333	219854056,219855315	220928195	226948571	237794593	260683715	260687375	300855666	302386946	302874403	310659354	326793000	331269777	337738862	-	374296533,374296616	376261131	384361342	384460374	384461714	387817582	385779830
110	15896808	18310052	28209901	110800799	110803752	118444212	125973451	126698778	148381538	150015957	153933334	153936263	153939178	153952759	160878675	170754596	170759799	187934872	188590363	219853425	220928135	226951053	237797058	260682788	260686386	300857343,300856653	302384478	302876932	310658207	326792124	331268237	337738781	339441419	374296688	376261058,376262167	384360370	384460293	384463915	387819879	385778632
111	15894702,15894854	18311580,18311562	28211048	110799697,110799251	110803760	-	-	-	148380244,148379621	150015755,150016732	153931721,153931085	153935130,153937843	153939149	153953311,153955623	-	170757834	170760935	187934976	188590711	219853941,219856001	-	226948990	237795089	-	-	300856149,300855179	302386619	302876691	310659268	326790920	331269823	337736644,337736796	-	-	376262052	-	384458151,384458303	384462040	387818591,387817940	-
112	15894967	18310749	28210816	110798885	110801559	118444456	125973621,125972779	126701129	148380496	150016000	153933344	153935003	153938768	153953961	-	170756990	170761777	187932382	188589353	219854575	220929814	226949894	237795978	260685025	260688683	300854413	302385709	302874717	310657499,310658170	326790818	331269716	337736908	-	374295775,374297557	376260182	384362699	384458415	384462845	387818764	385778457,385779305
113	15895760,15895738,15896567	-	-	-	-	-	-	126698720,126699363	148380241	150015590,150018373,150018309	153933321	153935529	153938949	153952717,153955364,153954548	160880556	170754757	170759140,170760571	187932496	-	219853388,219855783	-	226949661,226947985	237795812	260683416	260687012	300855029,300856445	302384944	302873374	-	-	-	337737711,337737689,337738528	-	-	376259612	384361032,384360308	384459221,384459199,384460039	384462604	387818588	-
114	15893304	18308988	28209863	110799437	110803693	118445175	125974861	126697571	148378017	150014898	153931278	153936801	153939432	153952676	160878167,160878454	170756292	170760652	187934052	188588443	219853349	220927465	226947228	237793326	260681774	-	300853238	302384449,302386253	302872928	310657321	326789144	331270701	337735215	339442020,339441340	374294499	376259386	384359324	384456724	384460465	387816243	385777392
115	15894603	18311532	28212020	110799162	110803311	118444084,118444977	-	-	148379059,148381258	150019318	153931096,153932102	153937076,153937114	153938182,153941315	153953080	160878479	170756190,170755380	170760659,170759996	187935532	188588641	219853731	-	226948347,226950741	237794365,237796755	-	-	300856891	302388410	-	310659254	-	331270517,331270398	337736542	-	374297635	376261614	-	384458049	384461496,384463628	387817356,387819579	-
116	15894669	18309663	28211592	110798984	110802604	118444626	125973765	126697789	148380836	150015940	153932727	153937694	153940805	153955307	160881593	170757832	170760278	187934053	188587816	219855728	220929598	226950311	237796335	260681992	260685590	300854040	302386005	302874489,302876228	310657647	326790569,326793016	331269942	337736610	339441577	374297333	376261840	384359546	384458117	384463149	387819153	385778362
117	15893396	18310415	28210450	110799053	110803332	118443554	125975014	126701042	148378915	150016169	153931984	153936619	153939384	153953349	160879929,160879518	170756617	170761804	187935456	188589235	219853978	220928706	226948196	237794220	260684924	260688582	300856361	302386093	302875076	310658307	326792714	331270184	337735309	339442570	374297791,374296129	376260300	384362593	384456819	384461353	387817203	385777495
118	15896227,15894964	18310753	28210765	110799271	110802005	118444576	125973525	126698824	148380510	150015997	153933965	153936154	153938663	153953958	160880423	170757811	170758225	187934515	188590162	219854572	220928899	226949910	237795993	260682834	260686432	300854410	302385319	302874714	310658633	326791236	331269720	337738182,337736905	339443244	374296779	376260582	384360416	384459693,384458412	-	387818848	385778555
119	15896113	18311163	-	110800060	110803313	118443007	125975101	126697698	148378168	150015314	153932368	153936313	153939136	153956273,153954438	160878368	170756174,169834610	170758248,169834936	187932761	188589727	219856590,219855029	-	226947386	237793481,229587413	260681904	260685502	300853457	302384811	302875864	-	326792668,326791847	331270427	337738067	-	374294787	376263031	384359456	384459578	384460608	387816391	385777586
120	15896334	18311337	28212132	110798962,110800418	110802135	118444071	-	126700651,126699296	148381374	150017801,150015662	153930798	153937738	153941050	153952947,153955001	-	170754340	170759245	187932876,187932849,187933486	188588569,188587612,188587717	219853604,219855443	-	226950886	237796895	260684552,260683355	260688210,260686950	300857192	-	302876483	-	-	331268456	337738290	-	-	-	384362203,384360966	384459801	384463750	387819715	-
121	15893545	-	-	-	-	-	125974082	-	148378690	150016871,150015512	153933253	153936899	153941194	153955695,153953658,153953670,153954373,153955079	-	170754938	170761032	-	-	219856069,219854292,219854280,219854964,219855518	220929039	226947949	237794011	-	-	300853690,300855529,300855481,300855488	-	302875663,302876304	-	326789570,326789491	-	337735464	339442616	374296467,374295651,374296612	376261855,376261091	-	384456975	384461105	387816974	385779647
122	-	18309425	28210521,28211527	110801406	110802707	118443421	125975449	126699640,126698230	148380872,148380023	150019155	153932286,153931283	153935284,153937070	153937957	153953022	160882021	170757609	170758329	187932965	188589623	219853678	220927680	226950348	237796371	260683629,260682346	260687289,260685945	300856688	302385487	-	-	326790389,326792492	331269953	-	-	-	376259615	384361256,384359925	-	384463179	387819191	385777889
123	-	-	-	-	110803828,110803726,110802168,110801863,110803585,110803003,110801891,258676987,110802890,110803197,110801482,110801472,110802477,110801885,110801483	-	125975686,125973721,125973216,125973107,125974499,125972825,125974639,125974007,125974673,125973030,125974604,125973907,125972716,125973210,125975659,125973396,125972869,125975197	-	-	-	-	-	-	-	-	-	-	-	-	-	-	-	-	-	-	-	-	-	310659342,310659716	326791968	-	-	-	374295859,374297029,374295987,374295003,374297722,374294813	-	-	-	-	-	-
124	-	-	-	-	-	-	346980542,346980545,346980496,346980528,346980525,346980535,346980524,346980526,346980547,346980522,346980573,346980485,346980543,346980541,346980527,346980486,346980538	-	-	-	-	-	-	-	-	-	-	-	-	-	220929591,220928289,220928286,220927860,220929766,220930019,220928273,220930085,220928725,220929088,220930083	-	-	-	-	-	-	-	-	-	-	-	-	374297446,374295142,374297992,374296257,374295986,374296805,374294986,374295313	-	-	-	-	-	385779971,385779203,385778135,385779945,385779672,385779269
125	-	-	-	-	-	-	125972744,125973484,125972908,125974166,125974172,125972770,125974808	-	-	-	-	-	-	-	-	-	-	-	-	-	-	-	-	-	-	-	-	302876082,302872980,302873506,302875026,302875762,302876189,302874461,302872985,302875538,302873850,302875532,302875405,302875807,302873619,302876577,302875827,302875348,302873603,302873938,302874685,302875642,302874086,302873786,302874969,302876282,302875109,302875232,302874122,302873401,302875061	-	-	-	-	-	-	-	-	-	-	-	385779252,385779946,385779314,385779853,385780139
126	15896448	18311451	28211901	110800131	110802143	118443505	125974884	126698298	148381464	150014993	153931512	153937392	153940569	153953077	160880883	170755010	170759065	187933375	188588461	219853728	220927477	226950980	237796985	260682415	260686014	300856909	302385550,302386510	302876585	310658466	326791248	331268354	337738407	339443323	374294520	376259399	384359996	384459917	384463838	387819805	385777416
127	15896667,15893823	18309181	-	-	-	-	-	126698441,126700677	148378291,148378280	150019786,150019826,150019514,150019614	153934326,153932570	153937411,153937811	153938649,153937985	-	-	170754641,170754623	170759538,170759863	-	-	-	-	226947513,226947502	237793610,237793599	260682561,260684578	260686161,260688236	-	302385658,302387695	-	-	-	-	337738631,337735749	-	-	-	384360139,384362229	384460142,384457260	384460731,384460720	387816514,387816502	-
128	15893998	18310285	28210135	110799767	110802225	118442874	125972662	126700793	148378230	150015487	153931900	153937674	153941441	153955990	160881004	170754551	170760450	187934425	188587791	219856331	220929670	226947448	237793546	260684712	260688370	300857057	302385253	302873622	310657953	326791910	331268757	337735926	339443560	374295558	376261949,376259611	384362380	384457435	384460669	387816454	385779421
129	15893808	18309343	28212072	110798701	110802538	118443486	125973776	126701018	148381314	150019660	153931752	153937606	153940316	153956156	160878494	170757584	170759731	187934895	188590611	219856481	220930011	226950823	237796832	260684900	260688558	300853525,300855755	302385507	302873299	310658952	326791664	331268631	337735731	339441592	374296554	376262380	384362569	384457242	384463693	387819652	385778351
130	15895908	18310160	28211971,28210641	110799177	110803925	118442862	125973464	126697759	148381185	150015891	153931789	153936654	153939958	153955965	160880418	170755388	170758255	187933348	188590377	219856307	220928070	226950664	237796692	260681965	260685563	300856728	302385998	302874436	310657591	326790917	331270316	337737861	339441582	374296699	376260978	384359517	384459371	384463555	387819506	385778619
131	15896128,15896315	18311178	28210072	110798808	110801946	118443114,118445008	125975084	126698617	148378154	150015300	153933182	153937423	153941374	153956290	-	170754429	170759127	187934262	188587905	219856607	220927720	226947372	237793467	260682657	260686256	300853443	-	302875880	310659429	326792689	331270442	337738082,337738271	-	374294767	376259656	384360238	384459593,384459782	384460595	387816377	385777569
132	15895599	18309601	-	110799263,110800083	-	-	125973601	-	148380013	150017436,150019563	153932217	153935869	153939157	-	160881798,160881430	170757117,170756139	170760703	187934855	188588705,188589709	-	220928521	226950131,226949349	237795492	260682003	260685601	300853755,300853732	302384838	302875845	310657749	326792854	-	337737548	339443601	374298351,374295804	376262243	384359557	384459058	384462384	387818278	385778477
133	15896450	18311453	28209971	110801235	110803961	118443133	125974739	126700305	148381466	150014991	153931026	153937274	153941309	153952818	160878300	170754732	170760637	187932718	188590712	219853483	220927543	226950982	237796987	260684265	260687924	300857287	302388371	302876587	310659223	326791002,326792450	331268351	337738409	339442248	374294611	376259456	384361908	384459919	384463840	387819807	385780193
134	15895067	18310678	28210951	110801370	110803535	118443581	125973516	126699752	148380388	150016076	153930833	153937234	153940911	153954046	160880756	170757615	170760817,170760590	187932579	188588608	219854659	220927900	226949784	237795866	260683735	260687395	300854492	302386240	302874653	310659004	326791506	331269637	337737008	339443415	374296770	376260762	384361364	384458516	384462738	387818653	385778564
135	15893785	18309277	-	110799555	110803064	118443635	125975181	126701084	148381336	150019680	153931114	153936570	153941127	153956176,153956427	160879062	170756394	170760997	187932987	188588522	219856501,219856736	220930289	226950846	237796855	260684980	260688638	300853506	302387502,302385986	302874153	310659415	326792089	331268602	337735708	-	374294870	376262897	384362654	384457219	384463714	387819675	385777667
136	15895091	18310655	28210974	110799772	110801858	118442927	125973565	126698927	148380359	150016100	153932434	153937504	153938095	153954070	160880571	170755068	170761563	187935438	188588142	219854683	220928127	226949757	237795840	260682936	260686534	300854514	302385103	302874936,302876044	310658983	326791550	331269615	337737032	339443516	374295835	376261050	384360523	384458540	384462713	387818626	385778513
137	15895093,15895027	18310653	-	110801017	110803043	118444673	125973604,125973446	126699544	148380357	150016102	153934009	153934717	153941108	153954072	-	170756258	170759659	187932959	188590107	219854685	220928140	226949755	237795838	260683551	260687211	300854516	-	302874934	310658767	-	331269659	337737034,337736968	-	374295792,374296682	376261063	384361171	384458542,384458475	384462711	387818624	385778474,385778637
138	15895950	18311569	28210627	110800993	110802209	-	-	126698449	148380115,148379104	150018265	153933108,153931378	153935296,153936603	153940737,153939096	153955602	160881294	170755507,170756246	170760220	187935695,187933321	188588869	219855983	-	226949441,226948390	237795583,237794410	260682569	260686169	300855633	302385373	-	-	326789766	-	337737903	339443650	-	-	384360147	384459413	384462464,384461536	387818364,387817401	-
139	15893876	18309626	28210183	110801115	110803380	118444624	-	126699610	148380738	150017146,150017856,150017270	153932687	153937002	153940891,153940494	153954783	-	170756372,170757643	170758227	187935762,187933531	188587994	219855243	-	226950192	237796216	260683618	260687278	300854586	302385023	302875003	310659720	-	331269805	337735804	339442565	374295347	376259441	384361244	384457314	384463053,384462608	387819047	-
140	15895341	18310795	28211235	110799430	110801622	118443661	125973330,125975566	126698810	148379833	150016586	153933947	153937632	153937974	153953862	160880629	170755469	170760118	187934141	188590533	219854477	220929313	226949170	237795287	260682820	260686418	300854308	302387557	302874818	-	326790857	331269452	337737289	-	374296364,374297533	376261496	384360402	384458797	384462216	387818079	385778757,385778003
141	15896772	18311582	229220632	110798803	110803010,110802397	118444405	125974811	126701276	148381509	150019865	153932839	153936438	153937948	153954946	160879066	170755874	170761317	187935095	188589201	219855391	220930746	226951025	237797030	260685190	260688849	300854921	302387590	302877118	310659832	326793172	331268261	337738743	339443293	374298331	376263176	384362877	384460254	384463882	387819850	385780251
142	-	18311365	28212158	110799994	110803465	118443338	125975406	126697662	148381399	150015065	153932738	153936198	153940124	153952883,153955409	160881763	170757409	170760272	187933163	188590736	219853548,219855825	220928229	226950911	237796920	260681868	260685466	300856737	302388066	302876512	310659480	326792585	331268435	337738318	339442874	374298054	376259824	384359421	384459828	384463775	387819740	385777842
143	-	18309279	-	110801343	110801943	118444098	125975187	126701082,126699939	148381334	150019678,150015436,150015117	153931382	153936964	153938101	153956174	-	170754277	170759101	187932893,187934753	188590376,188590321,188589778	219856499	-	226950844	237796853	260684978,260683900	260688636,260687560	300853508	302388423,302384496	302874155	-	-	331268604	-	339441987	374294877	-	384362652,384361536	-	384463712	387819673	385777673
144	-	-	28210144	-	110803907,110803202,110801738,110801791,110802792,110803037,110803148,110803268,110803646,110803065,110801797,110802677	-	-	-	-	-	-	-	-	-	-	-	-	-	-	-	-	-	-	-	-	-	-	-	-	-	331268496,331268361,331268298,331269603,331269924,331268320,331270413,331268326,331268561,331269537,331270135,331271146,331269233,331269421,331269859,331269187,331270341,331269957,331269787,331271137,331270364,331268957,331268662,331270822,331268888,331270630	-	-	374295998,374297426	-	-	-	-	-	-
145	-	-	-	-	-	-	-	126700866	148380438,148380442,148380423,148380437	-	153931418,153934307	153936812,153937710,153937072,153937803	153939908,153940301,153938051	-	-	170756441,170756335,170754859,170754259	170761255,170758741,170758234,170759772,170759169	-	-	-	-	226949834,226949841,226949820,226949832	237795920,237795927	260684788	260688446	-	-	-	310659538	-	-	-	-	-	-	384362458	-	384463894,384462789,384462771,384462787	387818707,387818711,387818689,387818705	-
146	-	-	-	-	-	-	-	-	148381139,148380426,148381138,148380427	-	153931228,153933812,153934018,153931124	153934613,153937306,153936814,153934996	153937967,153940268,153941292,153938349	-	-	170754537,170756697,170755499,170754430	170760353,170760423,170758700,170761160	-	-	-	-	226950619,226949823,226949824,226950618	237796646,237795907,237796645,237795908	-	-	-	-	-	310658347	-	-	-	-	-	-	-	-	384462775,384463511,384463510,384462776	387819461,387818693,387818694,387819460	-
147	15894673	18309667	28211589	110798651	110803593	118443641	125973762	126697793	148380832	150015944	153932155	153937596	153940401	153955303	160881590	170757645	170761811	187935073	188590115	219855724	220929595	226950307	237796331	260681996	260685594	300854044	302386007	302874493	310657651	326790573	331269938	337736614	339441575	374297330	376261837	384359550	384458121	384463145	387819149	385778365
148	15894672	18309666	28211590	110800755	110802858	118444044	125973763	126697792	148380833	150015943	153932869	153936547	153939817	153955304	160881591	170756492	170759257	187932343	188588764	219855725	220929596	226950308	237796332	260681995	260685593	300854043	302386006	302874492	310657650	326790572	331269939	337736613	339441576	374297331	376261838	384359549	384458120	384463146	387819150	385778364
149	15895003	18310722	28210911	110801148	110802908	118444223	125973091	126700199	148380460	150016033	153932990	153937048	153939514	153953998	160880620	170757229	170759295	187932932	188590485	219854612	220928956	226949859	237795945	260684153	260687812	300854446	302386502	302874751	310659155	326790877	331269682	337736944	339443659	374296870	376261165	384361795	384458451	384462811	387818729	385779008
150	15896100	18311152	28210088	110801299	110802702	118444993	125972886	126697716	148378178	150015324	153932889	153936079	153938890	153956213	160878415	170755895	170759975	255987637	188590075	219856538	220929619	226947396	237793493	260681922	260685520	300853467	302385044	302875854	310659612	326790220	331270416	337738054	339441273	374297349	376261889	384359474	384459565	384460618	387816401	385779195
151	15895110	18310139	28210985	110800286	110803443	118444282	125973293	126699584	148379757	150017422	153933226	153937216	153939563	153954201	160880511	170756578	170760598	187935269	188588295	219854809	220929117	226949039	237795207	260683591	260687251	300855300	302386429	302874908	310658534	326791328	331269500	337737052	339443301	374296087	376261285	384361212	384458560	384462086	387817993	385778795
152	15894383	18310976	28211720	110799426	110802827	118444648	125973403	126698722	148380963	150015687	153933368	153935166	153938977	153953306	160880934	170754800	170758638	187933407	188589036	219853937	220929491	226950437	237796465	260682732	260686330	300856524	302386264	302875558	310658711	326791154	331269049	337736315	339443118	374296944	376261726	384360315	384457822	384463265	387819294	385778683
153	15896366	18311370	341904759	110800455	110801998	118444110	125975401	126697657	148381404	150015060	153931344	153935616	153938963	153952878	160881768	170755311	170759300	187933948	188590652	219853543	220928224	226950916	237796925	260681863	260685461	300857229	302388071	302876517	310659485	326792590	331268430	337738323	339442869	374298059	376259819	384359416	384459833	384463780	387819745	385777837
154	15894003	18310278	28210140	110800238	110803809	118442907	125972670	126700783	148378235	150015522	153931432	153934693	153939819	153955985	160880997	170756581	170761827	187934548	188588711	219856326	220929659	226947453	237793551	260684701	260688359	300857052	302386591	302873634	310657965	326791902	331268763	337735931	339442825	374295591	376261936	384362368	384457440	384460674	387816459	385779413
155	15896380	18311384	161486835	110800049	110802191	118444528	125975387	126697643	148381418	150015046	153934104	153936530	153941411	153952864	160881782	170757666	170760972	187935326	188588649	219853529	220928210	226950930	237796939	260681849	260685447	300857243	302388085	302876531	310659499	326792604	331268416	337738337	339442855	374298073	376259805	384359402	384459847	384463794	387819759	385777823
156	15894541	18311110	28211678	110800631	110802820	118444769	125972686	126698758	148380938	150015400	153931427	153937194	153940211	153953515	160880681	170757804	170759269	187935231	188589658	219854137	220928747	226950411	237796439	260682768	260686366	300853926	302386382	302875578	310658676	326791200	331270034	337736478	339443335	374295605	376260344	384360350	384457985	384463240	387819266	385779399
157	15895542	18310920	28211806	110798612	110802270	118444430	125973859	126700359	148381010	150016418	153931540	153936238	153941234	153955745	160878706	170754462	170758445	187932883	188588536	219856114	220929370	226950488	237796515	260684319	260687978	300856534	302387920	302874945	310658609	326791627	331269250	337737491	339441909	374297070	376261555	384361963	384459001	384463312	387819316	385778263
158	15895957	18311257	28211997	110800712	110802816	118443777	125972896	126697769	148381238	150015222	153933266	153935009	153940088	153953103	160878422	170756813	170761419	187932912	188589233	219853754	220929615	226950720	237796735	260681975	260685573	300856861	302387288	302875784	310657611	326792395	331270376	337737910	339441563	374297343	376261885	384359529	384459420	384463608	387819561	385779185
159	15894970	18310747	28210819	110799691	110803008	118444552	125972966	126700260	148380492	150016002	153934064	153934584	153938553	153953964	160880603	170755809	170761788	187934908	188589878	219854578	220929481	226949890	237795974	260684221	260687880	300854416	302386827	302874721	310659194	326791412	331269714	337736911	339441316	374296513	376261716	384361863	384458418	384462841	387818761	385779118
160	15895894	18310371	28211962	110800363	110802133	118444919	125973114	126700919	148381176	150016213	153931772	153935229	153938105	153955957	160878538	170757263	170758960	187935182	188590593	219856299	220928341	226950655	237796683	260684844	260688502	300856720	302386736	302874449	310657904	326790234	331270301	337737847	339442439	374296851	376262408	384362513	384459357	384463546	387819497	385778980
161	15896964	18311636	28209870	110801428	110802913	118443722	125974849	126701302	148381579	150019906	153930874	153936277	153939143	153956502	160882058	170756087	170760523	187933395	188588132	219856805	220930843	226951094	237797099	260685217	260688876	300857410	302388591	302877169	310659880	326793315	331268195	337738940	339442032	374298379	376263294	384362904	384460452	384463956	387819922	385780291
162	15896388	18311391	28212178	110799966	110803690	118443371	125975210	126697636	148381425	150015039	153933324	153935931	153941509	153952857	160878394	170755397	170761456	187935402	188588584	219853522	220927774	226950937	237796946	260681842	260685440	300857250	302388103	302876538	310659512	326792611	331268409	337738345	339441357	374295099	376259713	384359395	384459855	384463800	387819766	385777694
163	15896397	18311400	28212185	110800065	110803104	118443261	125975201	126697627	148381434	150015031	153933840	153936508	153940614	153952848	160881812	170755479	170761546	187932833	188589977	219853513	220927765	226950946	237796955	260681833	260685431	300857259	302384847	302876547	310659520	326792626	331268400	337738354	339441366	374295090	376259704	384359386	384459864	384463809	387819775	385777685
164	15895551	18310928	28211815	110799784	110802898	118444595	125973476	126700420	148381020	150016410	153931608	153935623	153940081	153955757	160880412	170757777	170761651	187933823	188589166	219856124	220927982	226950498	237796525	260684379	260688038	300856544	302385235	302874955	310658617	326791986	331269240	337737501	339443463	374296714	376260869	384362023	384459011	384463322	387819326	385778606
165	15895383	18310832	28211276	110801362	110803816	118443119	125973425	126700216	148379448	150016471	153934249	153935171	153940691	153953824	160880488	170756442	170759197	187932847	188590369	219854440	220928062	226948812	237794814	260684170	260687829	300854258	302386409	302874641	310659174	326791366	331269364	337737331	339443316	374296459	376260970	384361812	384458840	384461876	387817752	385778659
166	15896445	18311448	28209977	110799156	110802874	118444643	125975378	126701179	148381460	150014996	153933740	153937864	153938788	153952824	160881677	170756932	170758438	187933763	188590469	219853489	220927851	226950976	237796981	260685073	260688731	300857282	302385514	302876582	310658260	326792442	331268357	337738404	339441815	374298085	376259794	384362749	384459914	384463834	387819802	385777813
167	15896143	18311189	28210058	261876159	110803874	118445017	125974659	126701111	148378140	150015289	153932557	153934510	153938376	153956304	160878568	170754540	170759149	187934021	188590255	219856621	220930736	226947357	237793452	260685007	260688665	300853430	302384866	302875894	310659441	326790728	331270456	337738097	339443174	374298284	376263162	384362681	384459608	384460581	387816363	385780098
168	15895547	18310925	28211811	110800078	110802909	118444426	125973423	126700364	148381015	150018969	153931936	153935318	153939858	153955752	160879028	170754837	170761673	187932645	188590051	219856120	220927987	226950493	237796520	260684324	260687983	300856539	302385029	302874950	310658132	326791643	331269245	337737496	339442736	374296457	376260874	384361968	384459006	384463317	387819321	385778661
169	15895007	18310718	28210915	110800106	110803689	118442866	125973095	126700194	148380456	150016037	153931671	153936705	153939835	153954002	160880616	170755632	170761808	187934394	188590694	219854616	220928960	226949855	237795941	260684148	260687807	300854450	302386498	302874755	310659151	326790881	331269678	337736948	339443655	374296866	376261169	384361790	384458455	384462807	387818725	385779004
170	15895970	18311284	28212013	110799884	110801673	118444973	125974302	126697743	148381249	150015210	153933703	153936855	153939154	153953090	160879057	170754588	170760107	187935371	188589973	219853741	220930247	226950731	237796746	260681950	260685548	300856869	302385983	302875800	310659598	326792106	331270392	337737923	339443425	374294983	376262838	384359502	384459433	384463619	387819570	385779770
171	15895029	18310697	28210933	110800008	110802156	118443376	125973443	126698847	148380409	150016057	153931250	153937568	153941237	153954024	160880574	170757082	170760312	187934978	188589484	219854638	220928147	226949804	237795887	260682857	260686455	300854472	302386301	302874775	310658886	326791393	331269656	337736970	339443143	374296950	376261070	384360446	384458477	384462757	387818672	385778640
172	15895063	18310682	28210947	110800337	110803157	118442952	125973521	126699757	148380393	150016072	153933792	153936674	153940104	153954042	160880812	170754471	170760079	187932860	188588779	219854655	220927895	226949788	237795871	260683740	260687400	300854488	302386230	302874649	310659009	326791510	331269641	337737004	339443289	374296775	376260757	384361369	384458512	384462742	387818657	385778559
173	15894542	18311109	28211676	110799414	110803823	118444767	125972687	126698759	148380937	150015401	153932136	153935501	153941466	153953516	160880680	170754927	170758211	187934231	188589146	219854138	220928748	226950410	237796438	260682769	260686367	300853927	302386383	302875577	310658675	326791201	331270032	337736479	339443334	374295606	376260345	384360351	384457986	384463239	387819265	385779398
174	15895066	18310679	28210950	110800605	110802993	118443357	125973518	126699754	148380389	150016075	153933414	153934708	153940196	153954045	160880757	170756757	170760155	187935220	188588017	219854658	220927898	226949785	237795867	260683737	260687397	300854491	302386239	302874652	310659006	326791507	331269638	337737007	339443416	374296772	376260760	384361366	384458515	384462739	387818654	385778562
175	15894536	18311115	28211683	110798831	110801646	118442914	125972680	126698753	148380943	150015395	153933886	153936719	153938966	153953510	160880697	170757710	170760515	187934571	188588962	219854132	220928742	226950416	237796444	260682763	260686361	300853921	302386374	302875583	310658681	326791195	331270040	337736473	339443340	374295600	376260339	384360345	384457980	384463245	387819271	385779404
176	15896121	18311171	-	110799900	110801696	118443884	125975089	126701093	148378160	150015306	153934062	153937693	153938181	153956281	160881856	170756775	170759167	187933753	188587639	219856598	220927728	226947378	237793473	260684989	260688647	300853449	302388310,302388469	302875872	310659422	326792681	331270435	337738075	339442202	374294773	376259664	384362663	384459586	384460600	387816383	385777574
177	15895075	18310671	28210959	110800366	110803140	118443498	125973509	126698905	148380376	150016083	153933708	153936194	153938223	153954053	160880908	170754323	170761276	187934771	188588167	219854666	220927907	226949774	237795857	260682915	260686513	300854498	302387320	302874660	310658997	326791500	331269630	337737016	339443404	374296764	376260769	384360503	384458524	384462728	387818643	385778572
178	15896387	18311390	28212177	110800420	110801645	118444241	125975211	126697637	148381424	150015040	153933458	153936637	153938085	153952858	160878395	170756221	170761821	187933091	188588068	219853523	220927775	226950936	237796945	260681843	260685441	300857249	302388102	302876537	310659511	326792610	331268410	337738344	339441356	374295100	376259714	384359396	384459854	384463799	387819765	385777695
179	15896358	18311361	28212157	110801380	110802938	118443662	125975410	126697666	148381395	150015069	153932993	153937296	153939368	153952886	160881760	170757214	170760916	187933579	188589031	219853551	220928233	226950907	237796916	260681872	260685470	300857222	302388062	302876508	310659477	326792581	331268439	337738314	339442877	374298050	376259828	384359425	384459825	384463771	387819736	385777846
180	15893593	18311430	28209989	110801255	110801682	118443945	125974594	126701172	148378065	150015008	153930936	153935087	153939884	153956383	160882030	170757341	170760438	187935354	188590028	219856696	220927619	226947283	237793371	260685066	260688724	300853350	302384471	302873022	310659449	326789153	331270645	337735513	339442210	374298196	376259541	384362742	384457024	384460515	387816289	385780032
181	15896367	18311371	28212163	110798834	110803787	118444517	125975400	126697656	148381405	150015059	153934244	153936186	153939776	153952877	160881769	170754378	170758286	187934531	188589971	219853542	220928223	226950917	237796926	260681862	260685460	300857230	302388072	302876518	310659486	326792591	331268429	337738324	339442868	374298060	376259818	384359415	384459834	384463781	387819746	385777836
182	15896805	18310055	28209904	110799916	110801465	118443054	125975107	126697700	148381535	150015960	153932539	153934998	153940033	153952762	160878678	170757864	170761576	187932674	188587579	219853428	220930460	226951050	237797055	260681906	260685504	300857340	302384481	302876929	310658209	326792121	331268240	337738778	339441417	374294792	376263016	384359458	384460290	384463912	387819876	385777593
183	15896381	18311385	304647598	110798671	110802123	118443565	125975386	126697642	148381419	150015045	153933049	153935766	153938805	153952863	160881783	170756621	170760410	187933737	188589372	219853528	220928209	226950931	237796940	260681848	260685446	300857244	302388086	302876532	310659500	326792605	331268415	337738338	339442854	374298074	376259804	384359401	384459848	384463795	387819760	385777822
184	15896355	18311358	28212154	110799041	110802435	118443967	125975413	126697669	148381392	150015072	153932349	153936668	153940858	153952889	160881757	170756437	170760187	187933966	188589874	219853554	220928236	226950904	237796913	260681875	260685473	300857219	302388059	302876505	310659474	326792578	331268442	337738311	339442880	374298047	376259831	384359428	384459822	384463768	387819733	385777849
185	15896464	18311467	28209961	110798942	110803012	118444703	125975113	126701126	148381480	150014977	153931979	153936610	153940404	153952804	160878271	170755332	170759071	187935710	188588535	219853469	220930454	226950996	237797001	260685022	260688680	300857301	302388385	302876605	310657788	326790210	331268337	337738423	339442232	374294798	376263010	384362696	384459933	384463854	387819821	385777599
186	15895107	18310143	28210983	110801397	110803786	118443690	125973291	126699540	148379754	150017419	153932066	153936246	153940744	153954204	160880675	170757134	170759494	187932361	188588091	219854812	220929115	226949036	237795204	260683547	260687207	300855281	302386388	302874911	310658539	326791322	331269497	337737049	339443329	374296089	376261283	384361167	384458557	384462083	387817990	385778797
187	15896374	18311378	341904760	110800244	110802099	118444687	125975393	126697649	148381412	150015052	153930971	153936242	153938362	153952870	160881776	170755935	170758651	187933246	188590085	219853535	220928216	226950924	237796933	260681855	260685453	300857237	302388079	302876525	310659493	326792598	331268422	337738331	339442861	374298067	376259811	384359408	384459841	384463788	387819753	385777829
188	15895036	18310690	28210938	110801220	110802331	118443330	125973283	126698854	148380402	150016064	153932362	153935032	153940023	153954031	160880535	170754562	170758850	187935131	188590269	219854645	220928164	226949797	237795880	260682864	260686462	300854479	302386485	302874782	310658879	326791386	331269649	337736977	339443151	374296158	376261098	384360453	384458484	384462750	387818665	385778805
189	15896396	18311399	28212184	110801130	110803824	118444273	125975202	126697628	148381433	150015032	153931414	153935759	153938814	153952849	160881811	170755224	170758721	187933626	188590698	219853514	220927766	226950945	237796954	260681834	260685432	300857258	302384848	302876546	310659519	326792625	331268401	337738353	339441365	374295091	376259705	384359387	384459863	384463808	387819774	385777686
190	15894794	-	28210147,28373151	-	-	-	-	126700609	148378274,148379370,148378320	-	153931668,153931481,153933406	153937704,153935268,153936909	153940477,153939200,153937909	-	-	170757816,170755846,170755698	170759073,170759358,170760362	-	-	-	-	226947497,226948673,226947549	237793594,237794746,237793637	260684509	260688167	300855751	-	-	-	-	-	337736736	-	-	-	384362156	384458243	384460715,384461811,384460757	387816497,387817668,387816551	-
191	15894004	18310277	28210141	110800123	110801604	118443378	125975230	126700776	148378237	150015523	153932654	153934929	153939588	153955984	160880996	170755344	170759725	187934027	188589393	219856325	220928268	226947455	237793553	260684694	260688352	300857051	302386590	302873638	310657967	326791895	331268764	337735932	339442826	374295121	376259883	384362361	384457441	384460676	387816461	385777714
192	15896392	18311395	28212181	110799233	110801957	118443602	125975206	126697633	148381429	150015036	153933778	153935474	153939112	153952853	160881805	170757275	170761098	187932557	188588112	219853518	220927770	226950941	237796950	260681839	260685437	300857254	302388106	302876542	310659515	326792617	331268405	337738349	339441361	374295095	376259709	384359392	384459859	384463804	387819770	385777690
193	15895541	18310919	28211805	110799409	110802860	118443483	125973858	126700358	148381009	150016419	153933584	153934993	153938580	153955744	160881836	170755573	170761304	187933388	188589909	219856113	220929369	226950487	237796514	260684318	260687977	300856533	302388397	302874944	310658608	326791626	331269251	337737490	339443319	374297069	376261554	384361962	384459000	384463311	387819315	385778264
194	15896377	18311381	28212171	110800643	110803016	118443821	125975390	126697646	148381415	150015049	153934132	153935588	153937998	153952867	160881779	170756663	170760894	187934093	188588786	219853532	220928213	226950927	237796936	260681852	260685450	300857240	302388082	302876528	310659496	326792601	331268419	337738334	339442858	374298070	376259808	384359405	384459844	384463791	387819756	385777826
195	15896138	18311184	28210063	110799590	110802815	118443694	125975076	126701107	148378145	150015294	153932228	153936703	153939567	153956299	160878572	170755459	170761198	187935755	188590258	219856616	220927713	226947362	237793457	260685003	260688661	300853434	302384870	302875888	310659436	326790732	331270451	337738092	339443178	374294759	376259649	384362677	384459603	384460586	387816368	385777561
196	15893598	18309261	28209992	110800155	110803474	118445131	125974592	126701171	148378068	150019695	153931253	153935508	153938423	153956378	160882029	170756863	170759978	187934189	188587917	219856691	220927621	226947286	237793374	260685065	260688723	300853355	302384472	302873026	310659448	326789154	331270640	337735518	339442211	374298194	376259543	384362741	384457029	384460518	387816291	385780030
197	15896378	18311382	28212172	110800033	110801821	118443412	125975389	126697645	148381416	150015048	153932380	153934971	153938830	153952866	160881780	170754424	170760004	187933359	188590483	219853531	220928212	226950928	237796937	260681851	260685449	300857241	302388083	302876529	310659497	326792602	331268418	337738335	339442857	374298071	376259807	384359404	384459845	384463792	387819757	385777825
198	15894932	18309662	28210734	110799768	110801898	118444451	125973073	126697796	148380535	150015939	153933343	153937049	153940576	153953911	160881474	170754599	170759364	187934638	188590619	219854525	220927952	226949935	237796018	260681999	260685597	300854340	302385752	302874488	310657653	326790568	331269936	337736873	339441297	374296890	376260813	384359553	384458380	384462884	387818875	385779026
199	15896389	18311392	28212179	110799165	110802980	118442937	125975209	161723227	148381426	150015038	153932301	153935598	153940164	153952856	160878393	170754555	170761310	187935415	188589278	219853521	220927773	226950938	237796947	260681841	260685439	300857251	302388104	302876539	310659513	326792612	331268408	337738346	339441358	374295098	376259712	384359394	384459856	384463801	387819767	385777693
200	15895552	18310929	28211816	110799933	110802636	118444048	125972706	126700421	148381021	150016409	153934214	153937310	153939305	153955758	160879482	170754942	170760872	187933032	188589876	219856125	220928773	226950499	237796526	260684380	260688039	300856545	302386616	302874956	310658620	326791464	331269239	337737502	339443372	374295620	376260370	384362024	384459012	384463323	387819327	385779378
201	-	-	28210355	-	-	118444671	-	126698055,126698246,126698948	148379548	150017694,150017524,150018154	153931389	153936040	153940363	153955661,153953912	160878517	170754988	170759861	187933442	188589831	219856035,219854526	-	226948913	237794922	260682195,260682362,260682958	260685794,260685961,260686556	300854565,300856885,300854100,300855468	-	-	-	-	331271103	-	-	374295202	-	384359762,384359942,384360544	-	384461970	387817854	-
202	15895401	18310847	28211297	110800523	110803229	118444716	125973496	126700272	148379426	150016452	153932097	153935599	153938691	153953806	160880611	170755383	170759536	187934997	188587754	219854422	220927929	226948790	237794792	260684233	260687892	300854240	302386836	302874623	310659206	326791423	331269345	337737349	339441323	374296735	376260791	384361875	384458858	384461855	387817729	385778587
203	15894062	-	-	-	-	-	125974345	126699388	148379168,148378111	150015449	153933287,153931931	153935920,153934535	153938867,153940729	153955119	-	170757538,170754234	170760258,170758457	-	-	219855555	220928361	226948450,226947327	237794469,237793422	260683439	260687035	300855847	-	302877062	310659055	-	-	337735991	339443025,339442526	374297021	376262437	384361056	384457500	384461595,384460552	387817460,387816334	385779823
204	15896093	18311146	28212028	110800697	110803171	118443294	125974280	126697721	148381263	150015359	153932769	153937225	153938131	153953397	160878504	170754550	170758663	187935564	188590370	219854026	220928248	226950746	237796760	260681927	260685525	300856961	302385052	302875849	310659603	326790722	331270408	337738047	339441266	374298023	376259858	384359479	384459558	384463633	387819584	385779749
205	15895083	18310663	341904758	110799206	110802456	118443878	125972938	126698915	148380368	150016091	153933780	153935901	153938758	153954061	160880898	170757086	170760244	187933431	188589191	219854674	220929130	226949766	237795849	260682924	260686522	300854506	302387374	302874668	310658989	326791493	331269623	337737024	339443396	374295769	376261298	384360511	384458532	384462721	387818635	385779146
206	15896119	18311169	-	110800751	110801467	118445003	125975091	126701091	148378162	150015308	153930870	153935797	153940743	153956279	160881854	170756277	170759729	187935792	188589828	219856596	220927730	226947380	237793475	260684987	260688645	300853451	302388308,302388467	302875870	310659420	326792679	331270433	337738073	339442204	374294775	376259666	384362661	384459584	384460602	387816385	385777576
207	15896360	18311363	304647597	110800093	110802375	118444119	125975408	126697664	148381397	150015067	153931487	153935368	153940017	153952884	160881762	170755308	170759574	187935502	188588411	219853549	220928231	226950909	237796918	260681870	260685468	300857224	302388064	302876510	310659478	326792583	331268437	337738316	339442876	374298052	376259826	384359423	384459826	384463773	387819738	385777844
208	15895064	18310681	28210948	110801026	110803529	118444427	125973520	126699756	148380392	150016073	153931043	153935712	153940213	153954043	160880811	170757774	170758984	187935673	188589507	219854656	220927896	226949787	237795870	260683739	260687399	300854489	302386231	302874650	310659008	326791509	331269640	337737005	339443290	374296774	376260758	384361368	384458513	384462741	387818656	385778560
209	15896357	18311360	28212156	110800360	110803629	118443263	125975411	126697667	148381394	150015070	153934232	153936543	153939529	153952887	160881759	170754313	170759862	187932569	188587566	219853552	220928234	226950906	237796915	260681873	260685471	300857221	302388061	302876507	310659476	326792580	331268440	337738313	339442878	374298049	376259829	384359426	384459824	384463770	387819735	385777847
210	15896953	18311622	-	110801194	110801451	118444188	125974670	126701289	148381563	150019892	153932032	153934477	153939405	153956490	160881890	170756238	170759820	187932713	188587867	219856793	220927534,220927516	226951078	237797083	260685203	260688862	300857396	302384674	302877153	310659868	326790180	331268206	337738929	339442217	374298296	376259445	384362890	384460441	384463940	387819906	385780115
211	15896133	18311179	28210069	110801145	110803488	118445011	125975081	126701102	148378151	150015298	153931233	153934722	153938056	153956293	160878715	170754811	170760163	187932711	188589376	219856610	220927718	226947368	237793463	260684998	260688656	300853440	302386261	302875882	310659432	326792744	331270445	337738087	339442491	374294764	376259654	384362672	384459598	384460592	387816374	385777566
212	15895960	18311271	161486837	110799227	258676986	118444628	125975373	126697767	148381241	150015219	153934242	153935823	153941100	153953101	160881414	170756380	170760184	187932712	188590668	219853752	220927848	226950723	237796738	260681973	260685571	300856863	302385425	302875788	310657600	326792399	331270379	337737913	339441333	374298091	376259791	384359525	384459423	384463611	387819564	385777808
213	15893813	18309349	28212064	110800984	110803163	118443042	125974255	126701016	148381310	150019658	153931489	153937212	153940444	153956154	160878319	170754817	170760987	187934647	188590211	219856479	220930233	226950817	237796828	260684898	260688556	300853527	302388260	302873306	310658947	326791042	331268633	337735737	339442887	374297936	376262823	384362567	384457248	384463688	387819647	385779725
214	15895364	18310817	161486843	110800261	110802927	118443345	125973365	126698842	148379858	150016564	153934019	153935147	153938288	153953841	160880661	170755754	170758952	187934824	188589433	219854456	220929341	226949195	237795312	260682852	260686450	300854287	302386705	302874796	310658891	326790835	331269430	337737312	339443565	374295747	376261523	384360441	384458820	384462238	387818107	385778722
215	15895403	18310848	28211303	110799604	110801535	118443130	125973394	126700276	148379424	150015880	153931199	153937204	153939941	153953805	160880614	170757373	170761797	187933242	188590381	219854421	220928042	226948788	237794790	260684237	260687896	300854238	302386847	302874622	310659210	326791428	331269344	337737351	339443569	374296933	376260950	384361879	384458860	384461853	387817727	385778691
216	15895089	18310657	28210972	261876147	110803355	118443956	125973459	126698925	148380361	150016098	153932059	153935820	153940621	153954068	160880587	170754856	170761706	187933390	188589640	219854681	220928129	226949759	237795842	260682934	260686532	300854512	302386329	302874938	310658985	326791250	331269617	337737030	339443354	374296694	376261052	384360521	384458538	384462715	387818628	385778624
217	15893801	18309335	28212078	110798584	110802755	118443439	125972636	126701025	148381319	150019666	153933962	153934775	153939546	153956162	160878488	170756034	170759800	187935675	188589074	219856487	220929699	226950828	237796837	260684907	260688565	300853520	302385502	302873285	310658963	326792000	331268618	337735724	339442383	374295539	376261980	384362576	384457235	384463698	387819657	385779446
218	15896349	18311352	28212148	110798874	110802797	118443975	125974287	126697675	148381386	150015078	153933915	153935388	153941504	153952895	160881746	170756199	170759039	187932678	188588197	219853560	220928243	226950898	237796907	260681881	260685479	300857213	302388051	302876499	310659466	326792572	331268448	337738305	339441703	374298039	376259838	384359434	384459816	384463762	387819727	385779756
219	15893422	18309028	28209848	110800382	110801488	118445159	125974630	126697583	148378039	150019758	153934028	153934643	153941296	153956410	160878208	170757507	170759151	187932720	188589889	219856722	220927701	226947245	237793343	260681786	260685383	300853306	302384619	302872971	310657423	326790140	331270685	337735335	339441990	374294622	376259637	384359336	384456845	384460485	387816260	385780068
220	15895347	18310801	28211241	110799458	110802844	118444521	125973346	126698803	148379842	150016580	153931662	153937476	153940819	153953856	160880643	170755138	170760576	187934347	188588267	219854471	220929319	226949179	237795296	260682813	260686411	300854302	302387566	302874812	310658647	326790851	331269446	337737295	339443487	374296388	376261502	384360395	384458803	384462222	387818089	385778742
221	15896368	18311372	28212164	110799462	110801640	118442887	125975399	126697655	148381406	150015058	153934090	153937770	153938677	153952876	160881770	170757454	170760540	187932394	188588384	219853541	220928222	226950918	237796927	260681861	260685459	300857231	302388073	302876519	310659487	326792592	331268428	337738325	339442867	374298061	376259817	384359414	384459835	384463782	387819747	385777835
222	15896376	18311380	28212169	110798970	110803597	118443980	125975391	126697647	148381414	150015050	153930985	153937859	153940903	153952868	160881778	170756039	170761603	187935257	188588061	219853533	220928214	226950926	237796935	260681853	260685451	300857239	302388081	302876527	310659495	326792600	331268420	337738333	339442859	374298069	376259809	384359406	384459843	384463790	387819755	385777827
223	15896243	18311506	28210009	110801166	110803560	118445100	125974586	126701164	148378083	150014947	153931420	153936823	153938113	153956357	160878187	170755122	170758335	187934680	188588457	219856672	220928528	226947300	237793393	260685058	260688716	300853381	302384601	302873184	310657778	326789740	331270594	337738198	339442149	374298189	376262233	384362734	384459709	384460529	387816307	385780024
224	15896446	18311449	28209975	110799132	110803269	118442953	125975167	126701180	148381462	150014995	153932994	153935504	153941130	153952822	160878583	170756229	170760677	187932418	188588843	219853487	220930307	226950978	237796983	260685074	260688732	300857284	302385513	302876583	310658259	326792443	331268356	337738405	339441816	374294853	376262913	384362750	384459915	384463836	387819803	385777652
225	15895001	18310724	28210909	110798926	110801726	118443191	125973089	126700201	148380462	150016031,150017879	153931020	153935725	153939749	153953996	160880622	170756189	170758934	187934455	188587691	219854610	220928954	226949861	237795947	260684155	260687814	300854444	302386504	-	310659157	326790875	331269684	337736942	339443661	374296872	376261163	384361797	384458449	384462812	387818731	385779010
226	15894273	-	28211033	-	-	118444309	-	126699095	148379075,148379074	150015527	153933549,153932346	153934723,153935701	153941307,153938296	153955530	-	170757386,170757372	170760074,170761249	187933428	-	219855926	-	226948363,226948362	237794381,237794380	260683107	260686705	300856375	302386712	302875506	310658954	326790692	331270110	337736203	-	-	376262433	384360696	384457711	384461511,384461510	387817373,387817372	-
227	15896472	161485639	28209954	261876162	110802264	118444708	125975108	126701142	148381488	150014970	153930938	153934724	153940015	153952796	160878268	170755790	170760239	187933070	188589349	219853461	220930459	226951004	237797009	260685038	260688696	300857309	302384555	302876612	310657783	326790202	331268329	337738431	339442228	374294793	376263015	384362712	384459941	384463862	387819829	385777594
228	15896505	18311482	28209914	110798948	110801719	118444104	125972594	126699862	148378598	150014968	153932838	153935177	153938311	153952771	160878256	170755098	170761787	187933881	188588043	219853437	220929973	226947851	237793933	260683837	260687497	300857330	302384563	302876675	310659670	326791659	331268543	337738464	339442729	374295497	376259990	384361468	384459974	384461029	387816869	385779488
229	15895626	18310874	28211882	110800475	110803986	118443763	125973738	126698266	148381084	150016447	153933539	153937482	153939362	153955808	160878607	170757574	170761601	187933830	188589172	219856175	220928738	226950565	237796591	260682384	260685983	300856607	302386670	302874882	310658435	326792019	331269139	337737575	339443406	374297299	376260334	384359963	384459085	384463385	387819401	385778388
230	15896097	18311150	28210090	110800077	110803195	118443081	125974456	126697717	148378180	150015329	153931281	153934599	153941426	153956208	160878496	170756784	170761041	187933135	188589637	219856533	220927810	226947398	237793495	260681923	260685521	300853471	302385050	302875853	310659605	326790718	331270412	337738051	339441267	374295039	376259753	384359475	384459562	384460620	387816403	385779912
231	15896382	18311386	28212174	110800870	110803426	118444236	125975385	126697641	148381420	150015044	153933556	153934780	153940969	153952862	160881784	170754589	170759420	187934984	188589298	219853527	220928208	226950932	237796941	260681847	260685445	300857245	302388087	302876533	310659501	326792606	331268414	337738339	339442853	374298075	376259803	384359400	384459849	384463796	387819761	385777821
232	15896395	18311398	28212183	110798795	110801966	118444059	125975203	126697629	148381432	150015033	153932159	153935858	153938062	153952850	160881810	170754393	170758870	187933327	188587702	219853515	220927767	226950944	237796953	260681835	260685433	300857257	302384849	302876545	310659518	326792624	331268402	337738352	339441364	374295092	376259706	384359388	384459862	384463807	387819773	385777687
233	15896364	18311368	28212161	110799129	110802542	118443660	125975403	126697659	148381402	150015062	153933087	153935612	153938255	153952880	160881766	170754228	170760072	187932643	188588063	219853545	220928226	226950914	237796923	260681865	260685463	300857227	302388069	302876515	310659483	326792588	331268432	337738321	339442871	374298057	376259821	384359418	384459831	384463778	387819743	385777839
234	15893807	18309342	28212073	-	110801675	118443745	125973779	126701019	148381315,148381587	150019661	153930894	153935249	153941212	153956157	160878493	170756612	170758690	187935605	188588146	219856482	220928884	226950824	237796833	260684901	260688559	300853524	302385506	302873297	310658953	326791665	331268630	337735730	339441593	374296558	376260567	384362570	384457241	384463694	387819653	385778348
235	15895035	18310691	28210937	110799681	110802605	118443416	125973284	126698853	148380403	150016063	153933623	153935798	153938908	153954030	160880537	170757200	170759667	187933965	188589196	219854644	220928163	226949798	237795881	260682863	260686461	300854478	302386486	302874781	310658880	326791387	331269650	337736976	339443150	374296106	376261087	384360452	384458483	384462751	387818666	385778804
236	15896372	18311376	28212167	110800424	110803078	118444262	125975395	126697651	148381410	150015054	153932074	153934823	153940507	153952872	160881774	170757114	170760064	187935661	188587802	219853537	220928218	226950922	237796931	260681857	260685455	300857235	302388077	302876523	310659491	326792596	331268424	337738329	339442863	374298065	376259813	384359410	384459839	384463786	387819751	385777831
237	15894988	18310737	28210831	110798819	110803315	118443488	125973539	126700246	148380476	150016018	153932865	153936714	153939462	153953981	160880522	170757031	170760623	187935025	188587902	219854595	220929546	226949875	237795959	260684207	260687866	300854433	302386477	302874737	310659189	326791376	331269697	337736929	339443166	374296822	376261789	384361849	384458436	384462825	387818745	385778540
238	15895537	18310915	28211802	110801288	110801685	118443262	125973846	126700354	148381005	150016423	153931829	153936865	153938160	153955740	160878711	170756537	170759107	187933861	188588113	219856109	220929365	226950483	237796510	260684314	260687973	300856529	302387916	-	310658604,310657332	326790255	331269255	337737486	339441905	374297065	376261550	384361958	384458996	384463308	387819311	385778277
239	15896371	18311375	28212166	110798848	110803804	118444371	125975396	126697652	148381409	150015055	153931371	153936629	153939852	153952873	160881773	170756334	170761621	187935203	188590408	219853538	220928219	226950921	237796930	260681858	260685456	300857234	302388076	302876522	310659490	326792595	331268425	337738328	339442864	374298064	376259814	384359411	384459838	384463785	387819750	385777832
240	15895061	18310684	28210945	110800343	110801774	118443725	125972981	126698871	148380395	150016070	153932344	153935195	153938671	153954040	160880854	170755393	170758624	187934188	188590653	219854653	220929473	226949790	237795873	260682881	260686479	300854486	302386228	302874647	310658802	326791405	331269643	337737002	339443287	374296307	376261673	384360470	384458510	384462744	387818659	385779103
241	15895938	18311249	28211992	110799337	110801883	118444955	125972741	126700904	148381223	150015231	153932322	153936549	153940308	153956088	160878577	170755564	170758772	187934403	188589685	219856422	220928870	226950704	237796719	260684829	260688487	300856857	302384501	302874248	310657911	326790169	331270365	337737891	339441823	374295707	376260553	384362499	384459401	384463593	387819545	385779345
242	15893988	18310293	28210123	110799392	110803755	118444087	125972651	126698145	148378220	150015482	153934114	153935647	153938142	153955993	160878312	170757793	170758628	187933079	188589587	219856334	220929686	226947438	237793536	260682266	260685865	300857062	302384793	302873611	310658411	326791033	331268747	337735916	339441709	374295553	376261967	384359833	384457425	384460659	387816444	385779431
243	15893794	18309330	28212085	110800317	110802675	118444151	125972832	126701034	148381327	150019671	153932409	153937739	153938628	153956168	160878418	170757626	170759240	187934209	188590443	219856493	220929535	226950836	237796845	260684916	260688574	300853514	302387289	302873270	310657818	326790746	331268611	337735717	339441289	374297388	376261777	384362585	384457228	384463705	387819665	385779253
244	15895108	18310141	28210984	110799745	110802312	118444349	125973312	126699582	148379755	150017420	153934245	153936142	153939939	153954203	160880510	170754959	170760720	187933104	188589793	219854811	220928046	226949037	237795205	260683589	260687249	300855298	302386428	302874910	310658537	326791324	331269499	337737050	339443302	374296351	376260954	384361210	384458558	384462084	387817991	385778775
245	15894376	18309988	28210717	110800959	110802137	118442895	125973244	126698659	148380560	150016289	153933857	153936971	153939185	153954164	160881167	170755811	170760756	187934326	188590586	219854773	220929345	226950014	237796043	260682699	260686297	300855366	302388396	302874549	310658759	326791473	331269027	337736308	339442382	374296174	376261527	384360280	384457815	384462907	387818888	385778845
246	15895562	18310936	28211819	110798977	110803599	118443572	125974565	126698375	148381024	150019034	153933797	153935126	153940103	153955762	160880639	170757190	170761256	187932598	188589174	219856129	220927640	226950502	237796529	260682495	260686094	300856550	302385988	302875045	310658626	326791289	331269220	337737512	339443421	374298163	376259562	384360074	384459022	384463326	387819330	385780004
247	15894000	18310283	28210137	110801419	110803633	118444017	125972664	126700791	148378232	150015489	153933967	153936169	153938319	153955988	160880999	170756209	170758358	187934745	188588099	219856329	220929669	226947450	237793548	260684710	260688368	300857055	302385255	302873624	310657955	326791908	331268759	337735928	339443558	374295560	376261948	384362378	384457437	384460671	387816456	385779419
248	15895073	18310674	28210956	110800593	110803791	118444402	125973512	126699745	148380380	150016081	153931335	153934543	153941185	153954050	160880752	170756217	170760880	187934639	188587879	219854663	220927904	226949777	237795860	260683728	260687388	300854496	302386244	302874657	310659000	326791502	331269633	337737014	339443411	374296766	376260766	384361357	384458522	384462731	387818646	385778568
249	15893802	18309336	28212077	110801000	110803908	118443876	125972637	126701023	148381318	150019665	153933147	153935149	153938801	153956161	160878489	170757064	170758785	187932869	188589800	219856486	220929698	226950827	237796836	260684905	260688563	300853521	302385503	302873286	310658961	326791999	331268619	337735725	339442384	374295540	376261979	384362574	384457236	384463697	387819656	385779445
250	15895092	18310654	28210975	110800228	110803608	118444501	125973606	126698928	148380358	150016101	153931265	153935690	153941348	153954071	160880730	170755219	170758775	187932686	188589798	219854684	220928057	226949756	237795839	260682937	260686535	300854515	302385105	302874935	310658982	326791549	331269614	337737033	339443514	374295790	376260965	384360524	384458541	384462712	387818625	385778472
251	15896356	18311359	28212155	110801306	110801849	118444508	125975412	126697668	148381393	150015071	153933367	153935510	153940320	153952888	160881758	170755638	170758349	187935054	188590506	219853553	220928235	226950905	237796914	260681874	260685472	300857220	302388060	302876506	310659475	326792579	331268441	337738312	339442879	374298048	376259830	384359427	384459823	384463769	387819734	385777848
252	15894560	18311020	28211657	110800481	110801855	118444759	125973841	126700084	148380915	150015711	153932212	153937382	153938751	153953532	160880447	170756691	170761067	187933987	188589078	219854154	220929360	226950389	237796416	260684048	260687708	300853980	302385296	302874296	310659107	326791216	331270016	337736496	339443226	374297058	376261542	384361691	384458003	384463221	387819238	385778283
253	15895031	18310695	28210935	110800465	110802935	118443987	125973288	126698849	148380407	150016059	153933476	153935337	153940237	153954026	160880541	170754416	170758261	187934489	188588867	219854640	220928159	226949802	237795885	260682859	260686457	300854474	302386490	302874777	310658884	326791391	331269654	337736972	339443146	374296102	376261083	384360448	384458479	384462755	387818670	385778800
254	15895665	18310901	28211899	110801210	110802251	118443167	125972845	126700875	148381112	150016655	153934142	153935830	153940722	153955828	160878630	170755423	170759549	187933633	188587843	219856195	220928627	226950593	237796619	260684797	260688455	300856628	302386726	302874832	310657932	326791024	331269097	337737616	339442443	374295649	376262093	384362467	384459126	384463409	387819430	385779239
255	15895071	18310676	28210954	110799236	110802247	118443580	125973514	126699747	148380382	150016079	153934284	153936048	153938055	153954048	160880754	170757564	170758298	187933385	188589231	219854661	220927902	226949779	237795862	260683730	260687390	300854494	302386242	302874655	310659002	326791504	331269635	337737012	339443413	374296768	376260764	384361359	384458520	384462733	387818648	385778566
256	15896348	18311351	28212147	110798864	110803894	118444492	125974286	126697676	148381385	150015079	153933064	153936368	153940966	153952896	160881745	170755850	170759135	187935155	188587721	219853561	220928244	226950897	237796906	260681882	260685480	300857212	302388050	302876498	310659465	326792571	331268449	337738304	339441702	374298038	376259839	384359435	384459815	384463761	387819726	385779755
257	15895113	18310075	28210988	110800579	110803553	118443818	125973301	126699594	148379760	150017413	153933044	153936669	153941109	153954198	160880731	170755938	170759550	187935420	188589964	219854806	220929121	226949042	237795210	260683603	260687263	300855303	302386432	302874905	310658531	326791331	331269503	337737055	339443376	374296083	376261289	384361224	384458563	384462089	387817996	385778786
258	15893423	18309029	28209847	110801227	110802201	118445158	125974629	126697584	148378040	150019757	153932718	153937733	153938661	153956409	160878209	170756536	170758489	187935036	188588858	219856721	220927702	226947246	237793344	260681787	260685384	300853307	302384620	302872972	310657424	326790141	331270684	337735336	339441989	374294623	376259638	384359337	384456846	384460486	387816261	385780067
259	15895346	18310800	28211240	110800396	110803042	118444316	125973345	126698804	148379841	150016581	153933292	153936268	153938144	153953857	160880642	170754365	170758649	187933335	188589502	219854472	220929318	226949178	237795295	260682814	260686412	300854303	302387565	302874813	310658646	326790852	331269447	337737294	339443486	374296387	376261501	384360396	384458802	384462221	387818088	385778743
260	15894577	18310997	28211641	110798867	110802047	118444749	125973582	126700053	148380897	150015731	153932263	153936986	153941135	153953550	160878804	170754569	170761539	187934969	188590271	219854172	220928031	226950371	237796398	260684017	260687677	300853996	302385324	302874334	310659078	326791151	331269998	337736513	339443258	374295818	376260938	384361660	384458020	384463203	387819218	385778496
261	15896946	18311616	28209885	110799742	110802337	118443592	125974741	126701284	148381557	150019887	153933643	153935825	153940497	153956484	160881874	170756938	170759163	187932892	188588588	219856787	220927541	226951072	237797077	260685198	260688857	300857390	302384749	302877147	310659863	326790184	331268212	337738922	339442221	374294609	376259454	384362885	384460434	384463935	387819900	385780195
262	15896383	161485641	28212175	110800321	110802837	118443770	125975384	126697640	148381421	150015043	153932935	153937726	153940129	153952861	160881785	170757219	170758623	187934203	188590013	219853526	220928207	226950933	237796942	260681846	260685444	300857246	302388088	302876534	310659502	326792607	331268413	337738340	339442852	374298076	376259802	384359399	384459850	384463797	387819762	385777820
263	15896328	18311331	28212126	110801153	110801984	118443022	125973679	126700906	148381369	150015094	153933838	153937004	153941313	153952952	160880736	170755988	170760860	187934119	188590514	219853609	220928631	226950881	237796890	260684831	260688489	300857187	302386443	302876477	310657909	326791001	331268462	337738284	339443298	374297253	376262087	384362501	384459795	384463745	387819710	385778447
264	15896369	18311373	28212165	110800119	110803476	118443780	125975398	126697654	148381407	150015057	153933040	153935131	153938697	153952875	160881771	170757480	170760422	187935090	188587694	219853540	220928221	226950919	237796928	260681860	260685458	300857232	302388074	302876520	310659488	326792593	331268427	337738326	339442866	374298062	376259816	384359413	384459836	384463783	387819748	385777834
265	15896402	18311406	28212189	110800667	110803075	118443866	125974550	126697621	148381440	150015025	153932755	153937009	153938342	153952842	160881446	170757788	170759212	187935194	188588931	219853507	220930680	226950952	237796961	260681827	260685425	300857265	302385702	302876553	310659526	326790453	331268394	337738360	339443049	374298147	376263097	384359380	384459870	384463814	387819781	385779988
266	15894001	18310281	28210138	110799305	110802210	118444579	125972667	126700790	148378233	150015491	153932900	153936384	153939129	153955987	160881129	170757014	170760746	187933291	188589978	219856328	220929666	226947451	237793549	260684709	260688367	300857054	302386819	302873632	310657956	326791905	331268760	337735929	339441531	374295587	376261943	384362377	384457438	384460672	387816457	385779417
267	15896379	18311383	304647596	110800956	110803881	118443045	125975388	126697644	148381417	150015047	153931473	153937073	153940570	153952865	160881781	170754892	170758971	187932421	188587932	219853530	220928211	226950929	237796938	260681850	260685448	300857242	302388084	302876530	310659498	326792603	331268417	337738336	339442856	374298072	376259806	384359403	384459846	384463793	387819758	385777824
268	15894570	18311005	-	110800958	110802241	118443087	125973863	126700063	148380905	150015724,150017529	153931711	153936658	153941305	153953542	160880748	170757467	170760351	187934948	188590220	219854164	220929510	226950379	237796406	260684027	260687687	300853990	302386452	302874327	310659091	326791258	331270006	337736506	339443519	374297076	376261748	384361670	384458013	384463211	387819226	385778259
269	15896136	18311182	28210066	110800830	110802725	118444234	125975078	126701105	148378148	150015296	153934330	153936453	153938602	153956296	160881865	170755509	170761511	187933769	188589112	219856613	220927715	226947365	237793460	260685001	260688659	300853437	302384783	302875885	310659435	326792742	331270448	337738090	339441923	374294761	376259651	384362675	384459601	384460589	387816371	385777563
270	15896362	18311366	28212159	110800006	110803642	118444633	125975405	126697661	148381400	150015064	153933772	153937525	153940386	153952882	160881764	170755733	170758509	187933541	188588360	219853547	220928228	226950912	237796921	260681867	260685465	300857225	302388067	302876513	310659481	326792586	331268434	337738319	339442873	374298055	376259823	384359420	384459829	384463776	387819741	385777841
271	15896683	18310673	28210957	110799061	110801936	118443832	125973511	126698903	148380379	150018035	153932951	153935522	153938397	153954051	160880751	170754900	170761721	187935470	188589600	219854664	220927905	226949776	237795859	260682913	260686511	300856235	302386245	302874658	310658999	326791606	331269632	337738647	339443410	374296241	376260767	384360501	384460158	384462730	387818645	385778569
272	15893793	18309285	28212086	110799055	110802378	118443519	125972830	126701035	148381328	150019672	153931681	153935352	153937973	153956169	160878417	170755543	170760480	187933656	188590418	219856494	220928838	226950837	237796846	260684917	260688575	300853513	302385224	302873269	310657817	326790740	331268610	337735716	339441290	374297389	376260454	384362586	384457227	384463706	387819666	385779255
273	15896373	18311377	28212168	110799454	110801676	118444292	125975394	126697650	148381411	150015053	153931357	153935678	153941440	153952871	160881775	170754237	170759951	187934528	188588433	219853536	220928217	226950923	237796932	260681856	260685454	300857236	302388078	302876524	310659492	326792597	331268423	337738330	339442862	374298066	376259812	384359409	384459840	384463787	387819752	385777830
274	15895550	18310927	28211814	110799191	110803753	118443224	125973475	126700418	148381019	150016411	153932147	153935906	153941327	153955756	160881562	170756970	170760958	187933858	188588030	219856123	220927983	226950497	237796524	260684377	260688036	300856543	302385031	302874954	310658616	326791974	331269241	337737500	339443247	374296713	376260870	384362021	384459010	384463321	387819325	385778607
275	15894564	18311015	28211653	110801376	110802609	118444604	125973837	126700078	148380911	150015716	153931346	153937016	153938849	153953536	160880443	170756073	170760290	187932633	188588330	219854158	220929219	226950385	237796412	260684042	260687702	300853984	302385302	302874300	310659097	326791220	331270012	337736500	339443230	374297054	376261399	384361685	384458007	384463217	387819233	385778287
276	15895025	18310700	28210930	110798679	110801795	118444155	125973448	126698844	148380412	150016054	153930813	153937224	153940610	153954021	160880576	170754285	170761820	187933552	188589361	219854635	220928138	226949808	237795890	260682854	260686452	300854469	302386299	302874772	310658889	326791395	331269661	337736966	339443141	374296685	376261061	384360443	384458473	384462760	387818676	385778635
277	15893975	18310303	28210108	110799359	110803659	118443764	125974556	126699199	148378209	150015467,150015139	153934298	153936522	153941249	153956020	160881449	170754584	170758609	187932641	188589949	219856360	220930685	226947427	237793525	260683260	260686856	300857072	302384819	302874213	310659544	326790450	331268738	337735903	-	374298150	376263102	384360869	384457412	384460649	387816433	385779994
278	15894539	18311112	161486840	110799234	110802667	118444770	125972684	126698756	148380940	150015398	153934256	153935719	153939099	153953513	160880683	170754375	170761262	187932583	188590270	219854135	220928745	226950413	237796441	260682766	260686364	300853924	302386380	302875580	310658678	326791198	331270036	337736476	339443337	374295603	376260342	384360348	384457983	384463242	387819268	385779401
279	15896391	18311394	28212180	110799903	110802145	118444505	125975207	126697634	148381428	150015037	153933989	153936207	153939938	153952854	160881804	170756482	170759278	187933483	188590157	219853519	220927771	226950940	237796949	260681840	260685438	300857253	302388105	302876541	310659514	326792616	331268406	337738348	339441360	374295096	376259710	384359393	384459858	384463803	387819769	385777691
280	15893515	18310830	28210173	110799710	110801511	118443413	125975563	126699389	148379452	150016473	153930786	153935401	153939437	153953071	160878524	170755904	170760191	187934404	188588187	219853722	220929830	226948817	237794819	260683440	260687036	300853606	302385120	302876677	310659054	326790241	331269562	337735434	339441166	374297536	376260164	384361057	384456944	384461880	387817756	385778000
281	-	-	-	-	-	-	125972862,125972950	126701029	148379808	150018923	153931627	153936195	153941131	-	160881922,160878249	170754983	170759324	187932967	188589360	-	220929646,220929712	226949092	237795252	260684911	260688569	300854657,300853892	302387721	302875114,302875429	310658217,310659596	326791479,326790679	-	-	339443431,339443210,339443114	374295697	376261923,376261995	384362580	-	384462137	387818043	385779220,385779134
282	-	-	-	-	-	-	-	126698454,126698451	148378669,148379150	150015967	153932258,153932852	153934976,153937647	153938067,153940348	153953256	-	170756844,170755919	170758919,170760075	-	188590188	219853889	-	226947924,226948431	237793989,237794451	260682574,260682571	260686174,260686171	-	302386055,302386522	302876830,302876829	-	326793178,326793062	-	-	339443029,339441309	-	-	384360152,384360149	-	384461093,384461576	387816952,387817442	-
283	-	-	-	-	-	-	-	-	148379275,148380858,148380531,148380532	-	153932247,153932643,153932204,153933146	153935722,153936649,153934880	153938515,153941184,153938385,153939431	-	-	170757072,170755046,170757083,170754441	170760768,170761269,170759995,170758922	-	-	-	-	226948562,226950333,226949931,226949932	237794585,237796357,237796014,237796015	-	-	-	-	-	-	-	-	-	-	-	-	-	-	384463167,384461705,384462880,384462881	387817573,387819178,387818870,387818871,387818872	-
284	15893880	18309549	28210396	110799364	110801688	118444351	125972629	126699305	148380823	150016109	153931182	153934504	153939832	153954786	-	170756551	170759259	187934379	188587757	219855246	220929423	226950299	237796323	260683364	260686959	300855386	302387515	302875672	310657725	326791793	331270608	337735808	339442468	374295533	376261622	384360975	384457318	384463134	387819141	385779453
285	15896352	18311355	28212151	110800816	-	118443281	125975417	126697672	148381389	150015075	153931740	153936836	153940006	153952892	160881754	170754309	170758811	187934483	188587864	219853557	220928240	226950901	237796910	260681878	260685476	300857216	302388054	302876502	310659470	326792575	331268445	337738308	339441707	374298043	376259835	384359431	384459819	384463765	387819730	385777862
286	15896393	18311396	-	110801178	110803514	118443491	125975205	126697631	148381430	150015035	153932849	153934485	153941156	153952852	160881808	170756906	170760922	187934836	188589549	219853517	220927769	226950942	237796951	260681837	260685435	300857255	302384851	302876543	310659516	326792618	331268404	337738350	339441362	374295094	376259708	384359390	384459860	384463805	387819771	385777689
287	15893299	18308983	161486853	110799791	110803386	118444635	125974856	126697567	148378012	150014893	153930843	153935412	153940298	153952671	160878163	170756151	170760502	187935721	188589439	219853344	220927460	226947223	237793321	260681770	-	300853233	302384445	302872923	310657317	326789140	331270706	337735210	339442024	374294494	376259381	384359320	384456719	384460460	387816238	385777387
288	15896960	18311633	28209874	110799346	110802321	118443024	125974863	126701299	148381575	150019902	153932330	153936521	153940466	153956498	160882052	170756741	170761288	187933628	188589225	219856801	220927467	226951090	237797095	260685213	260688872	300857406	302388587	302877163	-	326793310	331268199	337738936	339442036	374294501	376259388	384362900	384460448	384463952	387819918	385777394
289	15896963	18311635	28209871	110799944	110803383	118444066	125974848	-	148381578	150019905	153934180	153936099	153938497	153956501	160882057	170754945	170760430	187933315	188588844	219856804	220930842	226951093	237797098	260685216	260688875	300857409	302388590	302877166	310659879	326793314	331268196	337738939	339442033	374298378	376263293	384362903	384460451	384463955	387819921	385780290
290	15893453	18311309	28212122	110798687	110803144	118443936	125973677	126697692	148381350	150015138	153932663	153937378	153938701	153952954	-	170755760	170761390	187933778	188589424	219853611	220928633	226950862	237796871	260681898	260685496	300857184	-	302875250,302876470	310657808	326791129	331268464	337735367	339441947	374297251	376262083	384359450	384456877	384463727	387819691	385778449
291	15896470	18311473	-	110799621	110802395	118443837	125975110	126701140	148381486	150014972	153932124	153936372	153938761	153952798	160878269	170756872	170760292	187932338	188587590	219853463	220930457	226951002	237797007	260685036	260688694	300857307	302384566	302876610	310657785	326790206	331268331	337738429	339442231	374294795	376263013	384362710	384459939	384463860	387819827	385777596
292	15893599	18309262	28209993	110799114	110801768	118443390	125974591	126701170	148378069	150019694	153933655	153936779	153939457	153956377	160882028	170754439	170760429	187933851	188588287	219856690	220927622	226947287	237793375	260685064	260688722	300853356	302384473	302873027	310659447	326789155	331270639	337735519	339442212	374298193	376259544	384362740	384457030	-	387816292	385780029
293	15895030	18310696	28210934	110798769	110801455	118443460	125973289	126698848	148380408	150016058	153934270	153935263	153939690	153954025	-	170755198	170758515	187934247	188588771	219854639	220928158	226949803	237795886	260682858	260686456	300854473	302386491	302874776	310658885	326791392	331269655	337736971	339443145	374296101	376261082	384360447	384458478	384462756	387818671	385778799
294	15895033	18310693	-	110798705	110803989	118443627	125973286	126698851	148380405	150016061	153932333	153936128	153938614	153954028	160880539	170756458	170760627	187932945	188587552	219854642	220928161	226949800	237795883	260682861	260686459	300854476	302386488	302874779	310658882	326791389	331269652	337736974	339443148	374296104	376261085	384360450	384458481	384462753	387818668	385778802
295	15895934	18311246	28211988	110800371	110802628	118444952	125975639	126697974	148381218	150015235	153932230	153934698	153939754	153956083	160880922	170754583	170760151	187934882	188587870	219856417	220929584	226950699	237796714	-	260685750	300856844	302386350	302874254	310658498	326791171	331270360	337737887	339443100	374297157	376261827	384359714	384459397	384463588	387819540	385778076
296	15894217,15893681,15893682	18309158	-	110799169	110802969	-	125974068,125975281	-	148378726	150015518,150015132,150015131	153934140	153936708	153939341	153953627	160879376	170756983	170760062	187935188	-	219854249	-	226948007	237794041	-	-	300855614	302387261	302876284	-	326793219	-	337736147,337735603,337735604	-	374297652	376261094	-	384457656,384457114,384457115	384461163	387817004	385779633,385777764
297	15894261	18309672	28210300	110798800	-	118444801	125972702	126700116	148380627	150019327	153930917	153937279	153941034	153953607	160881134	170757234	170760315	187933447	188589144	219854229	220928769	226950081	237796108	260684080	260687739	300853859	302385243	302874197	310657454	326791556	331270069	337736191	339443478	374295616	376260366	384361723	384457699	384462967	387818956	385779382
298	15896447	18311450	28209974	110799940	110801686	118443370	125975071	126701181	148381463	150014994	153932461	153936406	153938683	153952821	160878582	170755838	170758216	187933356	188590305	219853486	220927595	226950979	237796984	260685075	260688733	300857285	-	302876584	310658258	326792444	331268355	337738406	339441817	374298205	376259510	384362751	384459916	384463837	387819804	385777556
299	15896384	18311388	-	110799526	110803264	118443189	125975383	126697639	148381422	150015042	153932353	153936753	153940556	153952860	160881786	170756211	170760583	187934271	188589142	219853525	220928206	226950934	237796943	260681845	260685443	300857247	302388089	302876535	310659503	326792608	331268412	337738341	339442851	374298077	376259801	384359398	384459851	384463798	387819763	385777819
300	15893879	18309548	28210395	261876153	110802102	118445111	125972628	126699306	148380824	150016108	153933315	153935215	153940820	153954787	-	170756114	170760325	187932958	188589601	219855247	220929424	226950300	237796324	260683365	260686960	300855387	302387516	302875673	310657724	326791794	331270609	337735807	339442467	374295532	376261623	384360976	384457317	384463135	387819142	385779454
301	15894957	18310760	28210758	110799090	110803306	118442957	125972677	126698882	148380517	150015990	153933531	153935898	153940927	153953951	160880429	170757368	170760496	187933084	188587786	219854565	220929652	226949917	237796000	260682892	260686490	300854403	302385313	302874707	-	326791231	331269728	337736898	339443240	374295597	376261929	384360481	384458405	384462867	387818855	385779407
302	15896351	18311354	28212150	110800175	110803055	118443724	125975418	126697673	148381388	150015076	153930967	153937162	153939430	153952893	160881753	170756973	170760728	187934224	188590395	219853558	220928241	226950900	237796909	260681879	260685477	300857215	302388053	302876501	310659468	326792574	331268446	337738307	-	374298042	376259836	384359432	384459818	384463764	387819729	385777863
303	15895627	18310875	-	110801128	110803127	118443181	125973739	126698265	148381085	150016446	153932520	153937318	153940615	153955809	160878606	170756486	170759528	187932485	188589898	219856176	220928737	226950566	237796592	260682383	260685982	300856608	302386671	302874881	310658434	326792020	331269138	337737576	339443407	374297300	376260333	384359962	384459086	384463386	387819402	385778387
304	15895032	18310694	-	110799336	110801993	118443168	125973287	126698850	148380406	150016060	153932874	153934843	153940846	153954027	160880540	170757274	170761170	187935075	188590191	219854641	220928160	226949801	237795884	260682860	260686458	300854475	302386489	302874778	310658883	326791390	331269653	337736973	339443147	374296103	376261084	384360449	384458480	384462754	387818669	385778801
305	15895010	18310716	-	110801060	110802212	118443905	125973794	126700181	148380452	150016039	153932659	153936315	153940221	153954005	160881022	170754391	170761433	187933458	188590094	219854619	220929302	226949851	237795937	260684135	260687794	300854453	302386337	302874757	310659149	326790883	331269676	337736951	339443363	374296570	376261486	384361777	384458458	384462803	387818721	385778333
306	15896404	18311408	28212191	261876165	110801659	118444271	125974551	126697619	148381442	150015024	153931318	153934743	153940041	153952841	160881447	170755785	170761351	187934605	188589801	219853506	220930681	226950954	237796963	260681822	260685419	300857266	302385701	302876554	-	326790452	331268392	337738362	339443048	374298148	376263098	384359373	384459872	384463816	387819783	385779989
307	15896961	18311634	28209873	110798938	110801513	118443230	125974862	126701300	148381576	150019903	153933036	153937312	153940635	153956499	160882053	170755411	170760924	187932908	188588293	219856802	220927466	226951091	237797096	260685214	260688873	300857407	302388588	302877164	-	326793311	331268198	337738937	339442035	374294500	376259387	384362901	384460449	384463953	387819919	385777393
308	15895961	18311272	-	110800041	110803873	118444966	125975372	126697766	148381242	150015218	153931242	153935387	153941478	153953100	160881415	170754876	170761038	187933436	188589840	219853751	220927847	226950724	237796739	260681972	260685570	300856864	302385424	302875789	310657599	326792400	331270380	337737914	339441334	374298092	376259790	384359524	384459424	384463612	387819565	385777807
309	15896370	18311374	-	110800756	110802591	118443929	125975397	126697653	148381408	150015056	153932078	153936054	153938902	153952874	160881772	170755474	170758970	187933938	188589683	219853539	220928220	226950920	237796929	260681859	260685457	300857233	302388075	302876521	310659489	326792594	331268426	337738327	339442865	374298063	376259815	384359412	384459837	384463784	387819749	385777833
310	15894260	18309673	28210299	110799516	-	118443903	125972703	126699394	148380628	150019326	153931738	153936553	153937951	153953606	160880070	170754318	170758950	187932723	188589844	219854228	220928770	226950082	237796109	260683445	260687041	300853858	302387619	302874196	310657455	326791555	331270070	337736190	339443213	374295617	376260367	384361062	384457698	384462968	387818957	385779381
311	15894956	18310761	-	110799713	110801615	118443315	125972675	126698880	148380518	150015989	153931510	153934954	153940175	153953950	160880430	170754442	170761066	187933798	188588245	219854564	220929653	226949918	237796001	260682890	260686488	300854402	302385312	302874706	310658794	326791230	331269729	337736897	339443239	374295595	376261930	384360479	384458404	384462868	387818856	385779409
312	15894188	18311214	28212017	110798788	110801551	118444975	125975225	126697724	148381256	150015267	153931289	153937258	153938645	153953083	160878510	170757773	170761633	187934614	188588889	219853734	220928263	226950738	237796753	260681930	260685528	300856884	302385057	302875816	310659600	326792410	331270396	337736118	339441262	374295115	376259878	384359482	384457627	-	387819577	385777709
313	15894955	18310762	28210757	110799076	110802307	118444620	125975678	126698879	148380519	150015988	153932600	153937856	153938938	153953949	160880749	170755913	170758241	187933980	188589293	219854563	220929512	226949919	237796002	260682889	260686487	300854401	302386453	302874705	310658795	326791257	331269730	337736896	339443520	374297120	376261750	384360478	384458403	-	387818857	385778113
314	15895097	18310650	-	110799469	110802188	118443808	125973259	126698933	148380350	150016105	153931296	153936597	153940704	153954079	160881171	170755650	170761094	187934755	188589350	219854692	220928173	226949748	237795831	260682942	260686540	300854523	302385977	302874930	310658542	326791548	331269611	337737038	339443556	374296145	376261107	384360529	384458546	384462704	387818616	385778829
315	15894961	18310756	28210762	110798655	110801825	118443958	125973522	126699733	148380513	150015994	153931508	153936285	153941460	153953955	160881606	170757533	170759235	187933617	188588159	219854569	220928896	226949913	237795996	260683716	260687376	300854408	302385968	302874711	310658177	326791935	331269723	337736902	339441618	374296776	376260579	384361345	384458409	-	387818851	385778558
316	15894975	18310741	161486846	110799685	110802843	118444160	125972971	126700254	148380487	150016007	153931458	153935986	153941082	153953969	160880857	170754467	170760270	187933591	188590304	219854583	220929476	226949885	237795969	260684215	260687874	300854421	302386708	-	310659193	326791408	331269707	337736916	339443568	374296507	376261711	384361857	384458423	384462836	387818756	385779113
317	15893595	18311429	-	110800097	110802368	118445132	125974593	126697745	148378067	150015010	153934228	153936953	153941409	153956381	160881872	170755610	170758331	187934556	188590020	219856694	220927620	226947285	237793373	260681952	260685550	300853352	302384752	302873024	310659593	326791937	331270643	337735515	339441932	374298195	376259542	384359504	384457026	384460517	387816290	385780031
318	15896457	18311460	-	110801090	110802506	118444469	125975140	126701119	148381473	150014984	153931059	153937699	153940955	153952811	160878294	170755115	170758392	187933977	188589050	219853476	220930447	226950989	237796994	260685015	260688673	300857294	302388377	302876597	310657657	326790216	331268344	337738416	339442245	374294805	376263003	384362689	384459926	384463847	387819814	385777627
319	15896353	18311356	28212152	110801175	-	118443551	125975415	126697671	148381390	150015074	153932554	153935105	153938212	153952891	160881755	170755454	170758495	187935419	188587979	219853556	220928238	226950902	237796911	260681877	260685475	300857217	302388055	302876503	310659471	326792576	331268444	337738309	339441708	374298045	376259833	384359430	384459820	384463766	387819731	385777851
320	15895084	18310662	28210966	110799658	110803188	118443480	125972939	126698917	148380367	150016092	153933900	153934955	153939959	153954062	160880894	170756696	170759417	187934276	188589111	219854675	220929129	226949765	237795848	260682926	260686524	300854507	302387373	302874669	310658988	326791492	331269622	337737025	339443395	374295770	376261297	384360513	384458533	-	387818634	385779145
321	15895543	18310921	28211807	110800268	110801737	118443175	125973860	126700360	148381011	150016417	153931989	153935557	153940543	153955746	160878705	170757173	170759236	187934077	188589743	219856115	220929371	226950489	237796516	260684320	260687979	300856535	302387935	302874946	310658610	326791628	331269249	337737492	-	374297071	376261556	384361964	384459002	384463313	387819317	385778262
322	15893305	18308989	28209862	110800886	110801534	118445174	125974846	126697572	148378018	150014899	153932201	153935617	153938259	153952677	160878168	170756835	170758200	187934554	188587904	219853350	220930840	226947229	237793327	260681775	-	300853239	302384450	302872929	310657322	326789145	331270700	337735216	339442019	374298376	376263291	384359325	384456725	384460466	387816244	385780288
323	15893882	18309551	28210398	110799137	110802555	118443504	125972631	126699303	148380821	150016111	153931216	153936856	153938983	153954784	-	170755111	170758752	187935013	188589177	219855244	220929421	226950297	237796321	260683362	260686957	300855384	302387513	302875670	310657727	326791791	331270606	337735810	339442470	374295535	376261620	384360973	384457320	384463132	387819139	385779451
324	15894337,15895058	18310040	28210403	110799343	110801895	118443772	125972846	-	148378539	150015930	153932876	153935328	153938594	153953617	160881550	170756133	170759603	187934473	188590467	219854239	220928628	226947789	237793865	-	-	300853880	302386868	302874477	-	326790646,326791323	331270057	337736268,337736999	339443196	374295661	376262091	-	384457776,384458507	384460967	387816782	385779238
325	15893881	18309550	28210397	110798726	110803604	118444246	125972630	126699304	148380822	150016110	153934032	153937132	153940489	153954785	-	170754528	170759767	187932544	188588673	219855245	220929422	226950298	237796322	260683363	260686958	300855385	302387514	302875671	310657726	326791792	331270607	337735809	339442469	374295534	376261621	384360974	384457319	384463133	387819140	385779452
326	15896142	18311187	-	110801256	258676980	118445016	125974657	126701110	148378141	150015291	153932645	153935369	153939409	153956303	160878569	170756997	170758640	187935142	188589119	219856620	220930735	226947358	237793453	260685006	260688664	300853431	302384867	302875892	310659440	326790729	331270455	337738096	339443175	374298283	376263161	384362680	384459607	384460582	387816364	385780097
327	15894532	18311120	28211687	110798628	110802303	118444083	125972617	126698745	148380948	150015387	153931463	153934618	153940068	153953505	160880502	170757442	170759582	187935317	188588595	219854127	220929957	226950421	237796449	260682755	260686353	300853915	302386420	302875590	310658693	326791190	331269064	337736468	-	374295525	376260007	384360337	384457975	384463249	387819276	385779465
328	15895648	18310892	28211893	110800328	110801965	118443634	125973078	126700855	148381105	150016663	153933644	153935192	153938778	153955821	160881605	170757162	170759438	187935425	188590672	219856188	220928945	226950586	237796612	260684778	260688436	300856621	302385969	302874852	-	326792033	331269107	337737599	-	374296880	376261153	384362449	384459109	384463403	387819423	385779021
329	15896241	18311502	28210010	110799109	110801941	118445095	125974585	126701163	148378085	150014948	153932762	153934841	153940001	153956356	-	170756516	170759653	187933679	188589859	219856671	220927627	226947302	237793395	260685057	260688715	300853382	-	302873233	310657779	326789752	331270587	337738196	-	374298188,374295231	376259549	384362733	384459707	384460531	387816309	385780023
330	15895000	18310725	28210908	110800829,110800003	110801608	118443626	125973087	126700203	148380463	150016030	153931476	153934523	153941333	153953995	-	170755463	170760650	187935454	188588955	219854609	220928952	226949862	237795948	260684157	260687816	300854443	-	302874749	310659159	326790874	331269685	337736941	-	374296874	376261161	384361799	384458448	384462813	387818732	385779012
331	15896444	18311447	28209978	110800440	110803200	118444238	-	126701178	148381459	150014997	153932316	153936702	153940179	153952825	160881676	170757532	170759400	187935723	188587577	219853490	220927852	226950975	237796980	260685072	260688730	300857281	302385515	302876581	310658261	326792441	331268358	337738403	339441814	374298084	376259795	384362748	384459913	384463833	387819801	-
332	15895124	18310065	28211000	110801219	110803884	118444507	125973226	126700303	148379769	150017401	153930888	153937519	153939855	153954190	160880583	170754437	170761298	187934361	188590114	219854798	220929155	226949051	237795219	260684263	260687922	300855312	302385377	302875014	-	-	331269559	337737066	339443392	374296193	376261330	384361906	384458574	384462097	387818006	385778864
333	15893675	18311211	-	110800389	110801989,110803153	-	-	126701275,126700500	148381298	150019445,150015644,150016356,150019449,150019494,150019349,150018631	153933004	153935668	153938548	-	-	170755048	170759146	187932335	188589867	-	-	226950794	237796800	260685189,260684466	260688848,260688125	-	302384910	302875707	-	-	331270342	337735597	-	-	376262526	384362876,384362114	384457108	384463670	387819633	-
334	15894824	18310789	28211618	110799911	110802351	118443139	125973196	126698821	148379823	-	153933313	153937290	153941119	153953868	160880723	170754547	170758863	187932913	188590378	219854483	220929172	226949106	237795267	260682831	260686429	300854997	302385493	302874916	310658636	326791362	331268856	337736766	-	374295851	376261347	384360413	384458273	384462150	387818061	385778893
335	15893576	18309238	28209983	110800837	-	118444594	125972591	126698901	148378055	150019701	153932695	153935622	153941446	153956392	160878174	170755003	170759320	187934579	188589945	219856705	220929291	226947273	237793361	260682911	260686509	300853341	-	302875560	310658328	326791600	331270658	337735496	339442214	374296720	376261472	384360499	384457007	384460505	387816279	385779491
336	15895573	18311030	28211847	110799417	110803821	118443643	125972644	126698352	148381038	150015700	153933259	153935896	153939970	153955768	160878636	170754271	170761116	187934214	188589198	219856135	220929692	226950516	237796543	260682470	260686069	300856558	302385959	302874980	-	326790567	331269204	337737523	-	374295547	376261973	384360051	384459033	384463339	387819344	385779438
337	15893999	18310284	28210136	110799000	110802901	118443388	125972663	126700792	148378231	150015488	153932906	153935201	153938617	153955989	160881003	170755354	170761014	187933535	188589792	219856330	-	226947449	237793547	260684711	260688369	300857056	302385254	302873623	310657954	326791909	331268758	337735927	339443559	374295559	-	384362379	384457436	384460670	387816455	385779420
338	15894973	18310743	28210822	110799379	110802253	118443097	125972969	126700256	148380489	150016005	153933176	153936833	153938804	153953967	160880600	170757556	170761503	187935615	188588400	219854581	220929478	226949887	237795971	260684217	260687876	300854419	302386721	302874724	-	326791409	331269711	337736914	-	374296509	376261713	384361859	384458421	384462838	387818758	385779115
339	15895076	18310670	-	110801360	110802706	118443067	125973508	126698906	148380375	150016084	153930968	153937518	153940775	153954054	160880907	170757171	170760437	187934681	188590695	219854667	220927908	226949773	237795856	260682916	260686514	300854499	302387319	302874661	310658996	326791499	331269629	337737017	339443403	374296763	376260770	384360504	384458525	-	387818642	385778573
340	15895112	18310137	28210987	110799241	110803440	118443496	125973295	126699586	148379759	150017427	153930881	-	153940053	153954199	160880513	170755080	170758982	187935238	188590144	219854807	220929119	226949041	237795209	260683593	260687253	300855302	302386431	302874906	-	326791330	331269502	337737054	339443299	374296085	376261287	384361214	384458562	384462088	387817995	385778793
341	15895624	18310868	28211877	110800757	110803656	118443063	125972738	126698278	148381080	150016449	153933420	153936441	153937905	153955806	160881599	170755238	170758300	187935783	188589900	219856173	-	226950561	237796587	260682396	260685995	300856605	302386595	302875031	310658446	326791677	331269143	337737573	339443465	374295704	-	384359976	384459083	384463380	387819397	385779348
342	15894626	18309674	161486852	110798664	110802834	118445129	-	126699947	148379273	150017248,150019455,150019265	153932009	153937673	153939583	153953623	160878175	170755356	170759129	187935039	188588326	219854245	-	226948560	237794583	260683908	260687568	300857106	302385883,302385350	302874142,302873493	310657776	326789681	331270635	337736566	-	-	-	384361544	384458073	384461703	387817571	-
343	15896461	18311464	28209964	110801373	110802184	118442949	125975137	126701123	148381477	150014980	153932283	153935884	153938610	153952807	160878287	170757177	170761561	187935199	188588336	219853472	220930451	226950993	237796998	260685019	260688677	300857298	302388382	302876601	-	326790213	331268340	337738420	-	374294801	376263007	384362693	384459930	384463851	387819818	385777624
344	15896956	18311625	-	110801225	110803676	118444134	125974997	126701293	148381567	150019895	153934254	153934912	153938009	153956493	160881893	170756806	170760069	187933207	188588767	219856796	220930714	226951082	237797087	260685207	260688866	300857399	302384671	302877156	310659871	326790177	331268203	337738932	-	374298313	376263140	384362894	384460444	384463944	387819910	385777478
345	15895087	18310659	28210969	110799331	110803390	118442934	125973612	126698922	148380363	150016096	153932771	153934679	153941144	153954066	160880890	170754867	170759121	187933709	188589517	219854679	220929125	226949761	237795844	260682931	260686529	300854510	302386512	302874673	-	326791245	331269619	337737028	-	374295784	376261293	384360518	384458536	384462717	387818630	385778466
346	15895334	18311477,18309380	28211201	110799224,110799608	110802043	118444717	125973716	126698820	148379824	-	153930886	153934655	153938749	153954233	160878764,160880171	170756883	170759623	187935759	188590293	219854838	-	226949107	237795268	260682830	260686428	300855255	302387732	302874915	-	-	331268855	337737282	339443523	374297280	-	384360412	384458790	384462151	387818062	385778410
347	15895310	-	28211446	-	-	-	-	126698402,126697936,126698683,126697890	148380234	-	153933817	153934908	153939847	153953593,153956435	-	170757060	170759790	-	-	219854215,219856743	220928589	226949654	237795804	260682521,260682100	260686120,260687108,260685698	300853843,300853301	302387484	-	310659771	326791717	331271113	337737258	339441868	-	376262133	384360099,384359657	384458766	384462597	387818581	-
348	15896033	18309762,18309759	-	110799465,110799329	110802094,110803482	118444318	125974649	-	148381030	150017142,150015355,150015898	153933589	153936481	153940794	-	-	170754287	170759487	187933934,187932460	188588672	-	220930717	226950508	237796535	-	-	-	302386023,302385353	302875349,302874236	310658766	-	331268467	337737987	339441103	374298278	376263143	-	384459498	384463331	387819336	385780089
349	15004808	18309820	-	110798754	110802313	-	125973625	-	148378748	150016980	153931070	153935020	153938278,153937978	153955151	160880292	170755031	170759930	187933687	188588398	219855587	220928498	226948047,226948042,226948028	237794058	-	-	-	302387893,302387041	302873159	310659178	326790758	-	337735135	-	374297244,374294637,374294701	376262273	-	384456645	384461180,384461190	387817021	385778452
350	15893319	161485645	28209854	110798993	110801909	118443475	125974866	126697580,126700456	148378026	-	153931011	153937253	153939104	153952683	-	170754615	170760371	187934733	188588464	219853356	-	226947237	237793335	260681783,260684417	260685380,260688076	300853245	-	302872935	310657365	326789959	331270693	337735230	-	374294504	-	384359333,384362064	384456739	384460475	387816252	385777397
351	15894989	18310736	161486845	110798734	110803845	-	125973537	126700244	148380475	150016019	153933141	153937861	153940948	153953982	160880520	170754351	170761521	187932972	188588511	219854596	220929544	226949874	237795958	260684205	260687864	300854434	302386475	-	310659187	326791374	331269696	337736930	339443168	374296820	376261787	384361847	384458437	384462824	387818744	385778542
352	15895078	18310668	28210961	110799694	110803523	118444571	125973506	126698908	148380373	150016086	153933214	153936032	153939095	153954056	160880905	170756036	170759576	187932649	188588635	219854669	-	226949771	237795854	260682918	260686516	300854501	302387317	302874663	310658994	326791497	331269628	337737019	339443401	374296761	-	384360506	384458527	384462726	387818640	385778575
353	15894617	-	28210586	110800949	110801827	118443852	125972935	126700016,126698176	148379213	150016939	153931524	153936324	153938413	153953312	-	170757115	170758214	187933807	188588663	219853942	-	226948497	237794515	260683979,260682296	260687639,260685895	300856506	302385687	302874144	-	326791880	331268302	337736557	-	374295765	-	384361620,384359871	384458064	384461642	387817506	385779149
354	15894972	18310744	161486847	110798939	110801836	162139704	125972968	126700257	148380490	150016004	153932419	153937804	153940530	153953966	160880601	170756639	170759960	187932801	188587739	219854580	220929479	226949888	237795972	260684218	260687877	300854418	302386724	302874723	-	326791410	331269712	337736913	-	374296510	376261714	384361860	384458420	384462839	387818759	385779116
355	15894635	18309092	28211009	110799003	110803728	118443171	125973172	126699772	148381521	150019250	153932087	153936420	153940991	153956412	160880221	170755657	170759367	187932848	188588968	219856724	220930467	226951036	237797041	260683755	260687415	-	302386769	302876242	310658155	326791736	331268842	337736575	-	374295939	376263023	384361384	384458082	384463899	387819862	385778918
356	15895895	18310372	28211964	110799208	110802868	118444920	125972606	126700920	148381177	150016212	153932749	153937677	153938644	153955958	-	170755581	170760544	187933930	188587907	219856300	220929967	226950656	237796684	260684845	260688503	300856721	-	302874448	310657903	326790233	331270302	337737848	339442144	374295512	376259996	384362514	384459358	384463547	387819498	385779476
357	15896804	18310056	28209905	110799124	110802163	118444296	-	126699547	148381534	150015961,150017607	153932361	153935939	153941029	153952763	160878679	170756739	170760793	187933360	188588041	219853429	220928371,220928369	226951049	237797054	260683554	260687214	300857339	302384482	302876928	310658199	326792120	331268241,331270157	337738777	339441425	-	-	384361174	384460289	-	387819875	-
358	15895574	18311031	28211848	110801409	110801625	118443962	125972643	126698351	148381039	150015699	153934290	153936982	153938402	153955769	160878635	170757078	170758193	187935003	188588474	219856136	220929693	226950517	237796544	260682469	260686068	300856559	302385958	302874981	-	326790566	331269203	337737524	-	374295546	376261974	384360050	384459034	384463340	387819345	385779439
359	15894952	18310768	28210751	110800338	110802830	118444398	125973237	126698875	148380524	150015981	153931906	153936580	153940007	153953942	-	170756317	170760847	187933794	188588800	219854556	220929352	226949924	237796007	260682885	260686483	300854396	-	302874700	310658799	326791918	331269734	337736893	-	374296181	376261534	384360474	384458400	384462873	387818862	385778852
360	15894659	18310204	28210457	110799723	110801446	118445036	-	126701049	148378940	150017178	153930861	153935265	153941424	153953364	160879522	170755796	170761500	187933497	188590497	219853993	220928699	226948221	237794243	260684931	260688589	300856353	302386787	302875098	310658299	-	331270480	337736599	339442280	374297798	376260293	384362600	384458106	384461376	387817223	-
361	15896842,15896646,15893533,15894120,15893528	-	-	-	-	118443740	-	-	148378495	-	153930807	153937440	153941250,153940048	-	160878237,160879374	170756914,170757566	170758761	-	-	-	-	226947730,226947736	237794888,237793821	-	-	-	-	302875620	-	326789256,326792262	-	337738815,337738609,337735452,337736049,337735447	-	-	376259848	-	384460327,384460120,384456963,384457558,384456958	384461938,384460924	387816733	-
362	15893991	18310561	28210126	110799286	110802771	118444107	125974088	-	148378223	150018958,150017961	153932081	153936866	153937939	-	160878914,160881393,160880174	170755189	170759348	187935773	188588468	-	-	226947441	237793539	-	-	-	302386074,302385332,302387609	302873614	310657690,310658423	326790707	331268754	337735919	-	374296068	376262258	-	384457428	384460662	387816447	385779653
363	15896400	18311404	28212187	110798736	110802727	118443284	125974549	126697623	148381438	150015027	153930829	153937099	153938469	153952844	-	170756449	170758920	187933087	188588004	219853509	220930679	226950950	237796959	260681829	260685427	300857263	-	302876551	310659524	326790455	331268396	337738358	-	374298146	376263096	384359382	384459868	384463812	387819779	385779986
364	15895090	18310656	28210973	110798824	110802479	118443363	125973458	126698926	148380360	150016099	153933193	153935033	153939277	153954069	160880586	170757752	170760899	187934130	188590590	219854682	-	226949758	237795841	260682935	260686533	300854513	302386330	302874937	310658984	326791251	331269616	337737031	339443353	-	-	384360522	384458539	384462714	387818627	385778625
365	15894661	18310202	28210459	110801387	110802195	118445035	-	126701047	148378942	150016140	153932566	153934736	153939140	153953366	160879524	170756868	170759846	187934491	188588075	219853995	220928702	226948223	237794245	260684929	260688587	300856351	302386785	302875093	310658301	-	331270478	337736601	339442282	374297795	376260296	384362598	384458108	384461378	387817226	-
366	15894674	18309668	28211588	110799553	110803449	118443689	125973761	126697794	148380831	150015945	153931391	153936898	153938214	153955302	160878801	170754463	170760096	187934336	188589264	219855723	220929594	226950306	237796330	260681997	260685595	300854045	-	302874494	310657652	-	331269937	337736615	-	374297329	376261836	384359551	384458122	384463144	387819148	385778366
367	15896965	18311637	28209869	110799764	110802832	118444248	125974850	126701303	148381580	150019907	153931640	153937169	153937917	153956503	-	170756593	170758742	187932414	188590674	219856806	220930844	226951095	237797100	260685218	260688877	300857411	-	302877170	310659884	326793316	331268194	337738941	-	374298380	376263295	384362905	384460453	384463958	387819923	385780292
368	15894394,15895152,15893843	-	-	-	-	-	-	-	148380277,148380967	150016540,150015815	153931031,153932907,153932927	153936204,153936202	153940583,153941419,153941103	-	-	170754855,170756671,170754798	170760048	-	-	-	-	226949693,226949564,226950441,226948588	237795721,237796470,237794659	-	-	-	-	-	-	-	-	337736326,337737094,337735769	-	-	-	-	384457833,384458602,384457280	384463269,384462161,384462650	387818778,387819298	-
369	15896968	18311640	-	110799979	110801742	118443513	125974853	126701306	148381583	150019910	153933888	153936782	153940573	153956506	160882062	170757706	170760176	-	-	219856809	220930847	226951098	237797103	260685221	260688880	300857414	302388595	302877174	310659887	326793319	331268191	337738944	339442027	374298383	376263298	384362908	384460456	384463961	387819926	385780295
370	15896948	18311618	28209883	110800780	110803705	118444702	125974742	126701285	148381559	150019889	153933337	153937697	153937952	153956486	-	170755707	170758374	187934927	188590063	219856789	220927540	226951074	237797079	260685199	260688858	300857392	-	302877149	310659864	326790183	331268210	337738924	-	374294608	376259453	384362886	384460436	384463937	387819902	385780196
371	15896230,15895928	-	28211983	-	-	118444948	125973547,125974051	-	148381211	150016997	153930955	153936208	153940035	153956068	160878796	170757862	170758573	187934869	188587642	219856403	220929837	226950692	237796707	-	-	300856836	302387682	302874887	310657333	326793290	331270351	337738185,337737881	-	374296829	376260148	-	384459696,384459391	384463582	387819533	385778532,385779618
372	15895123	18310066	28210998	110800020	110801572	118443630	125973230	126699424	148379767	150017402	153932606	153936766	153940929	153954191	-	170755162	170759477	187935308	188587842	219854799	220929151	226949049	237795217	260683476	260687072	300855311	-	302875013	310658772	326791349	331269558	337737065	-	374296189	376261326	384361094	384458573	384462095	387818005	385778860
373	15894990	18310735	28210833	110801043	110802136	118443650	125973536	126700243	148380473	150016020	153931584	153936327	153939285	153953987	160880517	170755939	170759784	187933960	188589095	219854601	-	226949872	237795957	260684200	260687859	300854435	302386458	302874738	-	326791373	331269695	337736931	-	374296819	376261785	384361842	384458438	384462822	387818742	385778543
374	15896468	18311471	28209957	110799133	110803788	118444224	125975112	126701138	148381484	150014974	153932483	153936921	153940863	153952800	-	170755263	170759345	187934250	188587550	219853465	220930455	226951000	237797005	260685034	260688692	300857305	-	302876608	310657787	326790208	331268333	337738427	-	374294797	376263011	384362708	384459937	384463858	387819825	385777598
375	15896261	18310849	28211852	110798774	110802090	118443613	-	126699034,126700334	148381042	150015879	153932714	153935641	153941496	153955773	160879987	170756029	170758517	187934497	188589638	219856140	-	226950521	237796547	260683046,260684294	260686644,260687953	300856562	302386890	302874985	-	326791135	331268849	337738216	-	-	-	384360634,384361937	384459727	384463343	387819350	-
376	15893788	18309281	28212090	110798725	110803431	118444460	125974364	-	148381331	150019676,150017815	153932166	153935674	153938378	153956173	160881727	170757603	170760578	187934440	188587549	219856498	220930272	226950841	237796850	-	-	300853509	302385220	302874157	310659390	326792558	331268606	337735711	339442395	374294951	376262875	-	384457222	384463709	387819670	385779842
377	15896342	-	28212140	-	-	118443373	125975568	126698587	148381382	150015081	153933189	153936630	153938289	153952940	160878169	170756587	170760098	187933052	188589455	219853597	220929823	226950894	237796903	260682624	260686224	300857202	302384458	-	310658374	326789878	331268814	337738298	339442501,339442018	374297530	376260171	384360205	384459809	384463758	387819722	385778006
378	15896812	18310050	28209898	110799885	110802643	118443447	125973453	126698775	148381542	150015954	153932225	153937617	153939948	153952755	-	170757452	170759774	187934883	188590229	219853421	220928133	226951057	237797062	260682785	260686383	300857346	302384474	302876936	310658203	-	331268233	337738785	-	374296690	376261056	384360367	384460297	384463919	387819883	385778630
379	15894568	18311007	28211649	110801313	110803412	118444753	125972674	126700065	148380907	150015722	153931336	153937595	153939005	153953540	-	170756026	170758363	187932620	188589299	219854162	220929654	226950381	237796408	260684029	260687689	300853988	-	302874325	310659093	326791229	331270008	337736504	-	374295594	376261931	384361672	384458011	384463213	387819228	385779410
380	15894565	18311014	28211652	110799611	110802244	118444331	125973836	126700077	148380910	150015717	153932282	153936034	153938018	153953537	-	170757349	170761394	187933560	188589041	219854159	220929218	226950384	237796411	260684041	260687701	300853985	-	302874301	310659096	326791221	331270011	337736501	-	374297053	376261398	384361684	384458008	384463216	387819232	385778288
381	15896425	18311409	28212192	110799706	110803392	118442910	125974555	126697618	148381443	150015023	153933894	153937063	153940395	153952840	160881448	170754736	170760749	187932481	188590724	219853505	-	226950955	237796964	260681821	260685418	300857267	302385700	-	310659543	326790451	331268391	337738383	339443047	374298149	-	384359372	384459893	384463817	387819784	385779993
382	15895126	18310062	28211002	110801071	110803687	118444164	125973211	126699667	148379772	150016762	153931029	153937131	153939039	153954187	-	170756858	170761840	187933805	188589639	219854796	220929165	226949054	237795222	260683650	260687310	300855314	-	302875017	310658781	326791357	331269561	337737068	-	374295870	376261340	384361277	384458576	384462100	387818009	385778879
383	15896341	-	28212139	-	-	118444035	125975569	126698588	148381381	150015082	153931234	153934695	153940418	153952941	160878170	170755007	170759552	187935079	188590361	219853598	220929822	226950893	237796902	260682625	260686225	300857201	302384459	-	310658373	326789879	331268815	337738297	339442017,339442502	374297529	376260172	384360206	384459808	384463757	387819721	385778007
384	15894078	18309795	-	110798843	110802757	-	-	126700491	148378315,148378689	150017010,150018579	153934216,153932964	153935496,153935946	153939103,153937969	-	-	170755942,170754335	170759239,170760279	187934656	188590552	-	-	226947545,226947948	237793632,237794010	260684457	260688116	-	-	302873773	310659764	326792281	-	337736007	-	-	-	384362105	384457516	384460752,384461104	387816547,387816973	-
385	15895125	18310064	28211001	110799747	110803041	118444697	125973224	126699665	148379771	150016763	153933374	153935531	153938276	153954189	-	170756014	170760357	187933808	188589149	219854797	220929156	226949053	237795221	260683648	260687308	300855313	-	302875015	310658774	326791351	331269560	337737067	-	374296195	376261331	384361275	384458575	384462099	387818008	385778866
386	15896469	18311472	28209956	110798806	110803208	118444629	125975111	126701139	148381485	150014973	153931496	153937100	153938218	153952799	-	170754276	170759353	187933283	188590399	219853464	220930456	226951001	237797006	260685035	260688693	300857306	-	302876609	310657786	326790207	331268332	337738428	-	374294796	376263012	384362709	384459938	384463859	387819826	385777597
387	-	-	-	-	-	-	-	126698424,126698013,126698829,126700135,126699412,126699595,126700414,126700410,126700411,126699809	-	-	-	-	-	-	-	-	-	-	-	-	-	-	-	260682543,260682156,260682838,260683463,260683604,260684369,260684373,260684370,260683792	260686142,260685755,260686436,260687059,260687264,260688028,260688032,260688029,260687452	-	-	-	-	-	-	-	-	-	-	384360121,384359720,384360421,384361080,384361225,384362012,384362016,384362013,384361423	-	-	-	-
388	15895079	18310667	28210962	110800717	110802728	118444128	125973505	126698909	148380372	150016087	153933206	153935306	153938139	153954057	-	170754753	170758382	187933507	188587938	219854670	220927911	226949770	237795853	260682919	260686517	300854502	-	302874664	310658993	-	331269627	337737020	-	374296760	376260773	384360507	384458528	384462725	387818639	385778576
389	15894246	18310410	28210275	110798650	110801619	118443072	-	126699637	148378412	150015534	153931423	153935231	153939896	153955320	160881937	170756703	170761667	187934747	188589723	219855740	-	226947643	237793732	260683626	260687286	300853817	302384881	302875735	310659286	326791137	331269758	337736176	339441090	374294843	-	384361253	384457685	384460852	387816648	-
390	15895606	18310861	28211872	110800882	110801787	118442921	125972671	126698289	148381071	150015833	153931498	153936933	153939734	153955796	160879459	170756511	170758242	187935547	188589324	219856163	220929658	226950551	237796577	-	-	300856600	302385358	302874998	-	326791138	331269167	337737555	-	374295592	376261935	384359987	384459065	384463372	387819387	385779412
391	15896575,15894327	18310966	-	110800196	110801746	118442989	125974281	126697718	148378804	-	153932905	153934923	153939708	-	160878346,160880214	170754721	170758727	-	-	-	220928247	226948090	237794103	260681924	260685522	300856169	-	302875448	310658114	326791103	331270093	337738536,337736258	-	374298024	376259857	384359476	384460047,384457766	384461239	387817081	385779750
392	15896327	18311330	28212125	110800939	110801890	-	-	126697684	148381367,148381069	150015095	153931375,153933159	153934606,153935377	153939220,153938579	-	-	170755600,170755154	170759341,170759867	187932791	188588715	-	-	226950879,226950549	237796888,237796575	260681890	260685488	-	-	302876476	310657797	-	-	337738283	-	-	-	384359442	384459794	384463743,384463371	387819708,387819385	-
393	15893775	18311311	28212123	110800683	110802036	118443523	125973678	126697691	148381360	150015102	153934033	153936018	153940302	153952953	-	170757799	170759764	187932409	188588959	219853610	220928632	226950872	237796881	260681897	260685495	300857186	-	302876473	310657807	326792422	331268463	337735698	-	374297252	376262086	384359449	384457209	-	387819701	385778448
394	15896266	18309661	161486848	110798961	110803617	118444777	125973120	126699308	148380866	150019300	153934268	153937317	153940374	153954401	-	170756154	170758887	-	-	219854992	220929410	226950341	237796365	260683367	260686962	-	302387951	302875640	310659311	326790264	331270044	337738221	339442537	374296845	376261605	384360978	384459732	384463173	387819185	385778974
395	15896827	18311604	-	110799195	110801589	118444000	125975571	126701282	148381553	150019882	153930822	153937203	153938381	153952747	-	170757650	170759974	187932377	188590291	219853413	220929820	226951068	237797073	260685196	260688855	300857355	-	302877142	310659861	326790193	331268225	337738800	-	374297527	376260174	384362883	384460312	384463931	387819896	385778009
396	15895428	-	28211328	-	-	118442915	125972989	126697822	148380617	150019077	153934199	153936379	153938471	153953781	160880846	170756099	170758369	187934498	188588315	219854397	220929465	226950072	237796099	260682031	260685629	300854211	302387793	302874592	310659042	326791540	331269317	337737376	-	374296299	376261665	384359586	384458885	384462962	387818945	385779095
397	15896201	18310488	28210316	110799630	110801521	118444872	-	126699685	148379734	150014913	153932946	153937184	153940944	153954317	160881496	170754707	170758859	187932894	188588712	219854915	220928792	226949019	237795185	260683668	260687328	-	302388435	302876844	310657447	326791017	331270203	337738156	339443162	-	376260389	384361295	384459667	384462068	387817970	-
398	15893803	18309337	28212076	-	110801632	118444050	125972638	126701022	148381317	150019664	153932328	153936113	153939483	153956160	-	170754891	170760128	187933632	188589167	219856485	220929697	226950826	237796835	260684904	260688562	300853522	-	302873287	310658960	326791998	331268620	337735726	-	374295541	376261978	384362573	384457237	384463696	387819655	385779444
399	15893419	18309013	28209851	110798954	110803707	118444046	125974987	126697581	148378037	150019816	153931005	153937691	153941479	153952715	-	170755371	170759519	187934949	188588285	219853386	220930799	226947243	237793341	260681784	260685381	300853298	-	302872965	310657417	-	331270688	337735332	-	374294574	376263240	384359334	384456842	384460483	387816258	385777469
400	15896213,15894708	18309268	28210582	110800926	110802457	118444364	125972710	-	148380737	150019231	153933242	153935807	153939052	153954172	160879315	170755731	170761307	187932562	188588217	219854781	220930598	226950191	237796215	-	-	300855349	-	302876882	-	326792042	331268533	337738168,337736650	-	374295623	376260420	-	384459679,384458157	384463052	387819046	385779374
401	15895026	18310699	28210931	110800781	110803935	118443799	125973447	126698845	148380411	150016055	153933832	153934827	153939570	153954022	-	170757628	170758735	187933884	188588502	219854636	220928139	226949807	237795889	260682855	260686453	300854470	-	302874773	310658888	-	331269660	337736967	-	374296684	376261062	384360444	384458474	384462759	387818675	385778636
402	15896443	18311446	28209979	110798906	110803756	118444423	125973827	-	148381458	150014998	153933636	153935948	153938880	153952826	160878806,160880206	170754288	170760063	187934816	188588755	219853491	220929210	226950974	237796979	-	-	300857280	302385328	302876579	-	326791444	331268359	337738402	339443260	374297042	376261390	-	384459912	384463832	387819800	385778298
403	15894655	18310209	28210453	110801169	110802769	118445040	-	126701053	148378917	150017173	153933741	153934794	153938005	153953359	160879528	170754657	170760785	187933185	188587882	219853988	220928712	226948198	237794223	260684935	260688593	300856358	302386752	302875084	310658294	-	331270485	337736595	339442287	374297782	376260306	384362604	384458102	-	387817205	-
404	15893442,15893433,15896278	-	28211037	-	-	118443138	-	-	148381292	150019481	153933913,153934213	153935822,153936935	153939297	153956118,153954811	-	170755859	170760900	187934229	188588606,188589460	219856450,219855271	-	226950788	237796794	-	-	300855145,300855015	-	302872978,302874390	-	-	331270169	337735355,337735346,337738233	-	-	-	-	384456865,384456856,384459744	384463664	387819627	-
405	15896375	18311379	304647599	110801019	110801591	118444394	125975392	126697648	148381413	150015051	153933248	153934906	153940071	153952869	-	170756762	170760572	187933009	188590632	219853534	220928215	226950925	237796934	260681854	260685452	300857238	-	302876526	310659494	-	331268421	337738332	-	374298068	376259810	384359407	384459842	384463789	387819754	385777828
406	15894569	18311006	28211648	110800671	110802323	118444752	125973884	126700064	148380906	150015723	153932252	153936148	153940248	153953541	-	170756666	170759783	187933424	188589245	219854163	220929511	226950380	237796407	260684028	260687688	300853989	-	302874326	310659092	-	331270007	337736505	-	374297119	376261749	384361671	384458012	384463212	387819227	385778237
407	15894995	18310730	28210904	110798787	110803550	118443898	125973830	126700208	148380468	150016025	153933883	153937415	153939037	153953990	-	170755101	170758420	187935300	188587616	219854604	220929212	226949867	237795953	260684162	260687821	300854438	-	302874744	310659164	-	331269690	337736936	-	374297045	376261392	384361804	384458443	384462818	387818737	385778295
408	15896095	18311148	28212030	110798748	110802042	118444990	125974278	126697723	148381265	150015357	153931748	153935744	153938375	153953395	-	170756707	170759428	187935092	188590690	219854024	220928250	226950748	237796762	260681929	260685527	300856963	-	302875851	310659601	-	331270410	337738049	-	374298021	376259860	384359481	384459560	384463635	387819586	385779747
409	15893918	18309593	28212035	110801192	110803133	118443147	125972849	-	148381272	150019526	153931402	153935243	153940540	153953388	160881716	170756718	170760094	187934298	188588505	219854016	220928859	226950755	237796769	-	-	300856971	302386717	302873568	310657964	326791102	331268709	337735847	339443517	374295687	376260541	-	384457356	384463641	387819593	385779233
410	15893799	18309334	28212079	110800325	110802431	118443548	-	126701033	148381321	150019667	153931930	153936269	153938122	153956163	160878485	170756327	170761411	187934936	188587558	219856488	-	226950830	237796839	260684915	260688573	300853519	302385500	302873283	310657857	326790748	331268616	337735722	339442380	374295108	-	384362584	384457233	384463700	387819659	-
411	15896330	18311333	28212128	110800705	110803772	118443762	125973681	126697681	148381371	150015092	153931799	153937528	153940505	153952950	-	170757775	170758529	187933545	188590430	219853607	220928629	226950883	237796892	260681887	260685485	300857189	-	302876479	310657794	-	331268460	337738286	-	374297255	376262089	384359440	384459797	384463747	387819712	385778445
412	15896399	18311402	-	110800796	258676978	-	125975199	126697625	148381436	150015029	153932364	153935475	153940589	153952846	160881814	170754818	170760541	-	188588131	219853511	220927763	226950948	237796957	260681831	260685429	300857261	302384845	302876549	310659522	-	331268398	337738356	339441368	374295088	376259702	384359384	384459866	384463811	387819777	385777683
413	15895419	-	28211318	-	-	118443404	125973002	126697832	148380606	150019068	153933100	153936309	153941323	153953789	160880831	170755849	170759449	187935306	188589499	219854405	220929452	226950061	237796088	260682041	260685639	300854220	302387779	302874603	310659027	326791526	331269328	337737367	-	374296285	376261652	384359596	384458876	384462950	387818934	385779082
414	15896102	18311154	28210085	110799719	110803848	118444043	125975356	-	148378176	150015322	153933462	153936354	153938529	153956215	160878413	170755531	170761554	187934798	188590439	219856540	220927826	226947394	237793490	-	-	300853465	302385042	302875857	310659614	326792474	331270419	337738056	339442561	374298114	376259769	-	384459567	384460616	387816399	385777791
415	15896966	18311638	28209868	110800203	110802602	118444639	125974851	-	148381581	150019908	153932181	153935750	153941452	153956504	160882060	170755875	170759999	187935358	188589912	219856807	220930845	226951096	237797101	-	-	300857412	302388593	302877172	310659885	326793317	331268193	337738942	339442029	374298381	376263296	-	384460454	384463959	387819924	385780293
416	15895038	18310689	28210940	110799613	110803463	118443037	125973281	126698855	148380400	150016065	153930882	153936572	153940438	153954033	-	170755310	170759247	187934506	188588618	219854647	220928166	226949795	237795878	260682865	260686463	300854481	-	302874783	310658878	-	331269648	337736979	-	374296156	376261100	384360454	384458486	384462748	387818663	385778807
417	15895065	18310680	28210949	110799372	110802016	118444622	125973519	126699755	148380390	150016074	153932400	153937211	153941276	153954044	-	170756048	170759206	187934923	188590019	219854657	220927897	226949786	237795868	260683738	260687398	300854490	-	302874651	310659007	-	331269639	337737006	-	374296773	376260759	384361367	384458514	384462740	387818655	385778561
418	15896436	18311415	28212199	110799987	110802836	118442912	125974290	126697593	148381450	-	153934023	153935484	153941291	153952835	160881581	170757152	170760412	187934989	188590035	219853500	-	226950962	237796971	260681796	260685393	300857272	302385740	302876560	310657475	-	331268386	337738394	339441065	374295008	-	384359347	384459904	384463824	387819792	385779759
419	15895015	18310711	28210921	110798570	110802807	118442920	125973791	-	148380447	150016044	153931465	153936443	153940416	153954011	160879470	170756472	170760174	187934254	188590355	219854625	220929299	226949846	237795932	-	-	300854458	302386345	302874762	310659143	326790888	331269671	337736956	339443350	374296567	376261483	-	384458463	384462798	387818716	385778336
420	15895653	18309995	-	110798618	110802279	118442923	-	126698783	148381110	150016659	153932348	153935675	153940724	153955826	160881846	170755530	170761190	187934261	188587606	219856193	220928760	226950591	237796617	260682793	260686391	300856626	302384498	302874848	310657934	326791243	331269103	337737604	339441993	-	376260357	384360375	384459114	384463407	387819428	-
421	15894286	-	28211951	-	-	118443625	125973896	126699735	148379599	150016175	153931845	153936037	153941475	153953340	160881631	170756765	170759029	187933981	188589137	219853969	220928875	226948965	237794979	260683718	260687378	300856482	302384901	302875699	-	326790458	331268217	337736216	339443470	374297172	376260558	384361347	384457724	384462017	387817913	385778221
422	15896527	18309508	-	110799744	110803777	118443944	-	126699828	148379893	150016962	153933342	153936008	153938252	153954409	160879012,160879824	170757851	170761479	187932415	188589746,188590476	219854999	220928619	226949230	237795363	260683811	260687471	300855070	-	302875713	-	326791650	331269228	337738486	-	374297574	376262101	384361442	384459996	384462274	387818149	-
423	15893925	18309634	28212031	110800207	110802117	118443768	125973241	-	148381266	150019425	153933916	153934882	153939380	153953394	160880710	170756799	170758393	187933845	188590186	219854023	220929497	226950749	237796763	-	-	300856964	302387692	302873572	310657576	326791163	331268714	337735854	339442147	374296177	376261735	-	384457363	384463636	387819587	385778848
424	15893586	18311439	-	110798891	110802352	118445138	125974700	126699739	148378057	150015002	153931626	153937176	153938426	153956389	-	170755755	170761759	187932548	188589850	219856702	220929420	226947275	237793363	260683722	260687382	300853344	302385097	302873014	310659260	326792721	331270655	337735506	-	-	376261619	384361351	384457017	384460507	387816281	385780154
425	-	18310178	-	110801217	110803086	118444041	125973609	126698582	148378205	150017215,150015464	153933272	153935718	153940682	-	160881734	170755103	170760202	187934607,187933466	188589669,188588732	-	220928055	226947423	237793521	260682619	260686219	300853498	302386352	302874224	-	326790702	331268735	-	339441389	374295787	376260963	384360200	-	384460645	387816429	385778469
426	15895101	-	28210845	-	-	118444026	125974349	-	148379835	150016161	153932320	153934712	153939584	153954256,153954234	160881054	170757077	170758475	187934877	188588554	219854859,219854839	220930691	226949172	237795289	-	-	300855609	302387644	302875023	310659452	326791956	331268514	337737042	339441978	374296531	376263108	-	384458550	384462217	387818082	385779827
427	15896333,15894826	18311336	28212131	110799299	110803653	118443538	-	126699297	148381373	150015664	153934206	153936161	153938392	153952948	-	170754359	170760051	187932748,187934034	188588539,188588150	219853605	-	226950885	237796894	260683356	260686951	300857191	-	302876482	-	-	331268457	337738289,337736768	-	-	-	384360967	384459800,384458275	384463749	387819714	-
428	15894742	-	-	-	-	-	-	126698220,126700757,126697940,126699926	148379988,148378546	-	153930904,153932712	153936419,153936176	153939244,153941266	-	-	170757189,169834695	169834788	187932677	-	-	-	226947795	-	260682336,260683886	260685935,260687546	300855118	-	-	-	-	331269885	337736684	-	374298316	376259607	384359914,384362325,384361521	384458191	384462361,384460973	387818254,387816792	-
429	15894045,15896826	18311601	-	110799498	110803847	118443561	-	-	148381552	150019881,150017189	153933728	153935121	153938068	153955948	-	170756592	170760393	187934966,187935445	188589444,188590778	219856290	-	226951067	237797072	-	-	300856708,300856709,300854880	302386917	302877141	310658109	-	331268226	337735974,337738799	-	-	-	-	384457483,384460311	384463930	387819895	-
430	15895416	-	161486842	-	-	118444564	125973006	126697835	148380603	150019065	153932740	153935343	153938659	153953792	160880827	170754280	170760687	187932829	188589940	219854408	220929448	226950058	237796085	260682044	260685642	300854223	-	302874606	310659023	326791522	331269331	337737364	-	374296281	376261648	384359599	384458873	384462947	387818931	385779078
431	15896087	-	-	-	-	118444875	125973099	126700444	148379004	150019603	153931801	153935845	153939090	153953523	160881650	170757216	170758390	187934014	188590740	219854145	220929384	226948289	237794305	260684405	260688064	300853665	302385665	302874823	310657744	326792497	331270212	337738041	-	374296864	376261570	384362051	384459552	384461433	387817297	385779000
432	15895570	18311027	28211844	110800647	110801648	118443380	125972648	126698355	148381035	150015703	153931593	153934940	153941023	-	160878639	170755705	170761698	187933815	188589651	-	220929688	226950513	237796540	260682473	260686072	-	302385965	302874977	-	326791618	331269211	337737520	-	374295550	376261969	384360054	384459030	384463336	387819341	385779434
433	15894714	18311096	28211569	110801335	110802049	118444301	-	126697975	148380817	150015413	153931008	153937829	153939426	153955290	160879502	170757395	170761366	187932429	188588342	219855711	-	226950293	237796317	260682153	260685752	300854061	302386126	302875488	310658499	326791294	331269931	337736656	339442755	-	-	384359715	384458163	384463128	387819135	-
434	15894563	18311016	28211654	110799800	110802784	118444756	125973838	-	148380912	150015715	153934226	153937179	153939652	153953535	160880444	170755240	170758263	187934562	188590078	219854157	220929220	226950386	237796413	-	-	300853983	302385301	302874299	-	326791219	331270013	337736499	339443229	374297055	376261400	-	384458006	384463218	387819234	385778286
435	15895022	18310704	-	110800374	110803358	118443744	125973541	126698772	148380415	150016051	153932885	153935799	153939964	153954018	-	170757119	170759141	187935422	188589961	219854632	220929549	226949811	237795893	260682782	260686380	300854466	-	302874769	310658656	-	331269664	337736963	-	374296824	376261791	384360364	384458470	384462763	387818679	385778538
436	15896229,15895927	-	28211982	-	-	118444129	125973546	-	148381210	150016998	153933904	153935297	153940695	153956067	160878797	170754279	170761473	187934853	188588347	219856402	220929838	226950691	237796706	-	-	300856835	302387681	302874886	310657334	326793289	331270350	337738184,337737880	-	374296828	376260147	-	384459695,384459390	384463581	387819532	385778533
437	15895932	18311242	28211985	110800092	110803328	118443009	125975357	-	148381216	150015241	153933103	153936248	153939400	153956081	160879499	170755491	170758795	187935645	188588674	219856415	220927829	226950697	237796712	-	-	300856842	302386124	302874255	310657865	326792061	331270358	337737885	339442753	374298113	376259772	-	384459395	-	387819538	385777792
438	15896043	18311479	-	261876154	110803301	118444606	-	126700227	148378347,148379991	-	153931946,153932482	153936720,153937353	153938217,153938400	-	-	170757630,170754561	170760106,170760342	187935784	188589883	-	-	226947575,226949324	237793664,237795468	260684183	260687842	300856130	-	-	310657707	-	-	337737997	-	-	-	384361825	384459508	384460782,384462365	387816576,387818258	-
439	15895392	18310838	28211288	110800176	110801711	118444279	125972964	126700261	148379435	150016462	153933737	153936806	153938420	153953815	-	170756306	170761763	187934844	188587628	219854431	220929483	226948799	237794801	260684222	260687881	300854249	-	302874633	310659195	-	331269354	337737340	-	374296515	376261718	384361864	384458849	-	387817738	385779120
440	15894997	18310728	28210905	110799232	110802008	118443292	125973828	126700206	148380466	150016027	153931189	153937001	153940551	153953992	-	170756712	170761231	187933651	188589673	219854606	-	226949865	237795951	260684160	260687819	300854440	-	302874746	310659162	326792445	331269688	337736938	-	374297043	-	384361802	384458445	384462816	387818735	385778297
441	15895023	18310702	28210929	110801240	110803571	118444275	-	126698774	148380414	150016052	153932679	153936993	153938975	153954019	160880579	170755839	170759934	187934628	188590682	219854633	-	226949810	237795892	260682784	260686382	300854467	302386297	302874770	310658655	326791397	331269663	337736964	339443139	-	-	384360366	384458471	384462762	387818678	-
442	15894385	18310974	28211718	110800916	110803993	118443546	125973401	126698724	148380961	150015689	153933559	153936288	153937960	153953308	-	170756009	170760033	187934284	188589229	219853939	220929489	226950435	237796463	260682734	260686332	300856522	-	302875556	-	-	331269051	337736317	-	374296942	376261724	384360317	384457824	384463263	387819292	385778685
443	15895433	-	28211332	-	-	118444436	125972984	126697817	148380622	150019082	153931376	153937867	153938711	153953776	160880851	170756841	-	187935497	188590422	219854392	220929470	226950077	237796104	260682026	260685624	300854206	302387782	302874587	310659047	326791545	331269312	337737381	-	374296304	376261670	384359581	384458890	384462964	387818951	385779100
444	15895645	18310888	28211892	110800271	110803402	118444171	125973480	-	148381102	150016668	153933031	153934891	153938896	153955814	160881603	170757243	170760714	187934354	188590033	219856181	220927978	226950583	237796609	-	-	300856614	302385972	302874855	-	326792030	331269116	337737596	339441615	374296717	376260865	-	384459106	384463401	387819420	385778602
445	15896483	18311327	28210039	110798781	110802888,110802176	118443270	125974366	126700073,126701040	-	150015747	-	-	-	-	160881729	-	170761731	187934829	188590280	-	220930274	-	-	260684037,260684922	260687697,260688580	-	302385218,302386902,302384545	302876656	310658520	326792560	331268272	337738442	339442993	374294949	376262882	384361680,384362591	384459952	-	-	385779844
446	15896820	18309114	28210113	110799435	110801845	118443747	125973567	126699012	148378214	150019702	153931868	153936858	153938835	153956017	-	170757543	170758464	-	-	219856357	220928125	226947432	237793530	260683023	260686621	300857068	302386331	302877133	310659118	-	331268250	337738793	-	374295833	376261048	384360609	384460305	384460654	387816438	385778511
447	15895109	18310140	-	110799438	110801743	118443865	125973292	126699583	148379756	150017421	153931793	153934601	153939273	153954202	-	170755955	170759755	187934496	188590515	219854810	220929116	226949038	237795206	260683590	260687250	300855299	-	302874909	310658535	326791327	-	337737051	-	374296088	376261284	384361211	384458559	384462085	387817992	385778796
448	15894557	18311023	28211661	110800865	110803194	118442863	125973553	126700087	148380918	150015708	153934147	153935929	153939120	153953529	-	170755920	170759384	187933269	188590042	219854151	220929397	226950392	237796419	260684051	260687711	300853977	-	302874294	-	-	331270019	337736493	-	374296838	376261592	384361694	384458000	384463224	387819241	385778525
449	15896459	18311462	28209966	110800524	110803357	118444101	125975138	126701121	148381475	150014982	153932845	153937742	153939663	153952809	-	170756962	170761415	187933661	188589777	219853474	220930449	226950991	237796996	260685017	260688675	300857296	-	302876599	-	-	331268342	337738418	-	374294803	376263005	384362691	384459928	384463849	387819816	385777625
450	15895571	18311028	28211845	110801290	110803494	118444664	346980473	126698354	148381036	150015702	153932240	153935904	153937997	-	160878638	170754229	170761233	187934026	188588884	-	220929689	226950514	237796541	260682472	260686071	-	302385964	302874978	-	326791619	331269210	337737521	-	374295549	376261970	384360053	384459031	384463337	387819342	385779435
451	15896394	161485640	161486834	110800500	110802684	118443640	-	126697630	148381431	150015034	153931836	153937252	153940958	153952851	160881809	170757712	170759873	187934059	188588432	219853516	-	226950943	237796952	260681836	260685434	300857256	302384850	302876544	310659517	326792619	331268403	337738351	339441363	-	-	384359389	384459861	384463806	387819772	-
452	15895062	18310683	28210946	110801201	110801731	118442955	-	126698872	148380394	150016071	153931825	153937667	153939169	153954041	160880853	170755234	170759266	187933810	188587838	219854654	-	226949789	237795872	260682882	260686480	300854487	302386229	302874648	310658801	326791404	331269642	337737003	339443288	-	-	384360471	384458511	384462743	387818658	-
453	15895355	18310807	28211247	110800544	110802660	118444514	125973355	-	148379848	150016574	153931862	153937796	153939717	153953851	-	170756171	170759622	187934125	188589822	219854466	220929327	226949185	237795302	-	-	300854297	302387574	302874806	310658654	326790844	331269440	337737303	339443492	374296397	376261510	-	384458811	384462228	387818095	385778733
454	15893725	18311298	28209999	110799737	110802631	118445122	-	126697614	148378074	150015187	153932191	153934984	153939019	153956365	160881450	170757729	170761783	187934964	188588935	219856679	-	226947291	237793380	260681817	260685414	300853365	302385699	302873046	310659548	326792074	331270625	337735648	339443045	-	-	384359368	384457159	384460522	387816298	-
455	15896855	18311493	-	110800646	110801913	118444288	-	126701233	148381140	150014957	153932075	153935336	153939228	153956349	-	170757166	170761199	187932590	188590707	219856664	220927999	226950620	237796647	260685127	260688785	300853390	302386956	302873242	-	326790126,326792082	331268573	337738828	-	-	376260886	384362803,384360870	384460340	384463512	387819462	-
456	-	-	-	-	-	118444291	-	-	148378226,148380761	150018301,150018119,150015542	153933246,153931257	153937491,153934475	153939357,153939347	153953237,153953451	-	170757126,170755033	170761505,170760337	187932561,187934055	188588354,188590145	219853872,219854074	-	226947444,226950211	237793542,237796236	-	-	300856985,300856006	-	-	-	326790666	331268865	-	-	-	-	-	-	384460665	387816450,387819067	-
457	15896200	18310490	28210156	110801342	110803227	118444154	-	126699890	148379270	150016746	153931636	153934966	153938192	153953693	-	170756266	170761575	187933094	188587719	219854314	220928360	226948556	237794580	260683865	260687525	300855523	302384701	302876733	-	326791031	331270271	337738155	-	-	376262438	384361497	384459666	384461699	387817567	-
458	15894310	18309378	-	110799313	110803622	118444686	125974839	126699985	148379419	150015680	153934234	153935688	153937999	153953386	-	170757583	170761656	-	188587682	219854014	220930837	226948710	237794785	260683946	260687606	300855617	-	302875040	-	326790695	-	337736241	339442304	374298372	376263283	384361584	384457749	384461848	387817721	385780281
459	15896359	18311362	-	110800578	110801546	118443758	125975409	126697665	148381396	150015068	153931707	153934585	153938543	153952885	-	170757800	170758993	187934566	188587709	219853550	220928232	226950908	237796917	260681871	260685469	300857223	-	302876509	-	326792582	331268438	337738315	-	374298051	376259827	384359424	-	384463772	387819737	385777845
460	15895623	18310867	28211876	110800145	110802833	118443659	125972739	126698279	148381079	150016450	153934178	153937460	153941054	153955805	-	170756823	170761831	187932405	188588255	219856172	-	226950560	237796586	260682397	260685996	300856604	-	302875030	-	326791676	331269144	337737572	-	374295705	-	384359977	384459082	384463379	387819396	385779347
461	15896435	18311414	28212198	-	110802645	118443584	125974289	126697594	148381449	150015019	153933678	153935579	153940121	153952836	-	170755550	170759473	187933408	188589352	219853501	220927794	226950961	237796970	260681797	260685394	300857271	-	302876559	-	-	331268387	337738393	-	374295009	376259737	384359348	384459903	384463823	387819791	385779758
462	15894172	-	28211598	-	-	118443797	125972559	126699785	148380875	150015681	153933294	153937724	153940864	153955037	160881276	170756328	170759371	187935720	-	219855477	220928784	226950350	237796373	260683768	260687428	300855844	302386920	-	310659300	-	331270493	337736102	339442306	374296442	376260381	384361398	384457611	384463182	387819193	385779525
463	15893908	-	28210160	-	-	118443652	125975058	-	148381117	150015819,150015763	153930901	153936970	153940421	153955829	160879495	170757406	170758386	187932615	188589586	219856196	220928321	226950597	237796622	260683506	260687166	300856630	302385949	-	-	326791011	331269086	337735837	-	374295953	376262432	384361124	384457346	384463489	387819438	385777543
464	15893804	18309338	28212075	110798732	110802127	118443048	125972640	126701020	148381316	150019663	153931594	153936258	153938700	153956159	-	170755941	170759388	187935284	188589712	219856484	-	226950825	237796834	260684902	260688560	300853523	-	302873288	310658958	-	331268621	337735727	-	374295543	-	384362571	384457238	384463695	387819654	385779442
465	15894792	18310421,18310519	28212067	110798579,110798571	110803854	118444861	-	126699849	148378951	150015670	153934144	153937222	153938111	-	-	170757227	170761476	187935423	188587555,188588383	-	-	226948232	237794255	260683824	260687484	300855552,300855724	-	302873898	310659332	-	-	337736734	339443009,339441112	-	-	384361455	384458241	384461387	387817236	-
466	15894994	18310731	-	110799022	110801970	118444207	125973831	-	148380469	150016024	153933909	153937426	153939659	153953989	160881009	170757071	170761062	187933437	188588532	219854603	220929213	226949868	237795954	-	-	300854437	-	302874743	310659165	326790869	331269691	337736935	339443357	374297046	376261393	-	384458442	384462819	387818738	385778294
467	15896145	18311190	-	110800874	110801869	118445019	125974425	-	148378138	150015288	153934153	153937013	153941095	153956306	160878483	170756802	170758890	187933006	188587693	219856623	220927749	226947355	237793450	-	-	300853428	302387306	302875903	-	326790160	331270458	337738100	339441436	374295074	376259688	-	384459611	384460579	387816361	385779884
468	15895418	-	-	-	-	118443073	125973003	126697833	148380605	150019067	153930978	153937262	153940246	153953790	-	170756651	170758611	187934309	188590018	219854406	220929451	226950060	237796087	260682042	260685640	300854221	302387778	302874604	310659026	326791525	331269329	337737366	-	374296284	376261651	384359597	384458875	384462949	387818933	385779081
469	15895912	18310165	161486838	110799591	110802599	118444329	-	126697757	148381190	150015886	153933721	153937659	153941338	153955970	160880881	170756348	170760057	187935477	188590766	219856312	-	226950669	237796697	260681963	260685561	300856732	302386564	302874432	310657587	-	331270320	337737865	339443665	-	-	384359515	384459375	384463560	387819511	-
470	15896802	18310058	-	110800769	110803780	118444723	-	126699545	148381532	150015963	153933542	153936461	153938929	153952765	160878681	170755123	170760850	187934402	188588491	219853431	220928373	226951047	237797052	260683552	260687212	300857337	-	302876926	310658201	326792118	331268243	337738775	339441423	-	-	384361172	384460287	384463910	387819873	-
471	15896264	18311526	28210855	110800591	110803697	118443816	-	126699008	148379053	150017501	153932414	153935518	153940380	-	160882015	170756325	170761046	187933443	188589915	-	220927582	226948342	237794360	260683019	260686617	300854025	302388429	302876869	310659591	326791020	331269738	337738219	339443102	-	376259496	384360605	384459730	-	387817351	-
472	15896809	18310051	28209900	110799260	110802937	118444515	125973452	126698777	148381539	-	153931629	153937434	153939442	153952758	160878674	170755402	170759032	-	-	219853424	220928134	226951054	237797059	-	260686385	300857344	302384477	302876933	310658206	-	331268236	337738782	-	374296689	376261057	384360369	384460294	384463916	387819880	385778631
473	15896433	18311412	28212196	110801396	110801716	118444634	-	126697595	148381447	150015020	153931670	153937424	153939935	153952838	-	170757652	170761084	187934974	188587575	219853503	220927798	226950959	237796968	260681798	260685395	300857269	-	302876557	310657477	326792409	331268389	337738391	-	-	376259740	384359349	384459901	384463821	387819789	-
474	15895477	-	-	-	-	118443316	125974724	126697805	148380695	150019107	153931881	153937376	153939618	153954735	160878467	170756903	170758587	187933983	188588452	219855199	220927558	226950149	237796172	260682012	260685610	300854140	-	302874579	310659647	326792652	331269282	337737426	-	374298262	376259472	384359566	384458935	384463013	387819002	385780178
475	15895933	18311316	-	110799881	110803352	118444951	125973903	-	148381217	150015101	153933940	153936911	153941257	153956082	160879501	170754650	170759976	187935771	188588350	219856416	220928880	226950698	237796713	-	-	300856843	302385951	302876474	-	326792062	331270359	337737886	339442752	374296910	376260563	-	384459396	384463587	387819539	385778214
476	15893914	18309615	161486836	110799150	110802893	118443301	-	126700224	148381274	-	153933310	153935971	153940960	153953247	-	170754479	170758853	187932977	188589962	219853881	220928836	226950757	237796771	260684180	260687839	300856972	-	302873551	310659176	326792065	331268706	337735843	339443284	-	376260452	384361822	384457352	384463643	387819595	-
477	15894556	18311024	-	110798940	110802044	118444762	-	126700090	148380919	150015707	153930872	153936697	153939730	153953528	160880450	170754676	170758259	187934486	188589456	219854150	-	226950393	237796420	260684054	260687714	300853976	302385293	302874293	310659108	326791213	331270020	337736492	339443225	-	-	384361697	384457999	384463225	387819242	-
478	15895572	18311029	28211846	110800064	110803095	118443287	125972646	126698353	148381037	150015701	153932382	153934965	153939396	-	160878637	170757434	170760903	187934782	188590545	-	220929690	226950515	237796542	260682471	260686070	-	302385963	302874979	-	326791620	331269209	337737522	-	374295548	376261971	384360052	384459032	384463338	-	385779436
479	15893558	-	28211612	-	-	118445146	-	126699222	148378561	150015676	153931942	153934936	153940358	153954980	-	170755793	170758703	187933254	188589767	219855425	220929337	226947811	237793892	260683283	260686879	300855688	302387710	302873484	310659882	326793300	331270663	337735477	339441934	374295928	376261519	384360893	384456988	384460989	387816809	-
480	15894959	18310758	28210759	110800648	110802189	118444023	-	126698884	148380515	150015992	153932039	153935914	153939433	153953953	-	170756289	170758888	187934378	188589907	219854567	220929414	226949915	237795998	260682894	260686492	300854405	-	302874709	310658789	326791233	331269726	337736900	-	-	376261608	384360483	384458407	384462865	387818853	-
481	15894312	18309376	-	110801236	110803381	118444776	125974841	126699987	148379421	150015678	153932447	153935163	153939386	153953384	-	170755261	170759605	-	188589124	219854012	220930839	226948712	237794787	260683948	260687608	300855619	-	302875038	310659105	326790693	-	337736243	-	374298374	376263285	384361586	384457751	384461850	387817723	385780283
482	15896803	18310057	-	110798669	110802499	118443895	-	126699546	148381533	150015962	153931017	153935465	153938006	153952764	160878680	170757112	170760050	187934117	188588942	219853430	220928372	226951048	237797053	260683553	260687213	300857338	-	302876927	310658200	326792119	331268242	337738776	339441424	-	-	384361173	384460288	384463911	387819874	-
483	15895965	18311279	28212008	110798647	110802326	118443750,118443049	-	126698642	148381149	150015215	153933013	153937574	153939318	153953095	-	170755442	170761271	187933943	188588994	219853746	-	226950629	237796656	260682682	260686280	-	-	302875795	310658437	-	331270387,331270510	337737918	339442743,339442128	-	-	384360263	384459428	384463521	387819471	-
484	15893301	18308985	-	110799682	110802524	118443611	125974858	126697569	148378014	150014895	153932828	153936289	153938642	153952673	-	170757697	170758477	187934192	188588344	219853346	220927462	226947225	237793323	260681772	-	300853235	-	302872925	-	326789142	331270704	337735212	-	374294496	376259383	384359322	384456721	384460462	387816240	385777389
485	15894571	18311004	28211647	110800341	110801453	118444751	125973862	126700062	148380904	150015725	153932537	153937238	153938562	-	-	170756657	170759779	187932612	188588083	-	220929509	226950378	237796405	260684026	260687686	300853991	-	-	310659090	326791259	331270005	337736507	-	374297075	376261747	384361669	384458014	384463210	387819225	385778260
486	15894228	-	-	-	-	118442966	125975369	126699157	148379538	150016204	153933788	153936004	153939306	153953925	160880971	170756995	-	-	188588445	219854539	220927844	226948903	237794912	260683168	260686766	300854359	302387702	302876717	310657836	326791565	-	337736158	339441342	374298096,374296113	376259787	384360758	384457667	384461961	387817843	385777804
487	-	18309884	28211781,28211118	110799892	-	118444982	-	126699527	148380063	-	153931677	153936261	153938065	153953699,153953701	160880774,160879574	170756311	170759220	187933220	188587712	219854320,219854322	-	226949391	237795532	260683531	260687191	300857115,300854382	302385899,302388319	-	310657565	326793141	331269907	-	-	-	-	384361150	-	384462414	387818311	-
488	-	18310993	28211637	110798728	110801736	118443482	125973823	126700025	148380893	150015735	153934217	153935205	153939728	153953554	160878809	170756728	170758594	187933471	188589386	219854176	-	226950368	237796395	260683989	260687649	300854000	302385335	302874338	310659071	326791443	-	-	339442632	374297041	-	384361631	-	384463199	387819214	385778303
489	-	18309445	28211868	110799171	-	118443926	125974819,125975132	126700385	148381060	150019439	153934274	153935280	153940908	153955791	160881616	170757747	170761422	187933244	188589357	219856158	-	226950539	237796565	260684343	260688002	300856581	-	-	310657715	-	331269176	-	339443615	374298347,374295418	-	384361987	-	384463361	387819370	385780261,385777619
490	-	18309819	-	110800612	110803393	-	-	-	148378750	150016977,150016733	153932564	153937725	153939083,153939053	-	160880288	170755886	170758927	187934741	188589527	-	220928495	226948044	237794059	-	-	300854746	302387889,302387045,302387098	302873922,302873158	310658077	326790756	331270913	-	339442765	-	376262708,376262623,376262276	-	-	384461186	387817028,387817022	-
491	-	-	-	-	-	-	-	126698452,126698455	148378668,148379149	150015966	153933032,153930856	153937758,153935136	153941314,153938365	153953257	-	170755683,170756477	170759940,170760760	-	188590749	219853890	-	226947923,226948430	237793988,237794450	260682572,260682575	260686172,260686175	-	302386056	302876831	-	-	-	-	-	-	-	384360150,384360153	-	384461092,384461575	387816951,387817441	-
492	15895019	18310707	28210926	110799517	110802676	118444574	125973544	-	148380417	150016048	153933495	153935755	153941505	153954015	160879474	170757396	170760327	187934490	188590010	219854629	220929552	226949814	237795896	-	-	300854463	-	302874766	-	326791401	331269667	337736960	-	374296827	376261794	-	384458467	384462766	387818682	385778535
493	15894713,15895696	-	28211571	-	-	-	-	-	148378594,148380819	-	153931406,153933257	153934999,153936426	153940642,153941500	153954966,153955292	-	170756584,170754985	170760503,170761800	-	-	219855411,219855713	-	226947848,226950295	237793930,237796319	-	-	300855684,300854063	-	-	-	-	-	337736655,337737647	-	-	-	-	384458162,384459157	384461026,384463130	387816866,387819137	-
494	15894891	18311278	28211454	110799513	110801903	118445066	-	126698671	148379287	150015927	153933245	153936877	153939040	153953657	160878495	170756336	170760380	187935432	188589423	219854279	220930711	226948574	237794596	260682711	260686309	-	-	302875305	-	326789757	-	337736832	339442016	-	376263136	384360292	384458339	384461716	387817585	-
495	15893934	18309652	28210096	110799770	110802688	118443863	125973752	126700138	148378189	150019400	153932754	153935447	153937977	153956201	-	170755878	170761712	187933434	188587906	219856526	220930813	226947407	237793505	260684098	260687757	300853478	-	302876106	-	-	331268720	337735863	-	-	376263257	-	384457372	384460629	387816413	385778374
496	15896814	18309974	28209896	110799999	110803307	-	-	126699737	148381544	150015362	153931294	153934532	153939653	153952753	160881240	170754302	170761801	187932413	188588296	219853419	-	226951059	237797064	260683720	260687380	300857348	302384484	302876939	310659119	326792130	331270200	337738787	-	-	-	384361349	384460299	384463921	387819885	-
497	15896467	18311470	28209958	110799967	110801928	118443576	125973803	-	148381483	150014975	153931315	153937839	153940381	153952801	160878314	170755568	170760192	-	-	219853466	220929311	226950999	237797004	-	-	300857304	302384795	302876607	-	326791036	331268334	337738426	339442883	374296580	376261495	-	384459936	384463857	387819824	385778324
498	15893897	18309577	28212040	110800409	110802485	118443019	125973201	126699670	148381278	150019596	153934190	153936837	153939469	153953245	-	170755777	170761245	187935097	188588479	219853879	-	226950770	237796776	260683653	260687313	300856974	-	302873537	-	-	331268703	337735825	-	374295861	-	384361280	384457335	384463647	387819609	385778888
499	15893977	18310300	28210111	110800037	110802211	118444307	125973798	126698144	148378212	150015469	153932971	153937471	153941507	153956018	-	170756278	170761508	187935458	188587888	219856358	-	226947430	237793528	260682265	260685864	300857069	-	302874216	310658405	-	331268741	337735905	-	-	-	384359832	384457414	384460652	387816436	385778329
500	15896338	18311339	28211419	110799494	110803789	118444593,118443596	-	126700371	148381378	150015088	153932260	153937384	153939888	153952944	-	170755729	170759964	187935313	188588459	219853601	-	226950890	237796899	260684329	260687988	300857195	-	302876487	-	326792053	331268453,331270270	337738294	-	-	-	384361973	384459805	384463754	387819718	-
501	15896969	18311641	-	110799284	110803108	118443844	-	126701307	148381584	150019911	153932824	153934757	153939463	153956507	160882063	170754447	170761125	187934705	188587645	219856810	-	226951099	237797104	260685222	260688881	300857415	302388596	302877175	310659888	326793320	331268190	337738945	339442026	-	-	384362909	384460457	-	387819927	-
502	15894328	18310643	28210674	110798607	110803183	118444117	-	126698290	148379062	150015905	153932090	153934799	153939026	153954173	160879680	170756017	170759904	187933796	188588753	219854782	-	226948350	237794368	260682408	260686007	300855348	-	302875611	310658453	326793312	331268963	337736259	-	-	-	384359988	384457767	384461499	387817359	-
503	15894670	18309664	-	110799762	110802987	118444268	-	126697790	148380835	150015941	153933285	153934590	153937896	153955306	160881173	170756658	170758707	187934734	188589747	219855727	-	226950310	237796334	260681993	260685591	300854041	302385975	302874490	310657648	326790570	331269941	337736611	-	-	-	384359547	384458118	384463148	387819152	-
504	15893608	18309151	-	110801213	110801712	118443170	-	126699647	148380548	150017306	153932030	153934818	153940978	153954994	160878579	170757461	170761430	-	-	219855437	-	226949948	237796031	260683636	260687296	300854114,300855973,300855699	302386863	-	310658236	326791172	331270633	337735530	339441820	-	-	384361263	384457041	384462896	387818876	-
505	15893939	18310333	28210099	110801045	110802291	118444448	-	-	148378195	150019342	153931163,153931461	153935961	153938783,153938530	-	-	170757720,170755786	170760875,169834999	187932797,187935554	188588192	-	-	226947413,226948744	237793511,237795125,237794628,229587445	-	-	-	-	302876000	-	-	331268726	337735868	-	-	-	-	384457377	384460635,384463464	387816419	-
506	15893930	18309636	28210095	110799255	110801948	118444636	-	126697917	148378188	150019412	153931898	153937615	153940428	153956202	160880924	170755214	170758885	187932451	188587850	219856527	-	226947406	237793503	260682126	260685724	300853477	-	302876235	310658229	326791957	331268719	337735859	-	-	-	384359686	384457368	384460627	387816411	-
507	15894263	18310637	-	110798620	110802061	118444800	125974564	-	148378425	150015913	153931063	153935017	153939299	153953608	160880496	170757460	170759881	187932323	188590570	219854230	220930702	226947658	237793746	-	-	300853860	302388451	302874471	-	326791166	331270066	337736193	-	374298159	376263127	-	384457701	384460864	387816661	385780002
508	-	18310619	28210706,28211922	110799637	110801886	118444114	125974753	126700574	148380580	-	153932485	153937604	153938545	-	160881199,160881565	170754730	170759006	187933540	188588615	-	-	226950035	237796062	260684474	260688133	-	302388502	302874536	310659616	326790468	331269017	-	339441075	374294593	-	384362122	-	384462926	387818908	385780207
509	-	18310620	28210705,28211923	110798759	110803741	118444118	125974752	126700575	148380581	-	153932267	153936651	153940413	-	160881200,160881566	170757651	170760615	187935460	188587942	-	-	226950036	237796063	260684475	260688134	-	302388501	302874535	310659617	326790467	331269016	-	339441076	374294594	-	384362123	-	384462927	387818909	385780206
510	-	-	-	-	-	-	-	-	-	150015605	153931142	153936135	153939820	-	160880309,160881301,160881340,160881339	170755557	170761652	-	-	-	-	226950256	-	260682840,260682157,260683887	260686438,260685756,260687547	300855100	-	-	-	326793067,326789319	-	-	339442651,339443186	-	376260273,376262119,376263043,376262151	384360423,384359721,384361522,384360620	-	384463111	387817076,387819110	-
511	15895945	18309325	28211708	110799107	110803521	118444315	-	126699307	148378986	150016697	153931316	153936581	153940560	153954997	-	170756934	170760120	187935607	188589125	219855440	-	226948270	237794286	260683366	260686961	300855702	-	302874440	310659806	326789234	331269759	337737898	-	-	-	384360977	384459408	384461415	387817278	-
512	15896103	18309540	28210129	110800299	110803807	118443723	-	126698478	148379598	150017718	153931313	153935827	153939784	153955414	160878279	170755239	170760479	187935334	188589170	219855830	220930693	226948964	237794978	260682599	260686199	-	302387520	-	-	326789322	331270536	337738057	-	-	-	384360180	384459568	384462016	387817912	-
513	15895344	18310798	28211238	110798913	110801959	118444192	125973333	-	148379839	150016583	153931717	153936006	153938312	153953859	-	170757515	170759963	187932857	188590539	219854474	220929316	226949176	237795293	-	-	300854305,300854111	-	302874815	-	-	331269449	337737292	-	374296367	376261499	-	384458800	384462220	387818086	385778754
514	15896108	18311157	28210082	110800894	110803510	118444996	125974734	126697704	148378173	150015319	153932456	153936042	153939064	153956266	-	170755250	170759254	187933398	188588110	219856583	-	226947391	237793487	260681910	260685508	300853462	-	302875860	-	-	331270422	337738062	-	374294619	-	384359462	384459573	-	387816396	385780188
515	15896958	18311631	28209876	110800289	110803001	118444149	-	-	148381572	150019900	153933639	153935338	153940220	153956496	160878211	170757555	170759507,169834842	187934627	188590680	219856799	-	226951087	237797092,229587457	-	-	300857403	302384513	302877161	-	326790172	331268201	337738934	-	374298280	-	-	384460446	384463949	387819915	-
516	15893928	18309635	28210093	110799734	110801528	118444070	-	126697918	148378184	150019416	153931177	153934587	153939298	153956204	-	170755625	170760761	187935538	188588852	219856529	-	226947402	237793499	260682127	260685725	300853475	-	302873575	310658230	326791169	331268717	337735857	-	-	-	384359687	384457366	384460624	387816407	-
517	15894225	-	-	-	-	118444618	125975365	126699154	148379534	150016201	153934283	153935645	153938468	153953922	160880915	170756607	-	-	188590076	219854536	220927840	226948899	237794908	260683165	260686763	300854355	302386360	302876720	-	326791568	-	337736155	339443342	374298100	376259783	384360755	384457664	384461957	387817838	385777800
518	15894164	18310033	28211523	110798773	110802045	118442855	-	126697750	148378617	150019811,150018933	153933290	153937500	153937911	153955100,153955457	-	170755702	170760809	-	-	219855537,219855869	-	226947869	237793948	260681957	260685555	300856011	302386814	-	-	326789734	331269801	337736094	-	-	-	384359509	384457603	384461047	387816903	-
519	15893896	18309589	28212041	110801048	110803956	118443588	-	126697901	148381280	150019583	153931339	153934568	153940187	153952745	-	170754655	170760725	187933671	188589279	219853411	-	226950772	237796778	260682111	260685709	300857361	-	302873533	310657866	326792734	331268695	337735824	-	-	-	384359668	384457334	384463649	387819611	-
520	15896434	18311413	28212197	110801189	110802068	118443994	125974288	-	148381448	-	153934052	153934529	153940787	153952837	-	170754386	170758978	187932845	188588500	219853502	220927796	226950960	237796969	-	-	300857270	-	302876558	310657476	326792079	331268388	337738392	-	374295010	376259738	-	384459902	384463822	387819790	385779757
521	15896453	18311456	28209968	110801416	110802862	118444683	125975144	-	148381469	150014988	153931561	153934848	153938517	153952815	-	170756411	170761451	187935343	188588644	219853480	220930443	226950985	237796990	-	-	300857290	-	302876593	310659084	-	331268347	337738412	-	374294809	376262999	-	384459922	384463843	387819810	385777631
522	15894966	18310750	28210768	110799358	110803132	118442872	125973527	-	148380498	150015999	153932837	-	153938998	153953960	160880422	170755199	170759231	187935345	188588587	219854574	-	226949896	237795980	-	-	300854412	-	302874716	-	326791235	331269717	337736907	-	374296782	376260745	384360436	384458414	384462847	387818833	385778553
523	15894882	18309991	-	110799339	110801583	118443478	125972619	126698748	-	150014918	-	-	-	-	160881227,160880499	-	-	187934148	188589606	-	220928816,220929955	-	-	260682758	260686356	300853918	302388166,302386417	302875689	310658690	326791342,326791193	331269067	337736824	339443309	374295527	376260429,376260009	384360340	384458331	-	-	385779463
524	15894223	-	-	-	-	118444399	125975362	126699152	148379532	150016198	153932512	153934487	153940601	153953919	160880917	170757843	-	-	188590450	219854533	220927837	226948897	237794906	260683163	260686761	300854353	302386358	302876722	-	326791573	-	337736153	339443344	374298103	376259780	384360753	384457662	384461955	387817836	385777797
525	15895350	18310802	28211243	110799631	110802213	118443490	125973349	-	148379844	150016579	-	153937414	153939221	153953855	-	170757695	170761674	187932330	188590181	219854470	220929321	226949181	237795298	-	-	300854301	-	302874811	310658649	326790848	331269445	337737298	-	374296391	376261504	-	384458806	384462224	387818091	385778739
526	15893960	18310329	28210102	110801216	110802427	118444126	125972853	-	148378199	150019323	153931197	153937058	153941164	153956193	-	170755409	170758228	187933922	188588485	219856518	220928860	226947417	237793515	-	-	300853486	-	302873591	-	326791435	331268729	337735889	-	374295688	376260542	-	384457398	384460639	387816423	385779229
527	15896484	18311539	28209949	110798915	110802237	118444247	-	126699017	148381494	150014931	153932700	153936949	153940354	153952790	-	170754861	170759054	187932373	188590566	219853455	-	226951010	237797015	260683028	260686626	300857316	-	302876657	310658968	326790237	331268321	337738443	-	-	-	384360614	384459953	384463868	387819835	-
528	15893906	-	28210159	-	-	118444719	125975057	126699514	148381120	150015821	153934072	153936956	153938149	153955934	-	170755136	170760937	187934166	188590106	219856276	220928322	226950600	237796627	260683518	260687178	300856694	-	-	-	326791010	331269083	337735835	-	374295952	376262431	384361137	384457344	384463492	387819442	385777542
529	15893559	18309085	28211623	110800638	110803647	118444477	125973568	-	148379488	150015900	153933597	153935005	153939301	153954006	-	170756284	170760284	187934898	188588359	219854620	220929884	226948852	237794852	-	-	-	302385710	302874412	-	-	331270163	337735478	339443013	374295832	376260082	-	384456989	384461914	387817791	385778510
530	-	18309875	28211790,28211124	110801251	-	-	-	126699518	148380071	150018876	153933731	153935116	153938657	153956025	160880781,160879325,160879565	170757861	170759083	187934796	188589568	219856365	-	226949399	237795540	260683522	260687182	300854974	302385893,302385889,302388328	-	310657556	326793148	331269913	-	-	-	-	384361141	-	-	387818319	-
531	-	18309969,18309144	-	110799501,110798933	110802515,110802478	-	-	126700239	148379224,148378613	-	153933022,153932196	153937809,153935603	153940162,153938427	-	-	170754461,170757310	170761538,170761444	187935093	-	-	-	226948507,226947865	237794525,237793944	260684196	260687855	-	-	-	-	326791741	-	-	-	-	-	384361838	-	384461651,384461043	387817517,387816891	-
532	-	161485644	161486850	110799393	110802250	118443435	-	126697896	148378908	150018529	153932476	153937295	153937916	153956037	160879531	170757453	170759985	187933484	188588628	219856377	220928693	226948189	237794213	260682106	260685704	-	302388432	302875091	310658972	-	331268677	-	-	374297804	376260287	384359663	-	384461347	387817198	-
533	-	18310916	-	110798964	110802627	118444233	125973847	126700355	148381006	150016422	153931156	153937842	153940828	153955741	160878710	170754518	170760205	187935133	188588876	219856110	-	226950484	237796511	260684315	260687974	300856530	-	302874941	310658605	326790254	331269254	-	-	374297066	-	384361959	-	384463309	387819312	385778276
534	-	18309081	28210331	110799394	-	118443823	-	-	148378968,148379961	150017606	153930794,153933752	153937776,153937731	153939851,153939105	-	-	170756058,170755349	170759983,170761660	187935602,187934167	188589325	-	-	226948253,226949296	237794267,237795430	-	-	300855833	302384658	302874865	-	-	-	-	-	-	376262073	-	-	384461402,384462335	387817257,387818223	-
535	-	-	-	110800260	110802198	118443830	125973424	-	148381016	-	153934014	153937505	153940457	153955753	160879027	170755673	170758822	187935604	188589380	-	220927986	226950494	237796521	-	-	300856540	302385028	302874951	310658131	326791644	331269244	337737497	339442735	374296458	376260873	384362018	384459007	384463318	387819322	385778660
536	15895899	18310376	28211968	110800198	110801611	118444921	125975221	-	148381181	150016208	153933855	153936080	153938157	153955961	-	170755085	170761090	187934599	188589514	219856303	220928258	226950660	237796688	-	-	300856724	-	302874444	-	-	331270306	337737852	-	374295110	376259868	-	384459362	384463550	387819502	385777705
537	15893555	18310154	28210677	110799920	110802796	118443246	-	126697881	148379069	150015908	153933238	153935763	153939353	153954176	-	170754272	170760434	187932551	188587880	219854785	-	226948357	237794375	260682091	260685689	300855342	-	-	310658286	326790685	331270105	337735474	-	-	-	384359649	384456985	384461506	387817366	-
538	15896155	18311194	28210046	110800275	110802895	118445029	125974888	-	148378127	150015284	153931054	153936778	153940290	153956315	-	170754962	170758380	187935713	188589866	219856631	220927481	226947344	237793439	-	-	300853419	-	302875916	-	-	331270468	337738110	-	374294525	376259403	-	384459621	384460568	387816351	385777420
539	15894987	18310738	28210830	110800057	110802540	118443177	-	126700247	148380477	150016017	153931168	153937400	153939159	153953980	-	170756363	170760297	187934049	188590250	219854594	-	226949876	237795960	260684208	260687867	300854432	-	302874736	310659190	-	331269698	337736928	-	-	-	384361850	384458435	384462826	387818746	-
540	15893751	18309419	-	110799963	110802269	-	-	-	148380864	150018156	153931324	153935764	153940309,153940999	153954806,153955458	-	170755576,170755148	170759792,170760852	187932353	188588109	219855266,219855870	-	226950359,226950339	237796363	-	-	300856012	-	302875446,302876255	-	326790734	-	337735674	-	-	-	-	384457185	384463190	387819183	-
541	15893871	18310021	28210442	110800617	110801459	118443751	-	126701056	148378906	150016150	153933525	153936192	153940593	153955527	-	170755827	170759931	187934156	188587852	219855923	-	226948187	237794211	260684938	260688596	300856366	-	-	310658289	326792487	331269570	337735799	-	-	-	384362607	384457309	384461345	387817195	-
542	15895885	18309406	28210511	110799838	110802439	118444912	125972626	-	148378502	150015719	153931909	153936665	153938169	153955429	-	170756894	170759613	187935067	188590510	219855845	220928576	226947742	237793828	-	-	300856132	-	302874462	-	-	331270290	337737838	-	374295370	376262148	-	384459348	384460931	387816741	385779456
543	15896962	-	28209872	-	-	118443812	125974847	126701301	148381577	150019904	153932673	153935202	153939342	-	-	170754545	170759937	187935625	188588117	-	220930841	226951092	237797097	260685215	260688874	300857408	-	302877165	-	326793313	331268197	337738938	-	374298377	376263292	384362902	384460450	384463954	387819920	385780289
544	15896311,15896294,15896291	18309474,18309444	-	110799248	110803878	118444157	-	-	148380645	150019551	153931560	153937000	153940754	-	-	170757290	170758556	-	188590478	-	-	226950098	237796125	-	-	300853716	-	302873460,302873791,302874182	-	-	331268891	337738267,337738250,337738247	-	-	-	-	384459778,384459761,384459758	384462984	387818972	-
545	15896289	18311523	28210025	110800157	110801907	118442963	-	-	148378106	150014938	153932381	153934659	153938315	153956343	160881950	170756964	170759745	187932895	188589689	219856658	-	226947322	237793417	-	-	300853397	302387234	302873260	-	326792707	331270551	337738245	339441596	374295458	-	-	384459756	384460549	387816329	-
546	15896906	18311135	-	110800589	110803901	118444305	-	126698955	148379107	150015370	153932398	153937408	153938750	153953439	160881185	170756781	170760259	187932618	188589400	219854062	-	226948393	237794413	260682965	260686563	300856067	302387229	302873569	-	-	331270562	337738881	-	-	-	384360551	384460393	384461539	387817404	-
547	15894566	18311009	28211651	110799361	110801769	118444755	-	126700067	148380909	150015720	153933190	153935106	153940913	153953538	-	170754529	170761495	187934521	188587914	219854160	-	226950383	237796410	260684031	260687691	300853986	-	302874302	310659095	-	331270010	337736502	-	-	-	384361674	384458009	384463215	387819230	-
548	15893738	18310641	-	110799736	110803014	118444464	-	126700892,126699352	148379067	150017392	153931691	153936788	153941403	-	-	170756219	170761639	187933529	188590572	-	-	226948355	237794373	260684817,260683405	260688475,260687001	300855343	-	302875514	-	-	331268973	337735661	-	-	-	384362487,384361020	384457172	384461505	387817364	-
549	15896487	18309976	28210858	110798766	110801594	118443701	-	-	148381497	150014929	153931876	153935210	153938924	153952787	160881551	170754493	170761196	187934625	188587854	219853452	220927569	226951013	237797018	-	-	300857319	302387409	302876660	-	326791083	331268317	337738447	-	-	376259481	-	384459957	384463870	387819838	-
550	15893767	18309007	-	110800422	110803414	118445113	-	126698630	148378441	150017288	153931527	153936996	153939798	-	160881473	170757296	170760073	187934428	188588051	-	-	226947674	237793763	260682670	260686268	300855111,300855109	302386364	-	310658272	326792244	331270611	337735690	-	-	-	384360251	384457201	384460880	387816678	-
551	15896151	18311193	28210050	110800353	110803464	118445025	-	126701190	148378132	150015285	153933803	153935571	153938973	153956311	-	170756375	170759825	187934479	188588954	219856628	-	226947349	237793444	260685084	260688742	300853423	-	302875910	-	326792887	331270463	337738106	-	-	-	384362760	384459617	384460573	387816355	-
552	15894850	-	28210338	-	-	118443846	-	126698787	148378518	150017327,150019352	153932149	153935979	153940821	153953435	-	170757377	170759575	187934066	188588709	219854059	-	226947758	237793844	260682797	260686395	300856071	302385113	302874347	-	326792073	331268874	337736792	339441614	-	-	384360379	384458299	384460947	387816759	-
553	15895946	-	28210843	-	-	-	125975611	-	148378832,148378841	150018809,150018744	153932018,153934054	153936272,153935507	153940829	153953400	160879802	170756974	170758801	187935377	-	219854029	220929896	226948122	237795385,237794134	-	-	300856247	302388547	-	-	-	-	337737899	-	374297565	376260069	-	384459409	384461267	387817109	385778052
554	15895958	18311258	28211998	110800169	110802266	118443278	-	-	148381239	150015221	153932667	153937299	153939002	153953102	160881412	170757052	170759019	187933700	188588749	219853753	-	226950721	237796736	-	-	300856862	302385427	302875785	310657610	326792396	331270377	337737911	339441621	-	-	-	384459421	384463609	387819562	-
555	15896774	18311587	28209938	110801158	110802160	118443215	125974812	-	148381506	150019869	153932765	153937263	153939415	153952779	-	170755168	170760795	187935301	188589469	219853444	220930747	226951022	237797027	-	-	300857326	-	302877124	-	-	331268257	337738745	-	374298332	376263177	-	384460256	384463879	387819847	385780252
556	15895964	18311275	28212004	110799731	110801758	118444968	-	126697764	148381246	150015216	153930996	153936532	153939309	153953098	-	170757841	170759581	187934120	188590592	219853749	-	226950728	237796743	260681970	260685568	300856867	-	302875793	310657597	-	331270382	337737917	-	-	-	384359522	384459427	384463616	387819567	-
557	15893780	18309273	28212096	110799665	110801975	118443197	-	126701089	148381341	150019684	153932139	153937698	153939870	153956181	-	170756152	170759721	187935448	188588811	219856506	-	226950851	237796860	260684985	260688643	300853502	-	-	310659417	326792095	331268597	337735703	-	-	-	384362659	384457214	384463719	387819680	-
558	15895406	18311036	28211306	110801168	110802976	118442891	125974419	-	148380592	150019055	153931882	153935129	153938693	153953802	-	170756347	170759198	187932526	188590127	219854418	220927752	226950047	237796074	-	-	300854234	-	302874617	-	-	331269341	337737354	-	374295078	376259691	-	384458863	384462938	387818920	385779878
559	15894793	18310420	28212066	110799551	110803389	118444231	-	126699848	148378952	150015671	153931720	153936257	153940709	153953567	-	170756656	170759048	187935770	188589554	219854189	-	226948233	237794256	260683823	260687483	300855551	-	302873899	310659331	-	-	337736735	339443010	-	-	384361454	384458242	384461388	387817237	-
560	15895632	-	-	-	-	118443010	-	-	-	-	-	-	153940795	153953441,153956126,153956041,153954902,153956220,153956055,153955463	160879468,160878532	-	-	-	-	219854064,219854775,219856458,219855353,219856544,219856381,219856392,219855875	220928984	-	-	-	-	300856024,300855364,300856138,300856262	302386343	-	-	-	331269769	337737581	-	374296844	-	-	384459091	384462625	-	-
561	15894063	-	-	-	-	-	125972889	126697768	148378112	150015450	153931808	153935717	153939928	153952966	-	170756480	170758814	-	-	219853624	220929618	226947328	237793423	260681974	260685572	300853487,300854740	302387389	-	310657601	-	-	337735992	339442524,339443378	374297346	376261888	384359526	384457501	384460553	387816335	385779192
562	15896354	18311357	28212153	110800144	110803304	118443845	-	126697670	148381391	150015073	153933631	153937663	153937962	153952890	-	170757696	170761365	187933022	188588891	219853555	-	226950903	237796912	260681876	260685474	300857218	-	302876504	310659473	-	331268443	337738310	-	-	-	384359429	384459821	384463767	387819732	-
563	15893761	18311514	28210005	110801438	110801854	118445109	125974588	-	148378079	150014944	153931348	153934572	153938418	153956359	-	170754593	170761497	187934806	188588219	219856674	220927625	226947296	237793385	-	-	300853379	-	302873053	-	-	331270604	337735684	-	374298190	376259547	-	384457195	384460525	387816303	385780026
564	15894711	18310540	28211040	110800504	110803373	-	-	126700378	148379307	150016164	153933992	153935982	153939822	153955945	-	170754428	170759900	187932432	188590328	219856287	-	226948608	237794682	260684336	260687995	300856706	302385340	302874890	-	326792335	331270100	337736653	-	-	-	384361980	384458160	384461744	387817605	-
565	15895566	18310941	28211828	110800879	110801866	118444403	-	126698368	148381031	150019039	153930875	153935967	153941369	153955766	-	170755107	170758584	187933898	188588594	219856133	-	226950509	237796536	260682488	260686087	300856554	-	302874975	310658631	-	331269214	337737516	-	-	-	384360067	384459026	384463332	387819337	-
566	15895474	-	28211372	-	-	118443960	-	126697806,126697807	148380692	150019104	153932618	153937453	153940281	153954732	-	170755818	170760955	187934296	188588945	219855196	-	226950146	237796169	260682013,260682014	260685611,260685612	300854143	-	302874582	-	-	331269285	337737423	-	-	-	384359567,384359568	384458932	384463010	387818999	-
567	15893480	18311416	28212200	110800408	110803405	118443381	-	126698595	148380792	150019373	153930838	153934639	153938713	-	160881702	170756475	170760363	187935452	188589890	-	-	226950242	237796268	260682635	260686235	-	302384613	-	310658162	-	331268830	337735398	-	374297200	376262312	384360216	384456908	384463098	387819099	-
568	15894998	18310727	28210906	110798841	110803982	118444665	-	126700205	148380465	150016028	153933517	153937769	153939515	153953993	-	170757558	170758582	187934887	188588952	219854607	-	226949864	237795950	260684159	260687818	300854441	-	302874747	310659161	-	331269687	337736939	-	-	-	384361801	384458446	384462815	387818734	-
569	15895226	18311578	28211453	110800102	110803960	118444330	125974557	-	148379294	150016652	153931035	153935987	153940188	153954168	-	170756736	170761607	187933803,187932659,187934419	188590532	219854777	220930238	226948596	237794670	-	-	300855362	-	-	-	-	-	337737174	-	374298151	376262828	-	384458682	384461732	387817590	385779995
570	15894248	18310171	28210279	110799139	110801853	118444504	125972960	-	148378413	150015828	153934069	153934646	153939029	153955319	-	170755869	170761688	187934683	188590352	219855739	220929486	226947644	237793733	-	-	300853819	-	302875733	-	-	331268937	337736178	-	374296518	376261721	-	384457687	384460853	387816649	385779123
571	15894227	-	-	-	-	118443203	125975368	126699156	148379536	150016203	153931846	153936234	153940167	153953924	160880914	170755435	-	-	188587738	219854538	220927843	226948901	237794910	260683167	260686765	300854357	302386361	302876718	-	326791566	-	337736157	-	374298097	376259786	384360757	384457666	384461959	387817840	385777803
572	15893907	-	28210158	-	-	118443231	125975056	-	148381119	150015820	153931435	153934788	153941438	153955933	160878961	170756191	170759645	187935112	188588558	219856275	220928323	226950599	237796626	-	-	300856693	302387322	-	-	326791009	331269084	337735836	-	374295951	376262430	384361163	384457345	384463491	387819441	385777541
573	15896080	18311248	28211991	110799250	110802381	118443112	-	-	148381222	150015232	153931600	153937275	153941217	153956087	160881170	170756161	170761669	187935245	188587901	219856421	220930359	226950703	237796718	-	-	300856853	302387039	302874250	-	-	331270363	337738034	-	374297556	376262950	-	384459545	384463592	387819544	-
574	15894599	18309908,18311536	28211621	110800510,110800394	110802152,110802741	118443682,118443623	-	-	148380745	150019322	153931141	153935955	153940225	-	-	170755391	170758868	187934211,187935597	188590525,188590383	-	-	226950197	237796221	-	-	-	302387420	-	310659257	-	331270515,331270512	337736538	-	-	-	-	384458045	384463057	387819052	-
575	15896157	18311198	-	110800592	110801999	118445031	125974886	-	148378123	150015280	153932044	153937346	153938920	153956319	-	170756966	170761259	187935294	188589427	219856635	220927479	226947339	237793434	-	-	300853415	-	302875918	310658239	-	331270470	337738112	-	374294522	376259401	-	384459623	384460563	387816346	385777418
576	15896350	18311353	28212149	110799502	110802389	118444045	125975420	-	148381387	150015077	153931537	153934471	153938429	153952894	-	170756303	170761533	187933357	188590732	219853559	220928242	226950899	237796908	-	-	300857214	-	302876500	-	-	331268447	337738306	-	374298040	376259837	-	384459817	384463763	387819728	385777865
577	15894258	-	-	-	-	118444804	125975636	126698413	148378421	150014962	153931192	153937020	153938328	153953599	-	170756378	170760268	187934414	188587768	219854221	220929589	226947654	237793742	260682532	260686131	300853850,300856212	-	-	-	-	331270075	337736188	-	374298015	376261832	384360110	384457696	384460860	387816657	385778073
578	15896541	-	-	-	-	-	-	126701228	148379023,148378610	150018484	153932758,153934129	153935737,153934731	153940460,153940882	-	-	170754368,170756542	170761606,170760673	187933786	-	-	-	226948309,226947862	237794326,237793938	260685122	260688780	300854754	-	302873272	-	-	-	337738501	-	-	-	384362798	384460011	384461458,384461040	387817319,387816888	-
579	15895491	-	28211386	-	-	118442983	125973014	-	148380709	150019122	153933841	153935334	153938241	153954750	160880819	170757607	170761064	187933883	188588221	219855214	220929441	226950163	237796186	-	-	300854126	-	302874565	310659015	326791515	331269268	337737440	-	374296273	376261641	-	384458949	384463027	387819016	385779070
580	15896810	-	28209899	-	-	118443289	-	126698776	148381540	150015955	153934331	153934946	153938295	153952757	-	170755290	170758232	187932948	188588890	219853423	-	226951055	237797060	260682786	260686384	300857345	302384476	302876934	310658205	326792126	331268235	337738783	339441421	-	-	384360368	384460295	384463917	387819881	-
581	15894653	-	28210441	-	-	118444461	-	126701058	148378905	-	153932719	153935702	153940790	153953357	160879261	170757364	170760521	-	-	219853986	220928711	226948186	237794210	260684940	260688598	300856367	302386753	302875086	310658264	326792489	331269571	337736593	339442289	374297784	376260305	384362609	384458100	-	387817193	-
582	15893314	18309037	-	110800818	110801940	-	-	126698580	148379115	150019734	153931440	153934844	153940042	153956399	160879432	170754499	170759084	187932928	188590204	219856712	-	226948400	237794420	260682617	260686217	300853318	302387975	302874891	-	326791255	-	337735225	339443254	-	-	384360198	384456734	384461546	387817411	-
583	15895971	18310452	28212014	110801398	110801668	118444974	-	126697742	148381250	150015477	153933325	153935736	153938756	153953089	160879056	170757501	170761229	187932745	188589700	219853740	-	226950732	237796747	260681949	260685547	300856870	-	302875801	310659599	-	331270393	337737924	-	-	-	384359501	-	384463620	387819571	-
584	15895398	18310844	28211294	110800485	110803799	118443333	125973493	-	148379429	150016456	153931323	153936377	153939113	153953809	-	170755176	170760634	187932581	188589397	219854425	220927932	226948793	237794795	-	-	300854243	-	302874626	-	-	331269348	337737346	-	374296732	376260794	-	384458855	384461858	387817732	385778590
585	15893987	18309706	28210611	110801161	-	118442992	-	126697847	148378219	150019173	153931352	153936417	153939256	153955994	-	170755736	170758308	187935029	188589274	219856335	220928076	226947437	237793535	260682056	260685654	300856466	-	-	-	326792109	331270767	337735915	-	-	376260985	384359612	384457424	384460658	387816443	-
586	15894543	18311108	-	110798873	110803303	118443226	125972688	-	148380936	150015402	153932870	153934556	153940337	-	160880679	170755187	170761177	187933986	188588103	-	220928749	226950409	237796437	-	-	-	302386384	302875576	-	326791202	331270031	337736480	339443333	374295608	376260346	-	384457987	384463238	387819264	385779396
587	-	18310960	28210498	110799543	110803224	118443512	125972593	126700309	148379475	-	153933488	153937625	153939412	-	160881573	170755714	170758848	187934619	188587650	-	220929974	226948838	237794841	260684269	260687928	-	302384782	-	-	326790789	331268623	-	339441608	374295496	376259989	384361912	-	384461901	387817779	385779489
588	-	18311559	-	110801076	110802853	-	-	126700496,126701274,126697707	148381297	150019348,150015270,150015838	153932531	153936401	153937899	-	-	170755857	170760376	187933740	188589237	-	-	226950793	237796799	260684462,260685188,260681913	260688121,260688847,260685511	-	302384872	-	-	-	-	-	-	-	-	384362110,384362875,384359465	-	384463669	387819632	-
589	15896111	18311161	28210079	110799147	110803582	118444998	-	126697701	148378170	150015316	153933550	153934865	153939865	153956271	-	170754372	170761510	187934719	188588272	219856588	-	226947388	237793483	260681907	260685505	300853459	-	302875862	-	-	331270425	337738065	-	-	-	384359459	384459576	384460610	387816393	-
590	15893487,15896894	-	-	-	-	-	125975572	-	148378299	150016598	153931334	153936733	153939209	153953291,153953986	-	170757610	170761226	-	-	219853923,219854600	220928732	226947521	237793619	-	-	300853645,300857032	-	302874421	-	326791134	-	337735405,337738868	-	374297526	376260328	-	384456915,384460380	384460739	387816522	385778011
591	15893967	18310310	28210106	110801344	110803424	118443029	-	126699677	148378203	150015462	153931764	153937206	153941486	153956187	-	170756282	170759060	187934676	188588472	219856512	-	226947421	237793519	260683660	260687320	300853496	-	302874222	-	-	331268733	337735896	-	-	-	384361287	384457405	384460643	387816427	-
592	15893786	-	28211401	-	-	118444446	-	126699205	148378452	150019298	153932229	153937705	153940764	153955534	-	170754264	170760625	187933174	188588371	219855930	220929408	226947685	237793775	260683266	260686862	300856470	302387954	-	310659312	-	331270177	337735709	-	-	376261603	384360876	384457220	384460890	387816690	-
593	15895804	18309295	28210683	110799740	110802925	118442943	-	126698768	148379000	150015202	153934135	153937360	153940609	-	160879465,160879383	170756040	170761258	187932823	188588026	-	-	226948284	237794300	260682778	260686376	300855335	-	-	-	326793214	331268982	337737757	-	-	-	384360360	384459267	384461428	387817292	-
594	15896440	18311426	28212204	110801241	110801962	118443129	-	126697589	148381454	150015012	153933599	153937768	153940349	153952831	-	170755622	170761219	187933259	188589881	219853496	-	226950966	237796975	260681792	260685389	300857276	-	302876564	-	-	331268382	337738398	-	-	-	384359343	384459908	384463828	387819796	-
595	15896140	18311185	28210061	110798817	110803251	118443438	-	126701109	148378143	150015293	153931149	153937305	153941215	153956301	-	170757760	170760721	187933595	188590603	219856618	-	226947360	237793455	260685005	260688663	300853432	-	302875890	-	-	331270453	337738094	-	-	-	384362679	384459605	384460584	387816366	-
596	15894963	18310754	28210764	110798639	110803308	118442901	125973524	-	148380511	150015996	153933640	153937820	153938794	153953957	-	170754291	170761314	187933903	188589222	219854571	-	226949911	237795994	-	-	300854409	-	302874713	-	-	331269721	337736904	-	374296778	376260581	-	384458411	384462862	387818849	385778556
597	15894996	18310729	-	110799897	110803058	118443366	125973829	-	148380467	150016026	153933120	153934699	153938038	153953991	-	170755900	170759397	187932902	188590783	219854605	220929211	226949866	237795952	-	-	300854439	-	302874745	-	-	331269689	337736937	-	374297044	376261391	-	384458444	384462817	387818736	385778296
598	15896955	18311624	-	110799639	110802528	118444568	125974672	-	148381565	150019894	153934321	153934983	153941470	153956492	-	170755574	170761522	187934196	188589519	219856795	220927514	226951080	237797085	-	-	300857398	-	302877155	-	-	331268204	337738931	-	374298298	376259443	-	384460443	384463942	387819908	385780117
599	15893885	-	-	-	-	-	-	-	148379937,148380757	-	153931718,153932661	153934905,153936297	153940295,153938832	153955466,153953689,153955382	-	170754520,170754851	170759599,170758486	-	-	219855878,219854310,219855798	-	226949274,226950209	237795409,237796234	-	-	300855026	-	-	-	-	-	337735813	-	-	-	-	384457323	384462314,384463068	387818199,387819064	-
600	15895647	18310891	-	110800913	110803096	118444304	-	126700847	148381104	150016664	153931151	153936442	153939836	153955820	-	170754362	170760481	187932599	188589611	219856187	-	226950585	237796611	260684770	260688428	300856620	-	302874853	310659132	-	331269108	337737598	-	-	-	384362441	384459108	384463402	387819422	-
601	15893516	-	-	-	-	-	125974039	126699135,126700671	-	-	-	-	153940516	153952997	160881458	-	-	187933023	188590529	219853654	-	-	237793561	260683146,260684572	260686744,260688230	300854625,300854603	-	302876960,302873802	-	326789530,326789482	-	337735435	-	374294828	376259875	384360736,384362223	384456945	384460685	-	385779609,385780134
602	15893303	18308987	-	110800243	110802474	118445176	125974860	-	148378016	150014897	153931135	153937594	153939945	153952675	-	170755684	170760277	187933074	188589365	219853348	220927464	226947227	237793325	-	-	300853237	-	302872927	-	-	331270702	337735214	-	374294498	376259385	-	384456723	384460464	387816242	385777391
603	15004784	18310145	28210981	110799420	110802806	-	125973246	-	148379752	150017415	153934110	153936224	153940640	153954207	-	170754911	170761083	187934306	188587679	219854815	220929076	226949034	237795202	-	-	300855279	-	-	-	-	331271115	337735111,337737047	-	374296139	376261244	-	384456620,384458555	-	387817988	385778843
604	15893961	18311605,18309970	28211606	110800656,110799908	110803155,110803391	118443198	-	-	148379196	150019310	153930867	153936988	153937912	153953336	-	170754410	170761438	187934314	188590655	219853965	-	226948481	237794499	-	-	300856490	-	302875117	-	326791739	331268590	337735890	-	-	-	-	384457399	384461627	387817492	-
605	15894226	-	-	-	-	-	125975367	126699155	148379535	150016202	153930844	153935259	153940980	153953923	160880972	170754639	-	-	188588973	219854537	220927842	226948900	237794909	260683166	260686764	300854356	302387703	302876719	-	326791567	-	337736156	339441343	374298098	376259785	384360756	384457665	384461958	-	385777802
606	15895262	18311065	-	110800081	110803199	-	-	126699321	148379901	150016862,150018611	153933261	153937145	153939018	-	160879624	170757754	170758501	187932378	188588938	-	220929026	226949237	237795371	260683380	260686975	300855681	302385459	-	310657791	-	-	337737211	339441645	-	-	384360991	384458719	384462282	387818158	-
607	15896813	18310049	28209897	110800518	110801785	118443025	-	-	148381543	150015953	153933221	153937291	153940515	153952754	-	170755066	170758878	187933290	188587598	219853420	-	226951058	237797063	-	-	300857347	302384598	302876937	310658202	326790163,326792129	331268232	337738786	-	-	-	-	384460298	384463920	387819884	-
608	15894492,15893771	18311489	28210021	110798770	110802339	118444516	-	-	148378101	150014960	153933790	153935349	153938050	153956348	-	170756294	170760773	187935520	188589097	219856663	-	226947317	237793411	-	-	300853392	-	302873254	-	326790793	331268374	337736427,337735694	-	-	-	-	384457934,384457205	384460544	387816324	-
609	15895499	18311045	28211394	261876152	110802613	118444621	-	-	148380719	150019132	153931269	153934907	153938648	153954757	160881845	170756341	170759203	187933112	188589438	219855221	-	226950173	237796196	-	-	300854119	302384594	302875216	-	326790158	331269768	337737448	339441824	-	-	-	384458957	384463035	387819027	-
610	15894524	18311126,15081501	28211693	110800059	110801616	118444603	-	-	148380954	150015380	153933543	153937584	153940602	153953499	-	170755607	170758657	187933370	188589437	219854121	220929963	226950427	237796455	-	-	300853909	-	302875597	310659827	-	331269058	337736460	-	-	376260001	-	384457967	384463255	387819282	-
611	-	18309057	-	-	-	-	-	126700280,126700645	148378281,148378273	150019790,150018587,150019825	153931999,153931112	153934903,153935092	153941028,153938514	-	-	170755203,170756522	170759053,170759821	-	-	-	-	226947503,226947496	237793600,237793592	260684546,260684241	260688204,260687900	-	-	-	-	-	-	-	-	-	-	384362197	-	384460721	387816503,387816496	-
612	15896168	-	-	-	-	118444343	125973418	126699116	148378427	150017467	153933524	153934894	153940553	153953275	-	170757715	170761026	-	188588201	219853908	220929207	226947660	237793748	260683127	260686725	-	-	302876570	-	-	331268370	337738123	339443278	374296452	376261385	384360717	384459634	384460866	387816663	385778666
613	15895042	18310686	28210943	110798594	110803244	118444422	125972976	-	148380397	150016068	153932454	153937157	153940242	153954036	-	170754832	170761520	187932749	188590734	219854650	220929475	226949792	237795875	-	-	300854484	-	302874645	-	-	331269645	337736983	-	374296309	376261710	-	384458490	-	387818661	385779108
614	15895808	-	28210679	-	-	118444549	-	-	148379079,148379489	150019812	153930918,153931138	153935000,153935778	153940234,153940606	153955142	-	170756202,170755084	170761325,170760179	-	-	219855578	-	226948366,226948853	237794385,237794853	-	-	300855340	-	-	-	-	331268978	337737761	-	-	-	-	384459271	384461513,384461915	387817377,387817792	-
615	15896442	18311441	28209980	110801072	110801958	118444015	125973556	-	148381457	150014999	153933316	153936485	153940305	153952827	-	170755247	170761088	187933718	188587819	219853492	220929148	226950973	237796978	-	-	300857279	-	302876578	-	-	331268360	337738401	-	374296029	376261323	-	384459911	-	387819799	385778522
616	15895261	18310771	-	110800538	110803657	-	-	126699322	148379900	150016863,150018610	153932106	153934901	153937991	-	-	170755145	170759553	187934653	188589396	-	220929025	226949236	237795370	260683381	260686976	300855680,300855199	302385461	-	310658964	-	-	337737210	339441640	-	-	384360992	384458718	384462281	387818157	-
617	15895891	18310981	28210508	110798572	110803936	118444915,118443321,118443599	-	-	148378487	150015902	153931542	153934834	153938537	153955433	-	170754733	170760871	187933238	188589071	219855849	220929626	226947722	237793811	-	-	300856136	-	-	-	-	331270293,331270566	337737844	-	-	376261896	-	384459354	384460917	387816725	-
618	15894374	18309986	28210715	110800474	110802959	118443377	-	126701032	148380563	150016288	153933890	153934544	153938554	153954114	-	170754758	170759698	187933337	188589663	219854726	-	226950017	237796046	260684914	260688572	300855369	-	302874546	-	-	331269024	337736306	-	-	-	384362583	384457813	384462910	387818891	-
619	15896239	18311500	28210012	110801127	110802113	118445094	-	126701148	148378087	150014950	153931947	153936070	153940057	153956354	-	170755088	170761423	187935613	188589065	219856669	-	226947304	237793397	260685044	260688702	300853384	-	302873236	310657781	-	331270585	337738194	-	-	-	384362718	384459705	-	387816311	-
620	15895430	-	28211330	-	-	118444235	125972987	-	148380619	150019079	153931673	153936133	153940550	153953779	160880848	170755023	170759864	187934158	188589824	219854395	220929467	226950074	237796101	-	-	300854209	-	302874590	310659044	326791542	331269315	337737378	-	374296301	376261667	-	384458887	-	387818948	385779097
621	-	-	28210846	-	-	118443888	-	126699433	148379837	-	153933713	153936680	153940411	153954798,153954805	160880891	170755871	170759044	187934413	188589271	219855258,219855265	220929381	226949174	237795291	260683484	260687080	-	302386105	-	310659453	326789292	331268513	-	339442178	-	376261567	384361102	-	384462219	387818084	-
622	15895095	18310652	28210979	110798729	110801870	118443632	125973273	-	148380353	150019128	153931928	153935455	153939397	153954076	-	170755740	170760707	187932427	188588420	219854689	-	226949751	237795834	-	-	300854520	-	302874933	310658543	-	331269613	337737036	-	374296146	-	-	384458544	384462707	387818619	385778815
623	15896005	18309844	28211174	110799701	110803350	118443840	-	-	148379740	150016695,150017632	153931372	153936334	153940796	153953072	-	170755466	170758858	187935259	188587876	219853723	-	226949024	237795191	-	-	300853611	302387031	302875685	-	326791603	331268829	337737958	-	-	376261585	-	384459469	384462074	387817976	-
624	-	18310526	28209922	110798852	-	118442896	125972545	126697869	148380209	150016786	153932514	153934583	153941332	153954321	-	170754679	170760352	187932586	188588102	219854919	-	226949532	237795684	260682077	260685675	-	-	302873396	-	326789474	331268823	-	339441430	374295191	-	384359634	-	384462568	387818468	385779536
625	-	18311174	-	110800530	110802254	118445005	125975086	-	148378157	150015303	153933562	153934640	153938069	153956284	-	170756560	170758436	187934519	188587983	219856601	220927725	226947375	237793470	-	-	300853446	302388472	-	310659425	326792684	331270438	-	339442199	374294770	376259661	-	-	384460597	387816380	385777571
626	-	18310149	28211186	110800194	110801653	118444438,118443900	-	-	148381213,148381347	-	153932922,153931615	153937344,153937781	153938020,153940803	-	-	170755313,170756693	170760688,170758405	187935540	188589244	-	-	226950694,226950857	237796709,237796866	-	-	-	-	-	-	-	331268251,331268885	-	-	-	-	-	-	384463584,384463725	387819535,387819686	-
627	-	18310886	28211890	110799503	110802831	118443105	125973478	126700844	148381100	150016670	153931554	153937470	153938196	153955816	-	170756060	170759081	187934477	188589371	219856183	-	226950581	237796607	260684767	260688425	300856616	-	302874857	310657330	-	331269118	-	-	-	-	384362438	-	384463399	387819418	385778604
628	-	18311222	28211580	110799600	110802073	118445101	125974418	126699391	148378355	150017343	153933802	153934962	153938363	-	-	170754525	170760898	187933155	188588940	-	220929662	226947583	237793672	260683442	260687038	300853883	-	-	310657554	-	331270596	-	-	374294926	376261939	384361059	-	384460791	387816584	385779877
629	-	-	-	-	-	118443000	125972863	126701030	148379807	-	153932525	153935257	153940304	-	160881923	170756324	170760857	-	-	-	220929645,220929867	226949091	237795251	260684912	260688570	300854656	302387722	302875113	310658216	326791478	331269074	-	339443430	374295698	376261922,376260107	384362581	-	384462136	387818042	385779219
630	15896970	18311642	-	110801414	110802001	118444385	-	126701308	148381585	150019912	153931837	153937692	153938447	153956508	-	170755494	170759845	187934723	188590195	219856811	-	226951100	237797105	260685223	260688882	300857416	-	302877176	310659889	326793321	331268189	337738946	-	-	-	384362910	384460458	-	387819928	-
631	-	-	-	-	-	-	-	-	148380007,148380008,148380011	-	153931089,153932098,153934322	153936349,153937161,153934964	153940280,153938325,153940646	-	-	170755047,170756129,170754534	170759103,170759787,170758618	-	-	-	-	226949343,226949344,226949347	237795486,237795487,237795490	-	-	-	-	-	-	-	-	-	-	-	-	-	-	384462378,384462379,384462382	387818272,387818273,387818276	-
632	-	-	-	-	-	-	-	-	148379709,148380276,148380966	-	153932615,153933681,153933753	153937749,153935451	153940322,153939533,153940160	-	-	170757159,170757711,170755627	170761465	-	-	-	-	226949563,226950440,226949692	237795076,237794660,237795720,237795282,237796469	-	-	-	-	302876331	-	-	-	-	-	-	-	-	-	384462649,384462160,384463268	387818777,387819297,387818074	-
633	15894533	18311118	28211686	110801205	110802096	118443862	-	-	148380946	150015389,150018193	153933084	153937010	153939383	153953507	-	170754388	170761685	187935382	188589784,188588834	219854129	-	226950419	237796447	-	-	300853917,300854883	-	302875586	-	-	331269066	337736470	-	-	-	-	384457977	384463247	387819274	-
634	-	18310274,18309317	28211978	110801042,110799402	110803069,110801510	118443716	-	126699948	148379126	-	153933307	153935777	153941274	-	160881505	170754586	170758691	-	-	-	220928830	226948411	237794431	260683909	260687569	-	302388394	302874272	-	326792287	331270334	-	-	-	376260446	384361545	-	384461557	387817423	-
635	15893741	-	28211098,28211462	-	-	-	-	126699068	148378782	-	153932051	153935783	153938226	153954268	-	170754600	170759778	-	188587543	219854871	220928581	226948075	237794084	260683080	260686678	300853956	-	302874054	-	326793099	331268490,331270204	337735664	-	-	376262141	384360668	384457175	384461216	387817054	-
636	15893329	18309010	28209853	110798633	110802920	118445161	-	-	148378032	150014910	153932372	153937664	153938292	153952711	-	170755106,170757058	170759780	187932700	188587735	219853382	220930012	226947238	237793336	-	-	300853294	-	302872963	-	-	331270690	337735240	-	-	376262381	-	384456749	384460478	387816253	-
637	15893443	-	-	-	-	118443726	-	-	148378045	150019597	153933357	153935104	153939792	153953602,153956404	-	170756580	170760354	187932346	188590491	219854224,219856716	220929834	226947251	237793349	-	-	300853312,300853854	-	-	310657464	326790668	331268930,331270282	337735356	-	-	376260160	-	384456866	384460491	387816266	-
638	15896890	18311420	-	110799520	110801734	-	-	126698158	148379238	150017430,150017145	153931202	153935649	153940368,153939698	-	160880550	170756745,170757217	170758471	187932647	-	-	-	226948521	237794540	260682281	260685880	-	-	302873531	-	326793013	-	337738864	-	-	-	384359852	384460376	384461665,384462609	387817533	-
639	15895994	18309197	-	110801233	110802945	118444121	-	126698626	148378475	150015866	153932980	153937118	153938336	153952775	-	170757430	170760384	187934876	188588355	219853441	-	226947708	237793798	260682666	260686265	300855211	-	-	310658056	-	331268584	337737947	-	-	-	384360247	384459458	384460911	387816712	-
640	15896782	-	28210673	-	-	118443135	125972813	126699171	148379048	150016393	153933571	153935757	153939114	153953760	-	170757692	170761713	-	-	219854377	220927673	226948333	237794355	260683234	260686830	300855044	-	-	-	-	331269923	337738753	-	374297486	376259602	384360839	384460264	384461487	387817346	385779271
641	15893900	18310963	28211469	110799189	110802701	118443570	-	-	148378327	150019814,150015823	153932343	153937448	153938811	153955143,153954648	-	170757151	170758554	187933361	188588616	219855579,219855118	220928840	226947556	237793643	-	-	-	-	302875749	-	-	331270642	337735828	-	-	376260456	-	384457338	-	387816558	-
642	15893513	18309836	-	110801103	110803300	-	125972787	126700149	148379981	150015645	153932528	153936280	153940327	153956393	-	170756302	170760814	-	-	219856706	-	226949316	237795450	260684107	260687765	300853329	-	302873449	-	-	331270666	337735432	339441994	-	-	384361749	384456942	384462356	387818247	385779297
643	15896167	-	-	-	-	118442865	125973419	126699117	148378428	150017468	153932728	153937429	153939406	153953274	-	170756866	170761163	-	188589938	219853907	220929208	226947661	237793749	260683128	260686726	-	-	302876571	-	-	331268369	337738122	339443277	374296453	376261386	384360718	384459633	-	387816664	385778665
644	15895292	18311068	-	110799400	110803698	-	-	126699319	148379905	150018622	153931236	153934484	153939266	-	160879626	170757295	170761823	187935060	188588837	-	-	226949241	237795375	260683378	260686973	300855682	302385462	-	310658966	326791655	-	337737241	339441642	-	-	384360989	384458749	384462285	387818162	-
645	15893962	18311606,18309971	28211607	110799878,110800733	110802723,110802811	118443050	-	-	148379197	150019309	153931775	153935421	153941527	153953337	-	170757062	170760661	187933422	188588014	219853966	-	226948482	237794500	-	-	300856489	-	302875116	-	326791740	331268589	337735891	-	-	-	-	384457400	-	387817493	-
646	15894335	18310633	28211337	110800070	110802093	-	-	126700363	148378532	150015917	153932123	153934915	153939712	153953612	-	170754347	170761767	187935576	188587822	219854234	220927988	226947782	237793858	260684323	260687982	300853873	-	-	-	-	-	337736266	-	-	376260875	384361967	384457774	384460960	387816774	-
647	15895649	18310893	28211895	110801155	110802197	118443920	-	126700867	148381107	150016662	153931877	153936667	153940385	153955823	-	170754924	170758350	187934902	188590239	219856190	-	226950588	237796614	260684789	260688447	300856623	-	302874851	-	-	331269106	337737600	-	-	-	384362459	384459110	-	387819425	-
648	15896410	18309998	-	110800842	110803929	118443589	125973391	126699049	-	150016624,150018932	-	-	-	153953900	160881965	-	-	-	-	219854514	220930575	-	-	260683061	260686659	300854790,300856761	302387945	-	310659068,310659298	326789812	-	337738368	339443267,339442137	374296928	376263066	384360649	384459878	-	-	385778694
649	15894339	18310042	28210405	110799677	110803613	118444498	-	-	148378541	150015932	153931037	153936563	153939227	153953619	-	170756231,169834660	170761253,169834810	187932654	188589038	219854241	-	226947791	237793867,229587347	-	-	300853882	-	302874479	-	-	331270055	337736270	-	-	-	-	384457778	384460969	387816785	-
650	15894224	-	-	-	-	118443051	125975363	-	148379533	150016199	153933791	153936583	153939359	153953920	160880916	170755774	-	-	188589254	219854534	220927838	226948898	237794907	-	-	300854354	302386359	302876721	310657831	326791572	-	337736154	339443343	374298102	376259781	-	384457663	384461956	387817837	385777798
651	15893800	-	-	-	-	118443850	125972635	126697854	148381320	150019046	153931398	153936816	153940747	-	-	170755437	170760348	187932954	188590577	-	220929700	226950829	237796838	260682062	260685660	300856515	-	302873284	-	-	331268617	337735723	-	374295538	376261981	384359618	384457234	384463699	387819658	385779447
652	15894791	18310422	28212068	110801377	110803330	118444862	-	126699850	148378950	150015669	153931976	153934778	153938582	-	-	170754948	170760689	187935283	188588668	-	-	226948231	237794254	260683825	260687485	300855553	-	302873897	310659333	-	-	337736733	339443008	-	-	384361456	384458240	384461386	387817235	-
653	15893591	18311432	-	110800376	110803282	118445134	-	-	148378063	150015006	153932934	153935075	153941143	153956385	-	170754360	170761303	187935168	188589063	219856698	220927616	226947281	237793369	-	-	300853348	302385491	302873020	-	-	331270647	337735511	-	374297263	376259538	-	384457022	384460513	387816287	-
654	15896884	18309348	28210408	110800292	110802257	-	-	126699010	148378464	150018825	153932710	153937629	153939210	153955529	-	170755894	170759514	187932887	188588077	219855925	-	226947697	237793788	260683021	260686619	300856371	-	302874102	-	326790015	-	337738858	-	-	-	384360607	384460370	384460903	387816702	-
655	15896694	18310257	-	110801357	110801933	118443329	-	-	148378675	150016954,150017944	153932290	153935524	153940547	-	160880024	170755297	170759302	187935292	188589378	-	220928485	226947931	237793992	-	-	300857022	302386025	302876216	-	326791078	331268768	337738659	-	-	376262353	-	384460170	384461097	387816954	-
656	-	18310297,18309801	28210407	110798856,110799404	110803915	-	-	126699011	148378455	150015470	153932745	153937340	153941210	153955531	-	170757719	170761380	187934805	188590367	219855927	-	226947688	237793779	260683022	260686620	300856376	-	302873595,302874101	-	326790267	-	-	-	-	-	384360608	-	384460894	387816693	-
657	-	18310238	28212007	110798723	110803846	118444971	-	-	148379604	150016596,150017050	153931169	153937364	153939046	153953180	160879180	170757418	170759490	187934513	188587617	219853823	-	226948970	237794984	-	-	300855027,300855664,300857137	302385238	302876618	-	326791763	331270385	-	-	-	-	-	-	384462022	387817918	-
658	-	18310476	-	110798619	110802622	-	-	126700013	148378344	150015538	153931917	153935004	153938765	153955725	160878340	170754940	170760980	187935286	188588612	219856094	-	226947572	237793661	260683976	260687636	300853679	302386913	302876712	310658322	326791339	-	-	339442363	-	-	384361617	-	384460779	387816573	-
659	-	18309972	28210080	110801239	110801904	118443752	125974666	126701229	148378171	-	153931125	153937579	153940664	-	160880393	170755404	170758613	187935562	188589311	-	220930764	226947389	237793484	260685123	260688781	-	-	-	-	326791319	331270424	-	-	374298290	376263195	384362799	-	384460611	387816394	385780111
660	-	18309153	28212103	110800375	110802421	-	-	-	148380549	150016841	153931097	153937097	153938586	-	160881228	170755451	170761319	187934546	188590311	-	-	226949949	237796032	-	-	300855972,300855533,300854116,300854712,300857375,300855556	302385448,302386889	-	310658237	-	-	-	339441457,339442400	-	-	-	-	384462897	387818877	-
661	-	18310364	-	110799883	110803101	118444829	-	126699200	148381514	150018437,150016696	153933664	153935178	153938302	-	160881563	170754530	170761048	187933532	188590000	-	220930722	226951030	237797035	260683261	260686857	-	302385496	302874167	-	326790662	331270114	-	-	-	376263148	384360871	-	384463887	387819856	-
662	-	-	28210100	-	-	118442858	125972870	126697972	148378196	-	153933873	153937182	153939569	153956196	-	170754409	170761442	187932739	188589316	219856521	220929635	226947414	237793512	260682150	260685748	300853483	-	-	310658496	-	331268727	-	339442613	374297368	376261907	384359710	-	384460636	387816420	385779213
663	15896412,15896590	18310148	-	110799034	110803852	118444408	-	-	148378252	150015674	153931894	153936614	153941016	153954170	-	170757067	170760748	-	-	219854779	-	226947470	237793567	-	-	300855612,300855359	-	302876417	-	-	331269836	337738370,337738551,337738658	-	-	-	-	384459880,384460062,384460169	-	387816474	-
664	15004853,15895399	-	28211295	-	-	118443755	-	-	148379428	150016454,150016455	153934134	153937122	153941142	153953808	-	170754363	170761624	187933438	188590061	219854424	-	226948792	237794794	-	-	300857024,300854242	-	302874625	-	-	331269347	337735180,337737347	-	-	-	-	384456690,384458856	384461857	387817731	-
665	15893770	18310479	28210738	110800574	-	118444822	125972931	126700240	-	150017214	-	-	-	153953411	160880928	-	-	187934537	188588036	219854036	220929144	-	-	260684197	260687856	300856091	302386268	302874961	-	326791160	331270098	337735693	339443122	374295753	376261319	384361839	384457204	-	-	385779153
666	15893796	18309332	28212083	110798670	110801618	118443666	-	-	148381325	150019669	153932012	153936998	153939294	153956166	-	170755973	170759201	187932344	188589430	219856491	220929876	226950834	237796843	-	-	300853516	-	302873281	-	-	331268613	337735719	-	-	376260091	-	384457230	384463703	387819663	-
667	15895806	18309293	28210681	110800800	110802388	118443761	-	126698766	148378998	150015200	153932111	153937495	153941179	-	160879463	170757646	170758463	187933746	188588262	-	-	226948282	237794298	260682776	260686374	300855337	-	-	-	-	331268980	337737759	-	-	-	384360358	384459269	384461426	387817290	-
668	15895884	18310909	28210515	110798823	110802625	118444910	-	-	148378505	150017258	153931633	153934662	153940522	153953416	160881732	170756419	170761049	187934873	188587780	219854041	-	226947745	237793831	-	-	300856088	302385040	302874464	-	-	331270288	337737837	-	-	-	-	384459347	384460934	387816744	-
669	15893387	-	-	-	-	118444459	125975003	126699168	-	150015110	-	-	-	153953714,153953705	160881148	-	-	187933677	188587678	219854334,219854326	220930794	-	-	260683179	260686777	300855220,300855219	302386585	302874209	310658725	326791932	-	337735300	339443473	374298306	376263235	384360769	384456810	-	-	385777484
670	15894848,15894849,15894827	18309893,18309936	-	110800173,110801283	110801587,110802621	118443923	-	-	-	150015663,150015279	-	-	-	-	160880795,160880794	-	-	-	188590490	-	-	-	-	-	-	-	302387532	302877008,302877007	310659746,310658285	-	-	337736790,337736791,337736769	339443054	-	376259494	-	384458297,384458298,384458276	-	-	-
671	15896158	18311199	28210042	110800118	110803090	118445032	125974885	-	148378122	150015278	153931094	153936938	153939750	153956320	-	170754325	170759454	187934199	188590052	219856636	-	226947338	237793433	-	-	300853414	-	302875983	-	-	331270471	337738113	-	-	-	-	384459624	384460562	387816345	385777417
672	15895923	18311235	28211980	110800365	110802153	118444944	-	-	148381206	150015246	153931919	153936447	153939111	153956060	-	170756402	170761815	187934835	188587875	219856396	220928778	226950687	237796702	-	-	300856829	-	302874263	-	-	331270336	337737876	-	-	376260375	-	384459386	384463577	387819528	-
673	15893581	-	-	-	-	-	-	126699276,126700980	148378962	-	153932237	153936363	153939612	153955660	160880125	170755642	170758675	187934770	188589410	219856034	-	226948239	237794261	260683335,260684887	260686931,260688545	300854564,300856180	-	-	-	-	-	337735501	-	-	-	384360947,384362555	384457012	384461395	387817243	-
674	15893481	18311158	-	110798833	110801541	-	-	126698594	148380793	150019375	153931756	153934636	153938708	-	-	170756790	170759123	187933178,187933081	188587633,188587823	-	-	226950243	237796269	260682634	260686234	-	-	302875768	-	-	331268831	337735399	-	-	376262313	384360215	384456909	384463099	387819100	-
675	15894743	-	-	-	-	-	-	126700836,126698032	148380783,148378711	-	153932104,153932358	153935995,153936378	153940834	-	160880119,160879941	170757273	170760100	-	-	-	-	226950233,226947990	237796260	260684759,260682172	260688417,260685771	-	-	-	-	326792383	-	337736685	-	-	-	384362430,384359736	384458192	384463089	387819090	-
676	15893959	-	28210101	-	-	118443372	125975653	-	148378198	150019324	153931222	153936318	153939829	153956194	-	170754708	170760920	187934264	188588401	219856519	220929500	226947416	237793514	-	-	300853485	-	302873590	-	-	331268728	337735888	-	374297146	376261738	-	384457397	384460638	387816422	385778090
677	15896205	18311608	-	110799569	110801458	118443441	-	126700691,126701071	148379955	-	153933203	153936491	153940971	-	-	170755100	170760248	187934434	188590584	-	-	226949291	237795425	260684597,260684953	260688255,260688611	-	-	-	-	-	331270223	337738160	-	-	-	384362250,384362623	384459671	384462330	387818217	-
678	15896432	18311411	28212195	110800301	110803205	118443492	-	-	148381446	150015021	153932903	153936440	153940782	153952839	-	170756659	170760546	187934437	188588537	219853504	-	226950958	237796967	-	-	300857268	302385058	302876556	-	326792406	331268390	337738390	-	-	-	-	384459900	384463820	387819788	-
679	15895386	18309038,18310032	28211281	110798765,110799423	110802685	118444198	-	-	148379443	150019725	153931428	153936180	153938612	153953822	-	170757343	170758371	187933838	188588499	219854438	-	226948807	237794809	-	-	300854256	-	302874639	-	-	331269361	337737334	-	-	-	-	384458843	384461871	387817747	-
680	15895918	-	161486839	-	-	118445079	-	126697587	148381255	150019768	153931241	153934619	153941124	153953084	-	170755083	170758452	187933767	188589531	219853735	-	226950737	237796752	260681790	260685387	300856883	-	-	310657335	-	331270564	337737871	339443125	-	-	384359341	384459381	384463625	387819576	-
681	15894790	18310424	28212069	110800672	110801896	-	-	126699847	148378949	150015668	153930793	153934673	153939718	-	-	170756005	170758508	187934292	188589955	-	-	226948230	237794253	260683822	260687482	-	-	302873896,302872962	310659859	326789418	-	337736732	-	-	-	384361453	384458239	384461385	387817234	-
682	15893964	18310311	28210104,28211036	110799283	110802877	118443240	-	-	148378201	150015461	153933519	153935636	153939493	153956190	-	170757655	170759909	187932342	188587744	219856515	-	226947419	237793517	-	-	300853493	-	302874221,302875979	-	-	331268731	337735893	-	-	-	-	384457402	384460641	387816425	-
683	15893395	18310414	28210451	110800397	110803924	118444864	125975015	-	-	150016170	-	-	-	153953295	160879519,160879930	-	-	187932607	188589139	219853927	220928707	-	-	-	-	300853649	302387413	302875075	310658308	326792713	331270183	337735308	339442571	374296130,374297790	376260301	-	384456818	-	-	385777496
684	15895805	18309294	28210682	110798724	110803161	118443296	-	126698767	148378999	150015201	153931356	153935659	153938786	-	160879464	170754986	170761582	187933791	188590215	-	-	226948283	237794299	260682777	260686375	300855336	-	-	-	-	331268981	337737758	-	-	-	384360359	384459268	384461427	387817291	-
685	15893895	18309587	28212042	110798685	110803667	118443199	-	126700448	148381281	150019586,150018457	153932453	153937860	153938911	-	-	170755367	170758852	187932884	188590173	-	-	226950773	237796779	260684409	260688068	-	-	302873529	-	-	331268693	337735823	-	-	-	384362055	384457333	384463650	387819612	-
686	15896414	-	28211052	-	-	118443552	-	-	148379349	150017805	153932843	153935065	153938574	153953268,153956240	160881146	170755269	170759634	-	-	219853901,219856562	220928079	226948651	237794726	-	-	300856914	-	-	310659575	326789447	331268848	337738372	-	374294650	376260989	-	384459882	384461790	387817646	-
687	15893739	18310642	28210676	110798573	110801995	118443807	-	126700893	148379066	150017393	153931644	153937571	153940567	-	-	170756979	170760553	187934064	188589655	-	-	226948354	237794372	260684818	260688476	300855344	-	302875515	-	-	331268972	337735662	-	-	-	384362488	384457173	384461504	387817363	-
688	-	18310618	28210707	110799634	110802541	118443685	125974754	126700573	148380579	-	153931110	153935190	153939562	-	160881198	170755537	170759793	187932953	188587911	-	-	226950034	237796061	260684473	260688132	-	-	302874537	-	-	331269018	-	339441074	374294592	-	384362121	-	384462925	387818907	385780208
689	-	18309315	-	110801417	110803028	-	-	126700119	148379513	150015196	153934282	153937578	153940331	-	-	170755487	170761774	187933339	188589739	-	220929865	226948877	237794883	260684083	260687742	-	302387372,302388414	302876951	310658908	326789331	-	-	339443020	-	376260109	384361726	-	384461933	387817815	-
690	-	18310391	28210724	110799068	-	118442918	-	126698731	148378371	150017309	153931630	153936091	153938550	153953889	160878369	170755456	170759143	-	-	219854503	-	226947599	237793688	260682741	260686339	300854322	302386042	-	310658706	326791176	331268942	-	339443388	-	-	384360324	-	384460807	387816603	-
691	-	18310426	-	110799012	110803023	118443136	-	-	148381287	150015121	153933808	153937562	153939699	153956336	-	170754862	170760781	187932784	188588148	219856651	220929286	226950779	237796785	-	-	300853402	302384821	302873503	310657457	326790784	331269742	-	339442001	-	376261466	-	-	384463656	387819618	-
692	-	-	28211599	-	-	118444031	125973766	-	148380857	150016846	153934094	153935871	153941097	153955311	160881470	170756210	170759971	187933976	188590237	219855731	220927667	226950332	237796356	-	-	300855571,300854034	302386604	-	-	326792289	331269935	-	-	374297334	376259592	-	-	384463166	387819177	385778361
693	-	18310994	28211638	110799102	110802459	118444748	-	126700027	148380894	150015734	153931852	153937165	153939163	153953553	-	170757514	170759279	187932709	188589027	219854175	-	226950369	237796396	260683991	260687651	300853999	-	302874337	310659073	-	331269995	-	-	-	-	384361633	-	384463200	387819215	-
694	-	18310872	28211879	110799583	110802535	118443908	-	126698276	148381082	-	153933616	153935089	153938428	153955072	160878574	170757360	170760736	187933826	188588766	219855511	-	226950563	237796589	260682394	260685993	-	-	302874884	310658444	326791661	331269141	-	-	-	-	384359974	-	384463382	387819399	-
695	-	18309567	-	110800742	110801813	118444180	-	126699885	148379723	150016716	153932178	153936365	153938915	-	160882019	170754909	170759365	187932782	188590080	-	-	226949009	237795175	260683860	260687520	300855240	302386810	302872995	-	326792900	331269094	-	339442836	-	-	384361492	-	384462058	387817959	-
696	-	18309061	28212207	110800853	110802289	118443031	125974298	-	148381456	150019705	153932431	153936429	153940406	153952828	-	170757683	170759806	187934063	188590730	219853493	220930244	226950968	237796977	-	-	300857278	-	302876572	-	-	331268362	-	-	374294989	376262835	-	-	384463830	387819798	385779766
697	-	-	28210419	-	-	-	-	-	148380181,148379305	-	153933676,153931174	153934473,153936020	153939187,153941263	153955687	-	170757823,170756088	170758574	-	-	219856061	-	226948606,226949499	237795652,237794680	-	-	300856418,300853763,300856794,300855040,300855651,300853700	-	-	-	-	-	-	-	-	-	-	-	384462536,384461743	387818437,387817603	-
698	-	-	-	-	-	118444388	-	126697965	148380146,148381234	-	153931362,153932450	153934974,153935573	153940736,153939229	-	-	170754482,170755617	170758250,170758812	-	-	-	-	226949460,226950716	237796731,237795615	260682143	260685741	-	302387346	-	-	-	331269865,331268671	-	-	-	-	384359703	-	384462492,384463604	387818397,387819557	-
699	-	-	-	-	-	118443606,118444906	-	-	148378595	150016343	153934148,153931536	153936717,153937365	153938682,153939902	-	-	170757570,170756864	170759674,170760993	187933847	188588357	-	-	226947849,226948973	237793931,237794987	-	-	300855499,300855446,300853897	-	-	-	-	331268576	-	-	-	-	-	-	384461027,384462025	387816867,387817921	-
700	-	-	-	-	-	-	125972859	126701028	148379809	-	153934211	153936196	153939211	-	160881919	170756016	170758313	-	-	-	220929649	226949093	237795253	260684910	260688568	300854658	302387718	302875115	310658967,310658218	326791481	-	-	339443209,339443434	374295694	376261926	384362579	-	384462138	387818044	385779223
701	-	-	-	-	-	-	-	-	148379940,148379936,148379938	-	153930907,153930966,153933469	153935355,153937870,153935853	153939560,153941516,153941022	-	-	170754695,170754408,170756708	170760929,170758856	-	-	-	-	226949277,226949273,226949275	237795412,237795410	-	-	-	-	-	-	-	-	-	-	-	-	-	-	384462317,384462313,384462315	387818202,387818198,387818200	-
702	15896773	18311585	28209936	110799890	110802904	118443016	-	-	148381508	150019868	153931654	153935921	153941065	153952776	-	170757779	170759085	187933139	188588526	219853442	-	226951024	237797029	-	-	300857328	-	302877122	-	326790459	331268259	337738744	-	-	-	-	384460255	384463881	387819849	-
703	15895637	18310883	28211888	110799722	110801875	118444159	-	-	148381092	150016673	153930944	153936243	153940930	153955819	-	170754974	170758510	187934312	188590427	219856186	-	226950573	237796599	-	-	300856619	-	302874860	-	326792025	331269121	337737587	-	-	-	-	384459097	384463392	387819409	-
704	15895412	-	28211312	-	-	118443948	-	126697838	148380599	150019061	153931945	153937160	153938360	153953795	-	170754752	170760209	187935068	188589224	219854411	-	226950054	237796081	260682047	260685645	300854227	-	302874610	-	-	331269335	337737360	-	-	-	384359602	384458869	384462945	387818927	-
705	15893957	18311524,18309424	-	110799689,110800024	110803909,110803281	-	-	-	148378548	150014933	153931897	153935915	153937959	-	160879948	170755840	170760373	187932813	188590159	-	-	226947797	237793875	-	-	-	302385574	302872964	-	326791897,326791899	-	337735886	-	-	-	-	384457395	384460976	387816794	-
706	15893976	18310301	28210110	110799186	110802283	118442940	-	-	148378211	150015468	153932198	153935872	153938442	153956019	160880080	170755407	170761580	187932810	188588097	219856359	-	226947429	237793527	-	-	300857070	-	302874215	-	-	331268740	337735904	-	-	-	-	384457413	384460651	387816435	-
707	15895352	18310804	28211244	110800889	110803541	118442873	-	-	148379846	150016577	153933902	153936081	153941308	153953853	-	170754662	170759118	187934773	188587903	219854468	-	226949183	237795300	-	-	300854299	-	302874809	-	326790846	331269443	337737300	-	-	-	-	384458808	384462226	387818093	-
708	15896900	18310220	-	110799812	110803875	-	-	-	148378646	150019866,150019788,150017023	153933513	153936740	153938891	153954275	-	170757011	170758895	187932867	188589383	219854878	220929881	226947896	237793966	-	-	300856662,300856443	-	-	-	-	-	337738875	-	-	376260086	-	384460387	384461072	387816928	-
709	15896498	18311561	28210746	110799603	110803354	118442930	125974270	-	-	150014916	-	-	-	153955354,153953558	160880735	-	-	187935580	188589662	219855773,219854179	220930242	-	-	-	-	300853799	302386442	302874414	-	326791467	331268222	337738458	339443380	374298006	376262832	-	384459968	-	-	385779739
710	15896876,15896871,15896864	-	-	-	-	118444721	-	-	148381097	150019739	153931672	153937158	153939260	-	-	170755193	170758497	187935328	188588516	-	-	226950578	237796604	-	-	-	-	302874239	310657892	326790551	331269112	337738850,337738844,337738837	-	-	-	-	384460362,384460356,384460349	384463397	387819414	-
711	15894148	18309931	28209932	110801261	110802141	-	-	-	148378773	150018488	153931985	153937215	153938883	-	-	170755434	-	187932837	-	-	220929730	226948066,226947465	237794075	-	-	300853658	-	302876996,302877013,302873322	-	326792333	331268774	337736078	-	-	376262510,376262015	-	384457587	384461208	-	-
712	15895688	-	28210571	-	-	118444532	-	126699844	148379959	150018843	153932950	153937493	153938300	153953746	-	170755571	170759590	187933658	188588298	219854364	-	226949295	237795429	260683819	260687479	-	-	-	310657443	-	331270096	337737639	339443081	-	-	384361450	384459149	384462334	387818221	-
713	15895402	-	28211298	-	-	-	125973497	-	148379425	150016451	153933352	153934766	153939556	-	160880612	170756667	170761128	187934815	188588710	-	220927928	226948789	237794791	-	-	300854239	302386837	-	-	326791424	-	337737350	339441324	374296736	376260790	-	384458859	384461854	387817728	385778586
714	-	18309101,18309822	-	110800417,110798875	110801908	-	-	-	148380092	150018666,150018981	153933101	153935511	153938141	-	-	170754214	170759409	187935627,187933755	188590358,188588827	-	-	226949419	237795567	-	-	300857140	-	302877112	-	326790669	331268651	337738682	-	-	-	-	384460193	384462442	387818341	-
715	15894602	18311533,18309391	28212021	110799968,110800110	110801487	118444613	-	-	148379058	150019319	153933610	153937785	153940350	-	160878478	170755142	170758484	187934586	188588904	-	-	226948346	237794364	-	-	300856892	302388411	-	-	-	331270518	337736541	-	-	-	-	384458048	384461495	387817355	-
716	15896476	18309258	28209953	110799862	110802642	118442897	-	-	148381490	150016774	153933063	153936232	153938366	153952794	-	170754957	170758629	187934480	188588713	219853459	-	226951006	237797011	-	-	300855209	-	302876614	-	326791132	331268324	337738435	-	-	-	-	384459945	384463864	387819831	-
717	-	-	-	-	-	-	125973137	126699082	148379019	150019009	-	-	153938487	153954227	160879342	170754774	170760045	187935565	188589988	219854832	-	226948305	237794322	260683094	260686692	-	302385383	-	310657580	326792327,326792413	-	-	339442360	374297260	376263288	384360682	-	384461453	387817314	385778956
718	15895505	18309050	-	-	110803507	118443528	125975644	126698459	-	150019713	-	-	-	153956091	-	-	-	187935023	188590636	219856425	220930760	-	-	260682580	260686180	-	302384564	302875716,302875624	310658274	326790204	331270617	337737454	339442229	374297151	376263190	384360159	384458963	-	-	385778081
719	15895536	18310914	-	110799616	110802765	118443693	-	126700345	148380553	-	153933425	153937533	153939633	153953906	-	170756194	170759063	-	-	219854520	-	226949953	237796036	260684305	260687964	300854333	-	-	310659353	-	331269256	337737485	-	374297357	-	384361948	384458995	384462901	387818881	-
720	15895892	18310192	28211956	110800367	110803963	118444681	-	-	148381168	150016218	153931452	153935590	153940608	153955951	-	170754860	170760147	187932536	188590108	219856293	-	226950647	237796675	-	-	300856714	-	302874455	-	326791615	331270296	337737845	-	-	-	-	384459355	384463539	387819489	-
721	15894584	18310987	28211631	110800225	110802705	118444744	-	-	148380887	150015740	153933110	153937294	153939704	153953578	-	170756699	170761702	187933027	188588701	219854200	-	226950362	237796389	-	-	300854010	-	302874344	310659058	-	331269990	337736520	-	-	-	-	384458027	384463193	387819207	-
722	15894071	-	28211793	-	-	118444590	-	126698411	148379972	150016621	153932857	153936987	153938593	-	-	170756598	170758353	187933251	188588593	-	-	226949308	237795441	260682530	260686129	300855475	-	302873918	310657448	326791684	331269837	337736000	-	-	-	384360108	384457509	384462347	387818236	-
723	15893313	18309036	-	110799921	110803818	-	-	126698579	148379114	150019735	153932143	153935586	153939399	153956400	-	170756982	170758864	187933947	188587665	219856713	-	226948399	237794419	260682616	260686216	300853317	-	-	310659117	-	-	337735224	-	-	-	384360197	384456733	384461545	387817410	-
724	15894851	-	28210336	-	-	-	-	126699371	148379957	150016439	153930992	-	153939288	153956122	-	170757169	170758632	187935268,187935196	188590338	219856454	-	226949293	237795427	260683422	260687018	300856446	302387523	-	-	326793068	-	337736793	-	-	376261184	384361039	384458300	384462332	387818219	-
725	15893974	-	28210107	-	-	118443217	125974454,125974900	-	148378207	-	153930851	153935278	153939602	153956184	-	170755801	170758560	-	-	219856509	220927494	226947425	237793523	-	-	300853500	-	-	-	-	331268737	337735902	-	374295041,374294545	376259416	-	384457411	384460647	387816431	385779910,385777431
726	15893439	18309575	28209844	110799174	110803833	118445155	-	-	148378043	150015385	153931903	153937461	153938208	153956406	-	170755512	170759625	187933260	188587706	219856718	-	226947249	237793347	-	-	300853310	-	302872981	-	326791005	331270681	337735352	-	-	-	-	384456862	384460489	387816264	-
727	15895011	18310715	28210917	110798966	110802224	118443132	-	-	148380451	150016040	153933450	153935340	153940749	153954007	-	170754397	170759436	187934644	188589447	219854621	-	226949850	237795936	-	-	300854454	-	302874758	310659148	-	331269675	337736952	-	-	-	-	384458459	384462802	387818720	-
728	15893708	-	-	-	-	118444257	-	-	148379055	150018953	153934202	153935834	153938739	153954281	160878884	170754954	170760119	187933313	188590781	219854883	220929717	226948344	237794362	-	-	300854560	302386021	302875358	-	326792375	331269749	337735630	-	-	376262000	-	384457141	384461493	387817353	-
729	15895081	18310665	28210964	110799626	110803856	118443304	-	-	148380370	150016089	153931964	153937079	153940367	153954059	-	170754990	170760470	187935059	188588310	219854672	-	226949768	237795851	-	-	300854504	-	302874666	-	326791495	331269625	337737022	-	-	-	-	384458530	384462723	387818637	-
730	15896169	-	-	-	-	118443940	125973417	-	148378426	150017466	153931616	153935836	153940323	153954248	-	170757702	170758466	-	188589121	219854851	220929206	226947659,226947534	237793747	-	-	-	-	302876569	-	-	331268371	337738124	339443279	374296451	376261384	-	384459635	384460865	387816662	385778667
731	15896221	18311290	28210028	110799039,110801369	110802385	118443158	-	-	148378109	150015208	153933815	153936480	153939486	153956337	-	170756927	170760246	187935061	188590368	219856652	-	226947325	237793420	-	-	300853401	-	302874179	-	-	331270500	337738176	-	-	-	-	384459687	384460551	387816332	-
732	-	18310386	-	110798886	110803353	-	125974655	126698953	148380775	150016993	153931546	153937018	153938052	153954988	-	170756042	170760696	187932371	188590012	219855432	-	226950225	237796251	260682963	260686561	300855694	-	302876897	-	326790499	-	-	-	374298282	-	384360549	-	-	387819082	385780095
733	-	18309150	-	110800897	110803740	-	-	-	148378073,148379553	-	153931499,153932082	153936391,153935569	153938825,153938401	-	-	170756148,170757137	170760712,170759268	-	-	-	220930743	226947290,226948918	237793379,237794927	-	-	300854113	-	-	310658235	-	-	-	-	-	376263168	-	-	384460521,384461974	387816297,387817859	-
734	-	18310046	28210728	110800105	-	118443088	125974919	126698735	148378375	-	153930952	153935903	153939782	-	160878373	170756141	170758968	-	-	-	-	226947603	237793692	260682745	260686343	-	302386046	-	310658702	326791180	331268946	-	339443384	374294560	-	384360328	-	384460811	387816607	385777450
735	-	18311119	-	110799105	110803009	118443060	-	-	148380947	150015388	153931800	153936025	153939269	153953506	160880501	170756623	170758522	187935433	188589476	219854128	-	226950420	237796448	-	-	300853916	-	302875589	310658692	326791191	331269065	337736469	-	-	-	-	384457976	384463248	387819275	-
736	-	18310498	28211493	110800080	110802751	118443146	-	126699723	148379738	150016694	153933390	153934793	153939716	-	-	170757010	170760702	187934350	188590398	-	220927583	226949022	237795189	260683706	260687366	300854098	-	302873473	-	-	331268828	-	-	-	376259497	384361333	-	384462072	387817973	-
737	-	18310624	-	110799059	110803769	118443282	125974748	126700579	148380585	-	153932798	153936183	153938539	-	160881204	170754714	170759241	187935387	188588292	-	-	226950040	237796067	260684479	260688138	-	-	302874531	-	-	331269012	-	339441080	374294598	-	384362127	-	384462931	387818913	385780202
738	-	18311551	28209941	110799863	110802255	118445077	-	126698942	148381503	-	153933869	153936517	153938922	153952783	-	170754786	170759209	187933927	188590299	219853448	-	226951019	237797024	260682952	260686550	300857322	-	302876670	310658538	-	331270560	-	-	-	-	384360538	-	384463876	387819844	-
739	-	18310045	28210727	110800058	-	118444484	125974918	126698734	148378374	-	153931690	153934982	153938730	-	160878372	170757866	170760020	-	-	-	-	226947602	237793691	260682744	260686342	-	302386045	-	310658703	326791179	331268945	-	339443385	374294559	-	384360327	-	384460810	387816606	385777449
740	-	-	-	-	-	-	125973136	126699083	148379020	150019008	153932220	153936643	153941368	153954226	160879343	170754394	170759036	187934578	188589733	219854831	-	226948306	237794323	260683095	260686693	-	302385384	-	-	326792326	-	-	339442361	374297259	376263287	384360683	-	384461454	387817315	385778957
741	15896238	18311499	-	110799025	110801894	118445093	-	-	148378088	150014951	153931501	153937047	153940692	153956353	-	170755195	170761464	187933536	188588306	219856668	-	226947305	237793398	-	-	300853385	-	302873237	310657782	-	331270584	337738193	-	-	-	-	384459704	384460533	387816312	-
742	15895331	18310787	28211199	110800277	110801677	118442854	-	-	148379817	150016748	153931686	153935515	153939963	153953880	-	170757252	170760873	187933873	188587714	219854495	-	226949101	237795261	-	-	300854315	-	302874918	-	-	331269464	337737279	-	-	-	-	384458787	384462146	387818053	-
743	15894993	18310732	161486844	110799599	110803680	118443800	-	-	148380470	150016023	153931589	153935875	153940661	153953988	-	170756230	170759850	187934860	188589387	219854602	-	226949869	237795955	-	-	300854436	-	302874742	-	-	331269692	337736934	-	-	-	-	384458441	384462820	387818739	-
744	15896401	18311405	28212188	110799360	110803475	118443709	-	-	148381439	150015026	153933412	153937756	153939361	153952843	-	170755536	170758401	187932446	188587970	219853508	-	226950951	237796960	-	-	300857264	-	302876552	-	-	331268395	337738359	-	-	-	-	384459869	384463813	387819780	-
745	15895082	18310664	28210965	110798760	110803323	118444321	-	-	148380369	150016090	153932766	153936853	153937918	153954060	-	170754240	170759316	187932656	188590456	219854673	-	226949767	237795850	-	-	300854505	-	302874667	-	-	331269624	337737023	-	-	-	-	384458531	384462722	387818636	-
746	15896486	18311541	28209947	110800137	110802809	118443877	-	-	148381496	150014930	153931478	153934725	153938795	153952788	-	170756955	170759912	187933911	188588722	219853453	-	226951012	237797017	-	-	300857318	-	302876659	-	-	331268318	337738446	-	-	-	-	384459956	384463869	387819837	-
747	15894218	18309159	-	110799998	110801605	-	125974069	-	148378724	150015519	153931850	153936773	153938840	153953628	160879377	170755450	170758299	187934784	-	219854250	-	226948005	237794039	-	-	300855613	-	-	-	326793220	-	337736148	-	-	376261095	-	384457657	384461161	387817002	385779634
748	15894548	18311104	28211672	110800540	110802739	118444250	-	-	148380931	150015406	153932924	153936215	153940669	153953520	-	170756838	170759270	187934581	188590633	219854142	-	226950404	237796432	-	-	300853931	-	302875571	-	-	331270027	337736485	-	-	-	-	384457992	384463234	387819259	-
749	15894576	18310999	28211643	110799849	110802981	118444386	-	-	148380899	150015730	153933281	153937420	153939917	153953548	-	170755121	170760266	187934212	188590620	219854170	-	226950373	237796400	-	-	300853995	-	302874332	-	-	331270000	337736512	-	-	-	-	384458019	384463205	387819220	-
750	15896947	18311617	28209884	110800560	110803724	118443553	-	-	148381558	150019888	153932167	153936586	153941520	153956485	-	170756465	170758370	187933433	188588300	219856788	-	226951073	237797078	-	-	300857391	-	302877148	-	-	331268211	337738923	-	-	-	-	384460435	384463936	387819901	-
751	15894027	18311083	-	110798815	110803587	-	-	-	148380868	150017297	153931761	153935420	153938800	153954876	160879690	170756882	170760082	187934024	188589284	219855330	220930357	226950343	237796367	-	-	300856028	-	-	-	326789429	-	337735956	-	-	376262948	-	384457465	384463175	387819187	-
752	15894235,15894902	-	28210597	-	-	-	-	-	148378591	150014959,150016731	153932867	153936915	153939413	153954964,153953301	-	170754470	170758620	187933401	188590171	219855409,219853932	-	226947845	237793928	-	-	300855672	-	-	-	-	-	337736165,337736843	-	-	-	-	384457674,384458350	384461024	387816864	-
753	15893938	18310334	28210097	110800251	110803984	118443673	-	-	148378194	150019351	153932396	153935232	153940688	153956197	-	170756944	170759791	187933925	188590163	219856522	-	226947412	237793510	-	-	300853482	-	302876002	-	-	331268725	337735867	-	-	-	-	384457376	384460634	387816418	-
754	15896951	18311621	28209880	110799151	110803309	118443030	-	-	148381562	150019891	153932841	153937428	153940708	153956489	-	170757039	170761107	187934033	188588316	219856792	-	226951077	237797082	-	-	300857395	-	302877152	-	-	331268207	337738927	-	-	-	-	384460439	384463939	387819905	-
755	15895664	18310900	28211898	110800658	110803060	118443545	-	-	148381111	150016657	153931511	153937356	153938318	153955827	-	170754552	170758367	187935191	188589067	219856194	-	226950592	237796618	-	-	300856627	-	302874833	-	-	331269099	337737615	-	-	-	-	384459125	384463408	387819429	-
756	15896463	18311466	28209962	110799729	110803113	118444361	-	-	148381479	150014978	153934098	153937373	153940210	153952805	-	170756439	170759697	187932793	188589474	219853470	-	226950995	237797000	-	-	300857300	-	302876604	-	-	331268338	337738422	-	-	-	-	384459932	384463853	387819820	-
757	15894264	18310636	28210304	110800536	110803749	118444799	-	-	148378528	150015914	153932103	153935416	153940283	153953609	-	170755321	170758468	187935062	188587811	219854231	-	226947778	237793854	-	-	300853861	-	302874472	-	-	331270065	337736194	-	-	-	-	384457702	384460956	387816770	-
758	15894186	18309684	28211257	110801247	110801718	-	125973367	-	148379859	150019381	153931248	153937207	153938815	-	160880663	170755184	170759408	-	-	-	220929343	226949196	237795313	-	-	-	302386706	302872999	-	-	-	337736116	-	374295745	376261525	-	384457625	384462239	387818108	385778720
759	15895034	18310692	28210936	110800602	110803164	118443705	-	-	148380404	150016062	153930923	153935028	153938104	153954029	-	170756645	170759832	187933452	188588501	219854643	-	226949799	237795882	-	-	300854477	-	302874780	-	-	331269651	337736975	-	-	-	-	384458482	384462752	387818667	-
760	15895012	18310714	28210918	110799755	110803441	118443794	-	-	148380450	150016041	153931483	153936124	153938828	153954008	-	170755882	170759734	187935428	188588512	219854622	-	226949849	237795935	-	-	300854455	-	302874759	-	-	331269674	337736953	-	-	-	-	384458460	384462801	387818719	-
761	15895909	18310161	28211972	110799988	110803365	118444935	-	-	148381186	150015890	153934320	153937641	153939561	153955966	-	170756240	170759271	187935152	188588810	219856308	-	226950665	237796693	-	-	300856729	-	302874435	-	-	331270317	337737862	-	-	-	-	384459372	384463556	387819507	-
762	15895496	18311039	28211391	110800134	110801788	118444512	-	-	148380716	150019129	153934311	153937090	153937947	153954755	-	170754538	170758837	187934930	188587540	219855219	-	226950170	237796193	-	-	300854121	-	302874560	-	-	331269261	337737445	-	-	-	-	384458954	384463032	387819024	-
763	15894268	149134307	-	110800676	110802629	118444194	-	-	148381163	150015896	153930820	153935264	153939886	153953731	-	170755341	170758246	187935671	188589411	219854350	-	226950642	237796670	-	-	-	-	302874687	310659693	-	331269973	337736198	-	374297371	-	-	384457706	384463534	387819484	-
764	15894523	18311127	28211694	110800698	110803832	118443250	-	-	148380955	150015379	153931012	153935260	153941152	153953498	-	170757523	170760093	187933733	188590062	219854120	-	226950428	237796456	-	-	300853908	-	302875598	-	-	331269057	337736459	-	-	-	-	384457966	384463256	387819283	-
765	15896418	-	-	-	-	118442883	125975195	126699631	-	150016388	-	-	-	153954318	160881472	-	-	187934359	188589105	219854916	220927760	-	-	260683620	260687280	300855221	302387979	302874207,302873399	310658726	326791924	-	337738376	339443250	374295086	376259699	384361246	384459886	-	-	385777681
766	15893311	18308995	28209855	110799910	110803928	118445170	-	-	148378025	150014903	153934105	153934720	153938251	153952682	-	170755420	170759414	187935589	188587965	219853355	-	226947236	237793334	-	-	300853244	-	302872934	-	-	331270694	337735222	-	-	-	-	384456731	384460474	387816251	-
767	15894948	18310769	28210750	-	110803416	-	-	126698873	148380525	150015980	153933551	153936060	153941104	-	-	170756647	170761682	187932817	188588213,188588096	-	-	226949925	237796008	260682883	260686481	-	-	302874689	310658800	-	-	337736889	-	-	-	384360472	384458396	384462874	387818863	-
768	15893760	18311515	28210004	110800069	110802576	118445110	-	-	148378078	150014943	153934074	153937227	153940549	153956360	-	170754836	170759017	187935274	188590546	219856675	-	226947295	237793384	-	-	300853378	-	302873052	-	-	331270605	337735683	-	-	-	-	384457194	384460524	387816302	-
769	15895111	18310138	28210986	110800749	110801747	118443055	-	-	148379758	150017423	153933845	153936560	153938478	153954200	-	170757624	170761162	187932933	188588377	219854808	-	226949040	237795208	-	-	300855301	-	302874907	-	-	331269501	337737053	-	-	-	-	384458561	384462087	387817994	-
770	15895405	18311035	28211305	110798621	110802129	118443939	-	-	148379411	150019054	153934203	153934690	153937971	153953803	-	170755051	170759246	187935242	188588965	219854419	-	226948702	237794777	-	-	300854235	-	302874619	-	-	331269342	337737353	-	-	-	-	384458862	384461841	387817711	-
771	15896822	18311595	28209894	110800140	110802282	118444581	-	-	148381547	150019877	153932777	153935133	153940258	153952751	-	170755548	170758647	187935318	188588854	219853417	-	226951062	237797067	-	-	300857350	-	302877135	-	-	331268229	337738795	-	-	-	-	384460307	384463924	387819888	-
772	15896363	18311367	28212160	110800847	110802915	118443859	-	-	148381401	150015063	153932787	153935277	153941211	153952881	-	170754866	170759532	187934067	188587684	219853546	-	226950913	237796922	-	-	300857226	-	302876514	-	-	331268433	337738320	-	-	-	-	384459830	384463777	387819742	-
773	15894308	18310627	28210698	110799375	110802813	118443668	-	-	148380588	150016275	153932321	153937563	153938546	153954112	-	170754665	170759700	187933907	188589895	219854724	-	226950043	237796070	-	-	300855378	-	302874528	-	-	331269008	337736239	-	-	-	-	384457747	384462934	387818916	-
774	15895598	18309599	-	110799633,110800202	-	-	125973881	-	-	150017459,150019564	-	-	-	-	160881796	170755117	-	187934909,187935603	188588633,188588831,188588490	-	-	-	-	260682002	260685600	300853758,300853735	302388126	302875844	-	-	-	337737547	339443599	374297114	-	384359556	384459057	-	-	385778241
775	15894585	18310986	28211630	110799560	110801947	118444743	-	-	148380886	150015741	153931656	153935213	153938851	153953579	-	170754350	170760504	187935570	188588519	219854201	-	226950361	237796388	-	-	300854011	-	302874345	-	-	331269989	337736521	-	-	-	-	384458028	384463192	387819206	-
776	15895086	18310660	28210968	110798780	110801766	118443216	-	-	148380364	150016095	153931796	153935207	153938906	153954065	-	170757733	170758359	187933149	188590234	219854678	-	226949762	237795845	-	-	-	-	302874672	-	326791244	331269620	337737027	-	-	-	-	384458535	384462718	387818631	-
777	15896160	18311201	28210035	110799323	110801920	118445033	-	-	148378120	150015276	153931087	153934675	153938209	153956322	-	170756227	170761720	187935789	188589394	219856638	-	226947336	237793431	-	-	300853412	-	302875985	-	-	331270473	337738115	-	-	-	-	384459626	384460560	387816343	-
778	15895607	18310863	28211873	110799497	110803296	118444471	-	-	148381072	150015832	153932430	153936995	153940847	153955797	-	170755146	170761509	187935216	188590038	219856164	-	226950552	237796578	-	-	300856601	-	302874999	-	-	331269166	337737556	-	-	-	-	384459066	384463373	387819388	-
779	15895387	18310833	28211283	110800754	110803103	118443678	-	-	148379441	150016468	153932987	153936633	153940294	153953821	-	170755812	170759465	187934008	188589276	219854437	-	226948805	237794807	-	-	300854255	-	302874638	-	-	331269360	337737335	-	-	-	-	384458844	384461869	387817745	-
780	15895677	18310906	28211933	110799529	110802347	118442924	-	-	148381124	150017261	153932858	153935242	153938508	153955939	-	170756600	170761053	187933933	188589266	219856281	-	226950604	237796631	-	-	300856700	-	302874827	-	-	331269079	337737628	-	-	-	-	384459138	384463496	387819446	-
781	15895096	18310651	-	110799187	110802446	118444588	-	-	148380352	150016103	153933969	153935791	153938764	153954077	-	170755446	170759643	187933630	188587539	219854690	-	226949750	237795833	-	-	300854521	-	302874932	-	326792054	331269612	337737037	-	-	-	-	384458545	384462706	387818618	-
782	15894311	18309377	-	110798799	110802171	118444775	-	126699986	148379420	150015679	153932760	153937657	153941047	-	-	170756082	170760856	-	188590032	-	-	226948711	237794786	260683947	260687607	-	-	302875039	-	326790694	-	337736242	339442303	-	-	384361585	384457750	384461849	387817722	-
783	15895013	18310713	28210919	110799799	110801740	118444201	-	-	148380449	150016042	153931726	153935165	153938732	153954009	-	170756283	170758229	187933724	188588599	219854623	-	226949848	237795934	-	-	300854456	-	302874760	-	-	331269673	337736954	-	-	-	-	384458461	384462800	387818718	-
784	15895327	18310783	28211195	110800730	110801499	118443151	-	-	148379813	150016752	153933846	153934860	153941233	153953884	-	170755502	170761736	187935697	188588227	219854499	-	226949097	237795257	-	-	300854319	-	302874922	-	-	331269468	337737275	-	-	-	-	384458783	384462142	387818049	-
785	15896460	18311463	28209965	110799918	110802781	118444612	-	-	148381476	150014981	153933801	153936626	153939489	153952808	-	170755833	170758928	187934907	188587603	219853473	-	226950992	237796997	-	-	300857297	-	302876600	-	-	331268341	337738419	-	-	-	-	384459929	384463850	387819817	-
786	15896332	18311335	28212130	110798713	110801636	118444601	-	-	148381372	150015091	153930951	153935370	153939470	153952949	-	170756916	170761643	187935089	188589156	219853606	-	226950884	237796893	-	-	300857190	-	302876481	-	-	331268458	337738288	-	-	-	-	384459799	384463748	387819713	-
787	15895397	18310843	28211293	110801170	110802783	118443059	-	-	148379430	150016457	153930871	153937074	153938138	153953810	-	170756422	170760055	187935120	188588851	219854426	-	226948794	237794796	-	-	300854244	-	302874627	-	-	331269349	337737345	-	-	-	-	384458854	384461859	387817733	-
788	15894581	18310990	28211634	110799913	110802989	118444746	-	-	148380890	150015738	153932187	153936638	153939445	153953575	-	170754369	170758423	187934139	188590265	219854197	-	226950365	237796392	-	-	300854007	-	302874341	-	-	331269993	337736517	-	-	-	-	384458024	384463196	387819210	-
789	15895380	18310829	28211269	110800507	110803979	118443963	-	-	148379874	150016475	153934130	153937687	153940992	153953827	-	170754915	170759306	187933664	188589096	219854443	-	226949211	237795343	-	-	300854261	-	302874785	-	-	331269366	337737328	-	-	-	-	384458836	384462254	387818124	-
790	15894537	18311114	28211682	110799476	110803813	118444772	-	-	148380942	150015396	153931732	153936411	153939752	153953511	-	170756346	170759760	187933546	188589122	219854133	-	226950415	237796443	-	-	300853922	-	302875582	-	-	331270039	337736474	-	-	-	-	384457981	384463244	387819270	-
791	15895546	18310924	28211810	110799636	110803886	118442948	-	-	148381014	150016414	153932413	153935196	153938676	153955751	-	170757508	170760876	187933322	188587560	219856119	-	226950492	237796519	-	-	300856538	-	302874949	-	-	331269246	337737495	-	-	-	-	384459005	384463316	387819320	-
792	15895668	18310902	28211930	110799917	110803470	118444497	-	-	148381121	150017264	153934295	153937123	153938914	153955935	-	170754747	170761224	255987638	188589076	219856277	-	226950601	237796628	-	-	300856697	-	302874830	-	-	331269082	337737619	-	-	-	-	384459129	384463493	387819443	-
793	15896821	18311594	28209895	110799484	110801687	118444142	-	-	148381546	150019876	153931797	153937218	153940941	153952752	-	170754549	170759399	187935330	188588118	219853418	-	226951061	237797066	-	-	300857349	-	302877134	-	-	331268230	337738794	-	-	-	-	384460306	384463923	387819887	-
794	15894302	18310186	28210692	110800940	110803565	118444019	-	-	148379407	150016268	153932742	153936684	153938225	153954106	-	170754896	170759830	187934776	188589626	219854718	-	226948698	237794773	-	-	300854916	-	302874505	-	-	331269001	337736233	-	-	-	-	384457741	384461837	387817707	-
795	15896159	18311200	28210036	110800776	110802573	118443813	-	-	148378121	150015277	153933618	153935800	153941017	153956321	-	170755418	170760949	187934977	188588887	219856637	-	226947337	237793432	-	-	300853413	-	302875984	-	-	331270472	337738114	-	-	-	-	384459625	384460561	387816344	-
796	15896343	18311349	28212146	110799813	110803779	118442889	-	-	148381383	150015080	153932666	153937501	153938834	153952937	-	170754631	170760526	187934516	188587636	219853594	-	226950895	237796904	-	-	300857211	-	302876488	-	-	331268450	337738299	-	-	-	-	384459810	384463759	387819723	-
797	15894575	18311000	28211644	110800128	110801968	118443989	-	-	148380900	150015729	153933017	153936466	153938871	153953547	-	170757065	170759303	187933939	188588423	219854169	-	226950374	237796401	-	-	300853994	-	302874331	-	-	331270001	337736511	-	-	-	-	384458018	384463206	387819221	-
798	15895608	18310864	28211874	110799078	110803973	118443955	-	-	148381073	150015831	153932527	153937807	153939821	153955798	-	170754840	170760283	187932705	188588561	219856165	-	226950553	237796579	-	-	300856602	-	302875000	-	-	331269165	337737557	-	-	-	-	384459067	384463374	387819389	-
799	15895363	18310815	28211253	110800786	110801582	118444024	-	-	148379856	150016566	153932422	153935244	153938479	153953843	-	170757502	170760679	187935302	188590784	219854458	-	226949193	237795310	-	-	300854289	-	302874798	-	-	331269432	337737311	-	-	-	-	384458819	384462236	387818105	-
800	15893312	18309035	-	110799142	110802391	-	-	126698578	148379113	-	153933448	153936752	153938007	153956401	-	170757639	170759785	187935440	188588385	219856714	-	226948398	237794418	260682615	260686215	300853316	-	-	310659116	-	-	337735223	-	-	-	384360196	384456732	384461544	387817409	-
801	15895651	18310894	28211896	110800867	110802346	118444693	-	-	148381108	150016661	153933912	153937680	153939121	153955824	-	170757616	170759318	187934996	188590135	219856191	-	226950589	237796615	-	-	300856624	-	302874850	-	-	331269105	337737602	-	-	-	-	384459112	384463405	387819426	-
802	15894567	18311008	28211650	110798700	110803459	118444754	-	-	148380908	150015721	153934252	153934969	153940109	153953539	-	170756725	170758760	187935444	188588657	219854161	-	226950382	237796409	-	-	300853987	-	302874303	-	-	331270009	337736503	-	-	-	-	384458010	384463214	387819229	-
803	15896783	18311591	28209911	110799702	110803584	118443595	-	-	148381527	150019873	153933704	153937251	153940306	153952768	-	170757735	170760061	187934208	188589073	219853434	-	226951042	237797047	-	-	300857333	-	302877129	-	-	331268253	337738754	-	-	-	-	384460265	384463905	387819868	-
804	15896288	18311521	28210026	110799237	110803369	118445068	-	-	148378107	150014939	153933106	153935392	153939069	153956342	-	170755679	170760647	187935410	188588416	219856657	-	226947323	237793418	-	-	300853398	-	302873265	-	-	331270548	337738244	-	-	-	-	384459755	384460550	387816330	-
805	15894562	18311017	28211655	110798985	110801931	118444757	-	-	148380913	150015714	153933194	153935482	153939746	153953534	-	170754894	170761730	187935569	188589336	219854156	-	226950387	237796414	-	-	300853982	-	302874298	-	-	331270014	337736498	-	-	-	-	384458005	384463219	387819236	-
806	15895068	18310677	28210952	261876161	110803794	118443118	-	-	148380387	150016077	153931807	153934869	153938679	153954047	-	170756978	170761751	187933577	188590779	219854660	-	226949783	237795865	-	-	300854493	-	302874654	-	-	331269636	337737009	-	-	-	-	384458517	384462737	387818652	-
807	15894561	18311018	28211656	110801024	110803276	118444758	-	-	148380914	150015713	153933683	153936410	153941159	153953533	-	170757805	170760466	187933035	188588627	219854155	-	226950388	237796415	-	-	300853981	-	302874297	-	-	331270015	337736497	-	-	-	-	384458004	384463220	387819237	-
808	15893892	18309581	28212044	110798811	110803891	118443886	-	-	148381283	150019591	153934076	153937538	153940752	153953241	-	170756517	170760303	187935712	188588010	219853876	-	226950775	237796781	-	-	300856977	-	302873527	-	-	331268690	337735820	-	-	-	-	384457330	384463652	387819614	-
809	15895931,15894478	18311241	28211984	110801053	110803876	118444950	-	-	148381215	150015242	153931904	153935840	153940260	-	-	170756080	170761523	187932891	188587790	-	-	226950696	237796711	-	-	-	-	302874256	-	-	331270357	337737884,337736413	-	-	-	-	384459394,384457920	384463586	387819537	-
810	15894531	18311121	28211688	110799648	110801744	118444526	-	-	148380949	150015386	153933386	153936332	153940907	153953504	-	170754502	170760404	187934692	188589762	219854126	-	226950422	237796450	-	-	300853914	-	302875591	-	-	331269063	337736467	-	-	-	-	384457974	384463250	387819277	-
811	15893300	18308984	28209865	110798947	110803106	118445177	-	-	148378013	150014894	153931816	153937046	153939951	153952672	-	170757193	170761565	187933007	188587627	219853345	-	226947224	237793322	-	-	300853234	-	302872924	-	-	331270705	337735211	-	-	-	-	384456720	384460461	387816239	-
812	15895549	18310926	28211813	110801086	110801478	118443687	-	-	148381018	150016412	153933144	153936693	153938433	153955755	-	170755243	170758562	187934840	188589373	219856122	-	226950496	237796523	-	-	300856542	-	302874953	-	-	331269242	337737499	-	-	-	-	384459009	384463320	387819324	-
813	15896222	18311558	28210735	110799696	110802594	118443340	-	-	148379248	150014964	153932563	153934829	153940050	153956335	-	170754808	170758817	187934640	188589217	219856650	-	226948532	237794551	-	-	300853403	302386995	302874232	-	-	-	337738177	-	-	-	-	384459688	384461675	387817545	-
814	15895826	-	28210208	-	-	118444903	125973214	126699666	148378358	-	153931757	153936917	153939332	153953679	-	170757483	170758569	-	-	219854301	-	226947586	237793675	260683649	260687309	300855525	-	-	-	-	331270275	337737779	-	374295874	-	384361276	384459289	384460794	387816587	385778876
815	15895014	18310712	28210920	110800994	110802301	118444370	-	-	148380448	150016043	153934015	153937379	153941224	153954010	-	170757382	170761383	187934826	188587596	219854624	-	226949847	237795933	-	-	300854457	-	302874761	-	-	331269672	337736955	-	-	-	-	384458462	384462799	387818717	-
816	15893302	18308986	28209864	110801062	110802319	118443917	-	-	148378015	150014896	153933867	153935303	153940655	153952674	-	170755060	170759251	187932670	188590699	219853347	-	226947226	237793324	-	-	300853236	-	302872926	-	-	331270703	337735213	-	-	-	-	384456722	384460463	387816241	-
817	15896477	18309257	28209952	110800922	110801639	118444558	-	-	148381491	150019697	153932744	153936036	153939414	153952793	-	170757438	170758612	187935743	188588251	219853458	-	226951007	237797012	-	-	300857313	-	302876616	-	-	331268322	337738436	-	-	-	-	384459946	384463865	387819832	-
818	15895896	18310373	28211965	110798596	110803598	118443778	125975224	-	148381178	150016211	153933779	153936700	153940009	-	-	170756440	170761612	-	-	-	220928261	226950657	237796685	-	-	-	-	302874447	-	326790232	331270303	337737849	-	374295114	376259871	-	384459359	-	387819499	385777708
819	15893421	18309027	28209849	110799164	110803673	118445160	-	-	148378038	150019759	153932975	153935315	153941061	153956411	-	170754521	170760406	187933489	188589354	219856723	-	226947244	237793342	-	-	300853305	-	302872970	-	-	331270686	337735334	-	-	-	-	384456844	384460484	387816259	-
820	15895753,15894047	-	28211270	-	-	-	-	-	148379616	150016719	153931475	153935348	153938704	-	160879654	170757403	170761074	-	-	-	220929894	226948985	237795084	-	-	300855334	302386915	302874187	-	326793195	-	337737704,337735976	-	374297647	376260071	-	384459214,384457485	384462035	387817934	-
821	15895575	18311032	28211849	110801393	110801809	118444491	-	-	148381040	150015698	153933518	153937077	153939460	153955770	-	170756243	170759548	187933243	188587770	219856137	-	226950518	237796545	-	-	300856560	-	302874982	-	-	331269202	337737525	-	-	-	-	384459035	384463341	387819346	-
822	15895553	18310930	28211817	110800505	110801789	118444147	-	-	148381022	150016408	153931785	153936604	153938510	153955759	-	170754638	170759601	187935379	188590168	219856126	-	226950500	237796527	-	-	300856546	-	302874957	-	-	331269238	337737503	-	-	-	-	384459013	384463324	387819328	-
823	15894991	18310734	-	110799253	110802697	-	-	126700132	148380471	-	153932296	153934910	153938631	-	-	170755431	170759108	187935517	188590521	-	-	226949870	237795956	260684096	260687755	-	-	302874740	310658751	326791563	331269694	337736932	-	-	-	384361739	384458439	384462821	387818740	-
824	15895625	18310871	28211878	110799854	110802916	118444322	-	-	148381081	150016448	153930840	153936028	153939007	153955807	-	170754304	170759752	187934593	188588020	219856174	-	226950562	237796588	-	-	300856606	-	302874885	-	-	331269142	337737574	-	-	-	-	384459084	384463381	387819398	-
825	15895039	18310688	28210941	110800212	110801760	118444390	-	-	148380399	150016066	153934073	153935357	153940580	153954034	-	170755844	170760432	187933770	188588936	219854648	-	226949794	237795877	-	-	300854482	-	302874784	-	-	331269647	337736980	-	-	-	-	384458487	384462747	387818662	-
826	15894906	18311050	28211415	110799869	110803503	118442946	-	-	148380729	150019135	153931559	153937418	153940964	153954761	-	170756301	170761292	187933441	188587953	219855225	-	226950183	237796207	-	-	300854106	-	302875223	-	-	331269785	337736847	-	-	-	-	384458354	384463045	387819038	-
827	15896959	18311632	28209875	110798738	110803866	118443471	-	-	148381574	150019901	153932002	153937259	153939407	153956497	-	170757528	170758447	187933414	188589671	219856800	-	226951089	237797094	-	-	300857405	-	302877162	-	-	331268200	337738935	-	-	-	-	384460447	384463951	387819917	-
828	15894384	18310975	28211719	110801385	110803410	118442980	-	-	148380962	150015688	153932549	153936121	153939080	153953307	-	170756834	170759425	187934279	188587853	219853938	-	226950436	237796464	-	-	300856523	-	302875557	-	-	331269050	337736316	-	-	-	-	384457823	384463264	387819293	-
829	15894187	18311215	28212018	110801204	110802281	118444976	-	-	148381257	150015266	153933786	153935629	153939679	153953082	-	170757009	170760550	187933670	188589835	219853733	-	226950739	237796754	-	-	300856888	-	302875817	-	-	331270397	337736117	-	-	-	-	384457626	384463626	387819578	-
830	15895638	18310884	28211889	110801132	110803562	118444419	-	-	148381093	150016672	153934127	153934550	153938668	153955818	-	170757595	170760047	187932387	188588259	219856185	-	226950574	237796600	-	-	300856618	-	302874859	-	-	331269120	337737588	-	-	-	-	384459098	384463393	387819410	-
831	15895390	18310836	28211286	110798840	110802818	118443487	-	-	148379437	150016464	153931706	153937054	153940535	153953817	-	170756777	170760427	187932582	188588531	219854433	-	226948801	237794803	-	-	300854251	-	302874635	-	-	331269356	337737338	-	-	-	-	384458847	384461865	387817740	-
832	15893564,15004731	-	-	-	-	-	-	-	148378526	150018900,150015673	153931062	153937405	153941247	153954882,153954412	-	170757410	170761481	-	-	219855336,219855002	-	226947776	237793852	-	-	300855260,300853900,300857099	-	302875408	-	-	-	337735483,337735058	-	-	-	-	384456994,384456567	384460955	387816768	-
833	15896824	18311597	28209891	110799467	110802603	118443206	-	-	148381550	150019879	153931134	153936648	153940433	153952749	-	170755589	170761010	187934896	188588045	219853415	-	226951065	237797070	-	-	300857353	-	302877139	-	-	331268228	337738797	-	-	-	-	384460309	384463928	387819891	-
834	15896094	18311147	28212029	110801308	110803766	118443358	-	-	148381264	150015358	153933434	153934756	153939195	153953396	-	170757549	170761406	187934549	188587586	219854025	-	226950747	237796761	-	-	300856962	-	302875850	-	-	331270409	337738048	-	-	-	-	384459559	384463634	387819585	-
835	15896471	18311474	28209955	110800431	110801680	118443410	-	-	148381487	150014971	153933463	153935566	153939581	153952797	-	170755829	170759883	187934339	188590084	219853462	-	226951003	237797008	-	-	300857308	-	302876611	-	-	331268330	337738430	-	-	-	-	384459940	384463861	387819828	-
836	15893989	18310292	28210124	110800233	110801848	118443350	-	-	148378221	150015483	153931007	153935282	153940838	153955992	-	170756795	170760585	187935195	188590531	219856333	-	226947439	237793537	-	-	300857061	-	302873612	-	-	331268748	337735917	-	-	-	-	384457426	384460660	387816445	-
837	15895006	18310719	28210914	110799288	110802523	118444328	-	-	148380457	150016036	153933437	153937033	153939662	153954001	-	170754729	170758682	187933227	188587599	219854615	-	226949856	237795942	-	-	300854449	-	302874754	-	-	331269679	337736947	-	-	-	-	384458454	384462808	387818726	-
838	15894249	18310170	28210280	110800848	110802974	118444689	-	-	148378414	150015829	153933736	153937855	153939838	153955318	-	170754636	170759225	187934232	188589309	219855738	-	226947645	237793734	-	-	300853820	-	302875732	-	-	331268938	337736179	-	-	-	-	384457688	384460854	387816650	-
839	15004867	-	-	-	-	118444869	-	126700292	148380805	150018651,150017508	153933800	153935593	153939975	-	-	170754831	170761159	187933378,187932964	188588286	-	-	226950262	-	260684252	260687911	-	-	-	310658428	-	331270197	337735194	339441893,339441765	-	-	384361894	384456703	384463113	387819120	-
840	15895910	18310162	28211973	110800161	110802482	118444936	-	-	148381187	150015889	153931494	153937661	153938078	153955967	-	170757462	170760586	187933897	188587972	219856309	-	226950666	237796694	-	-	300856730	-	302874434	-	-	331270318	337737863	-	-	-	-	384459373	384463557	387819508	-
841	15895395	18310841	28211291	110800583	110802855	118443951	-	-	148379432	150016459	153932148	153936059	153939722	153953812	-	170755316	170758718	187933915	188590727	219854428	-	226948796	237794798	-	-	300854246	-	302874629	-	-	331269351	337737343	-	-	-	-	384458852	384461861	387817735	-
842	15896785	18311592	28209910	110800982	110803033	118444018	-	-	148381529	150019875	153931395	153936881	153938716	153952767	-	170755670	170758644	187932770	188589490	219853433	-	226951044	237797049	-	-	300857335	-	302877130	-	-	331268252	337738756	-	-	-	-	384460267	384463907	387819870	-
843	15894277	-	28210684	-	-	118442859	-	-	148379082	-	153932830	153937156	153938314	153954081	160878379	170756625	170758230	187935407	188589290	219854694	220929554	226948369	237794388	-	-	300854525	302385713	-	-	-	331268984	337736207	339442403	-	376261796	-	384457715	384461516	387817380	-
844	15895389	18310835	28211285	110799481	110801929	118444480	-	-	148379438	150016465	153932464	153935552	153938687	153953818	-	170757069	170758737	187933076	188590065	219854434	-	226948802	237794804	-	-	300854252	-	302874636	-	-	331269357	337737337	-	-	-	-	384458846	384461866	387817741	-
845	15893769	18310478	-	110801054	-	118444821	125972930	126700241	-	150017213	-	-	-	153953412	160880929	-	-	187934124	188589192	219854037	220929145	-	-	260684198	260687857	300856090	302386267	302874962	-	326791159	-	337735692	339443121	374295752	376261320	384361840	384457203	-	-	385779154
846	15895330	18310786	28211198	110798854	110802399	118443352	-	-	148379816	150016749	153932861	153935812	153938954	153953881	-	170754815	170758596	187932772	188590070	219854496	-	226949100	237795260	-	-	300854316	-	302874919	-	-	331269465	337737278	-	-	-	-	384458786	384462145	387818052	-
847	15895563	18310937	28211820	110801104	110801580	118444116	-	-	148381025	150019035	153933094	153935411	153939448	153955763	-	170756142	170760445	187933234	188590709	219856130	-	226950503	237796530	-	-	300856551	-	302875042	-	-	331269219	337737513	-	-	-	-	384459023	384463327	387819331	-
848	-	18309175	-	110800614	110802848	118442925	-	126697897	148378909	-	153931566	153937111	153940150	153956036	-	170755075	170758956	-	-	219856376	220928694	226948190	237794214	260682107	260685705	-	-	302875090	310658971	-	331268678	-	-	374297803	376260288	384359664	-	384461348	387817199	-
849	-	18310184	28210388	110798587	-	118444782	125975148	-	148378534	150015922	153934208	153937287	153940000	153953615	160878790,160881806,160881126	170754341	170760026	-	-	219854237	-	226947784	237793860	-	-	300853877	-	-	310658901	-	331270059	-	-	374294838	-	-	-	384460962	387816776	385777635
850	-	18309973	28211488	110800554	110803601	118443953	-	126699393	148379875	-	153930931	153935153	153939803	-	-	170754451	170760365	-	-	-	-	226949212	237795344	260683444	260687040	-	-	302874184,302873576	310658388	326792524,326790769	331269740	-	-	374295486	-	384361061	-	384462255	387818125	-
851	-	18310942	28211841	110800715	110803175	118443443	-	126700851	148381032	150019040	153932000	153935027	153938643	-	-	170757414	170760970	187934669	188589501	-	-	226950510	237796537	260684774	260688432	300856555	-	302874974	310657938	-	331269213	-	-	-	-	384362445	-	384463333	387819338	-
852	-	-	28209845	-	-	-	-	126700804,126699702	148380844	150016849	153931176	153935575	153939183	-	160879644	170756788	170761106	187934047	188590496	-	-	226950319	237796343	260684723,260683685	260688381,260687345	300855562	302385451	-	310659733	-	-	-	339441460	-	-	384362391,384361312	-	-	387819163	-
853	-	-	28211778,28211121	-	-	118444069	-	-	148380068	150018858	153932399	153934825	153940726	153953481	160879569	170757198	170759716	187933137,187933783	188588751,188587659	219854103	-	226949396	237795537	-	-	300854377,300857122	302388324	-	310657572	-	331269910	-	-	-	-	-	-	384462419	387818316	-
854	-	-	-	-	-	-	125973929	126699500,126699274	148378960	-	153931470	153934916	153940447,153938802	-	160880123	170756961	170760375	187935005	188589364	-	-	226950781,226948237	237796787,237794259	260683333	260686929	-	-	-	-	-	-	-	-	-	-	384360945	-	384463657,384461393	387816872,387819620,387817241	385778188
855	-	-	-	-	-	-	-	126698447	148379455	150016838	153934035	153937465	153941325	153955700	160879628	170757218	170760597	-	188590294	219856074	-	226948820	237794822	260682567	260686167	300855394	302387629	302874409	-	326789568	-	-	339441648	374295685	376261844	384360145	-	384461884	387817759	-
856	-	-	-	-	-	118444161	-	126697616	148381286	-	153932635	153936422	153938581	153953239	160881955	170755400	170759289	-	-	219853874	220927802	226950778	237796784	260681819	260685416	300856979	302384826	-	310659541	-	331270273	-	339442240	374295459	376259744	384359370	-	384463655	387819617	-
857	-	-	-	-	-	-	-	126697966	148380152,148381233	-	153932215,153931140	153936713,153936470	153938029,153938498	-	-	170757665,170757344	170758912,170761143	-	-	-	-	226949466,226950715	237795621,237796730	260682144	260685742	-	302387345	-	-	-	331268672	-	-	-	-	384359704	-	384462499,384463603	387818403,387819556	-
858	-	-	-	-	-	-	-	126699356	148381566,148381194	-	153933289,153931680	153935994,153936857	153938606,153939310	-	-	170757821	170760790,170760520	-	188590673	-	-	226951081,226950673	237797086	260683409	260687005	300855288	302384915	-	310658753	-	-	-	-	-	-	384361024	-	384463943,384463564	387819909,387819514	-
859	-	-	-	-	-	-	-	126700797	148380837	150016854	153931042	153934938	153940592	-	160879642	170755102	170759696	187933230,187935128	188590126,188589234	-	-	226950312	237796336	260684716	260688374	300855567	302385357,302387003,302386687	-	-	-	-	-	339441461,339442978	-	-	384362384	-	384463150	387819154	-
860	-	-	-	-	-	-	-	126700498	148381301	150018848,150019480,150017519,150019655	153932619	153935899	153941010	-	-	170754490	170759891	187932376,187932855	188587991	-	-	226950797	237796803	260684464	260688123	-	302384909,302387926,302384875	302873962	-	-	-	-	-	-	376262522	384362112	-	384463673	387819636	-
861	-	-	-	-	-	-	-	-	-	-	-	-	-	-	-	-	-	-	-	-	220929269,220930254,220929241,220930078,220930326,220928038,220930068,220930079,220927795,220930342,220928272,220927864,220928825,220928903,220928647,220927678,220929950,220930090,220929252,220928041,220930073,220928358,220930337,220929257,220929952,220929563	-	-	-	-	-	-	-	-	-	-	-	-	-	-	-	-	-	-	-
862	15894096	-	-	-	-	-	125975492	-	148379793	150017847	153932855	153935606	153937996	-	160879884	170754871	170759066	187933842	188588659	-	220927918	226949074	237795242	-	-	300855482	302386976	302874049	-	-	-	337736025	339442625	374295398	376260780	-	384457534	-	387818029	385777932
863	15896032	18311419	-	110798900	110803442	118443116	125972757	-	148379237	150015017	153933946	153937512	153938036	-	-	170755868	170760726	187933821	188589032	-	-	226948520	237794539	-	-	-	-	302877006	-	-	331269881	337737986	-	374297153	-	-	384459497	384461664	387817532	385779325
864	15895539	18310917	28211803	110801228	110802256	118444631	-	-	148381007	150016421	153932471	153936844	153939779	153955742	-	170755567	170760684	187934173	188588125	219856111	-	226950485	237796512	-	-	300856531	-	302874942	-	-	331269253	337737488	-	-	-	-	384458998	-	387819313	-
865	15895600	18309598	-	110800050,110799823	-	-	-	-	-	150017460,150019565	-	-	-	-	160881799	170757122	-	187935321	188589164,188587794	-	-	226950130	-	260682001	260685599	300853733,300853756	302384837	302875846	310657723	326792855	-	337737549	339443602	374297112	-	384359555	384459059	-	-	-
866	15894285	-	28211948	-	-	118443218	125972812	-	148379602	150016427	153934080	153936966	153940200	153953730	-	170756642	170760626	187933069	188589884	219854349	-	226948968	237794982	-	-	300854195	-	302875701	-	-	331268216	337736215	-	-	-	-	384457723	384462020	387817916	385779272
867	15894905	18311051	28211416	110800719	110801950	118444670	-	-	148380730	150019136	153932289	153937688	153938307	153954762	-	170757231	170761352	187934374	188588859	219855226	-	226950184	237796208	-	-	300854105	-	302875224	-	-	331269786	337736846	-	-	-	-	384458353	-	387819039	-
868	15895351	18310803	-	110799184	110801707	118443654	-	-	148379845	150016578	153932429	153936799	153940254	153953854	-	170755467	170758730	187933296	188589713	219854469	-	226949182	237795299	-	-	300854300	-	302874810	-	-	331269444	337737299	-	-	-	-	384458807	384462225	387818092	-
869	15896456	18311459	-	110800066	110801944	118443122	-	-	148381472	150014985	153934288	153934687	153938063	153952812	-	170756461	170759579	187933015	188588049	219853477	-	226950988	237796993	-	-	300857293	-	302876596	-	-	331268345	337738415	-	-	-	-	384459925	384463846	387819813	-
870	15896909	-	-	110798945	-	-	-	126698102,126699438	-	150016899	-	-	-	153954880,153954095	160878900	-	-	187933189	188590123	219855334,219854708	-	-	-	260682222,260683489	260685821,260687085	300857093	302388419,302387280,302388532	-	-	326791336	-	337738884	-	-	-	384359789,384361107	384460396	-	-	-
871	15895564	18310938	28211823	110798608	110802822	118443318	-	-	148381027	150019036	153932126	153937430	153941024	153955764	-	170755910	170760867	187934935	188587774	219856131	-	226950505	237796532	-	-	300856552	-	-	-	-	331269217	337737514	-	-	-	-	384459024	384463329	387819333	-
872	15894067	-	-	-	-	-	-	126699125	148379187	150017276	153933038	153936237	153939021	153956124	160878919	170756305	170759521	187933167	188589972	219856456	-	226948471	237794488	260683136	260686734	300856593	-	302873370	-	-	-	337735996	-	-	-	384360726	384457505	384461617	387817483	-
873	15896967	18311639	28209867	110801038	110802031	118442981	-	-	148381582	150019909	153931466	153936249	153940502	153956505	-	170756937	170760805	187934380	188588551	219856808	-	226951097	237797102	-	-	300857413	-	-	-	-	331268192	337738943	-	-	-	-	384460455	384463960	387819925	-
874	15894156	18311422	28210559	110799292	110801661	118443670	-	-	148379239	150015016	153933809	153936452	153939548	-	-	170757512	170761349	187933788	188589270	-	-	226948522	237794541	-	-	-	-	302877005,302874557	-	326789458	331269880	337736086	-	-	-	-	384457595	384461666	387817534	-
875	15894656	18310208	28210454	110799949	110803536	118443869	-	-	148378928	150017174	153933682	153937445	153938054	153953360	-	170755135	170759702	187935411	188587891	219853989	-	226948209	237794232	-	-	300856357	-	-	-	-	331270484	337736596	-	-	-	-	384458103	384461364	387817211	-
876	15896492	18311546	28209943	110798931	110803374	118444284	-	-	148381499	150014927	153933346	153936871	153940900	153952785	-	170756661	170758689	187933619	188590670	219853450	-	226951015	237797020	-	-	300857320	-	-	-	-	331270556	337738452	-	-	-	-	384459962	384463872	387819840	-
877	15893917	18309595	28212036	110799300	110802826	118443838	-	-	148381273	150016157	153932561	153935239	153941326	-	-	170755528	170758451	187932824	188589645	-	-	226950756	237796770	-	-	300856970	-	302873566	-	326791653	331268708	337735846	-	-	-	-	384457355	384463642	387819594	-
878	15895693	-	28210201	-	-	118442939	125972875	-	148381143	150018839	153932726	153935642	153938523	153954210	-	170757750	170758694	-	-	219854818	220929631	226950623	237796650	-	-	300855276	-	-	-	-	331270539	337737644	-	374297364	376261900	-	384459154	384463515	387819465	385779208
879	15896479	18311538	28209950	110801374	110801862	118442942	-	-	148381493	150014932	153933558	153937592	153939295	153952791	-	170757749	170761700	187934975	188588175	219853456	-	226951009	237797014	-	-	300857315	-	-	-	-	331270522	337738438	-	-	-	-	384459948	384463867	387819834	-
880	15893622	18309023	-	110798717	110802679	118444440	-	-	148381157	150017845,150016303	153933848	153935381	153940362	153955315	-	170757761	170760309	-	-	219855735	-	226950636	237796664	-	-	300854027	-	302876256	310659207	-	331270080	337735544	-	-	-	-	384457055	384463528	387819478	-
881	15894857	-	28210223	-	-	-	-	-	148380787	150015554,150019246,150019249	153933701	153935237	153939028	153955440,153954657	-	170755983	170758975	-	188588671	219855855,219855128	-	226950237	237796263	-	-	300854667,300853592	-	302873383	-	-	-	337736799	-	-	-	-	384458306	384463093	387819094	-
882	15895004	18310721	28210912	110801302	110803290	118443426	-	-	148380459	150016034	153931990	153935030	153940575	153953999	-	170754821	170759360	187935166	188590387	219854613	-	226949858	237795944	-	-	300854447	-	-	-	-	331269681	337736945	-	-	-	-	384458452	384462810	387818728	-
883	15893790	18309283	28212088	110800692	110803034	118444338	-	-	148381329	150019674	153934137	153937062	153939055	153956171	-	170757682	170759432	187932500	188588524	219856496	-	226950839	237796848	-	-	300853511	-	-	-	-	331268608	337735713	-	-	-	-	384457224	384463707	387819668	-
884	15896163	18311204	-	110798987	110802899	118443220	-	-	148378116	150015273	153931491	153936541	153941133	153956331	-	170756643	170758399	187932542	188587640	219856646	-	226947332	237793427	-	-	300853408	-	302875988	-	-	331270490	337738118	-	-	-	-	384459629	384460556	387816339	-
885	-	18309324	28211090	110798674	-	-	-	-	148379501	150015346	153933169	153934833	153941519	-	-	170757522,170755012	170759211	187934634	188587771	-	220928568	226948864	237794868	-	-	300854968	302387737,302387653	302873418	310659284	326790492	-	-	-	-	376262173	-	-	384461923	387817802	-
886	15895773,15894763	-	-	-	-	-	-	126700975	148378870	150019777	153933054	153935235	153938456	153952979	160880303	170757385	170761272	-	-	219853636	-	226948144	237794167	260684883	260688541	-	-	-	-	-	-	337737724,337736705	-	374297475	-	384362550	384459234,384458212	384461303	387817156	-
887	15894691	-	28211835,28211834	-	-	118445082,118443212	-	126699238,126699239,126699408	-	-	-	-	-	153954960	-	-	-	-	-	219855405	-	-	-	260683299,260683300,260683459	260686895,260686896,260687055	-	-	-	-	326790335,326790334	331270569,331270570	337736633	-	-	-	384360909,384360910,384361076	384458140	-	-	-
888	15895361	18310813	-	110800652	110802371	118443691	-	-	148379854	150016568	153933493	153937701	153938484	153953845	-	170755925	170758206	187933747	188589004	219854460	-	226949191	237795308	-	-	300854291	-	302874800	-	-	331269434	337737309	-	-	-	-	384458817	384462234	387818102	-
889	15894658	18310205	28210456	110800534	110802165	118445037	-	-	148378939	150017177	153931848	153934800	153939640	153953363	-	170754705	170760699	187933784	188590098	219853992	-	226948220	237794242	-	-	300856354	-	-	-	-	331270481	337736598	-	-	-	-	384458105	384461375	387817222	-
890	15895343	18310797	28211237	110800023	110802669	118444709	-	-	148379838	150016584	153932953	153937847	153938947	153953860	-	170755097	170758542	187932364	188588555	219854475	-	226949175	237795292	-	-	300854306	-	302874816	-	-	331269450	337737291	-	-	-	-	384458799	-	387818085	-
891	15893995	18310288	28210132	110800895	110803124	118442956	-	-	148378227	150015484	153931823	153935180	153940997	153955627	-	170754928	170761332	187934511	188588319	219856004	-	226947445	237793543	-	-	300857060	-	-	-	-	331268749	337735923	-	-	-	-	384457432	384460666	387816451	-
892	15896889	18309187	-	110799183	110801490	-	-	-	148379283	150019612	153931522	153936265	153938298	153953431	-	170756812	170759990	187932832	188588013	219854055	-	226948570	237794592	-	-	300855667	-	302876267	-	326789237	331269778	337738863	-	-	-	-	384460375	384461713	387817581	-
893	15896164	18311205	28210031	110800322	110803134	118445043	-	-	148378115	150015272	153932917	153935068	153940325	153956332	-	170756103	170761644	187933222	188588393	219856647	-	226947331	237793426	-	-	300853407	-	302875989	-	-	331270491	337738119	-	-	-	-	384459630	-	387816338	-
894	15894974	18310742	-	110799094	110803420	118444445	-	-	148380488	150016006	153933553	153935934	153938045	153953968	-	170757352	170758797	187934583	188589580	219854582	-	226949886	237795970	-	-	300854420	-	302874725	-	-	331269708	337736915	-	-	-	-	384458422	384462837	387818757	-
895	15896543,15896542	-	28210161	-	-	118444285	-	-	148379383	150017281	153934100	153934591	153941146	-	160880595	170754748	170759464	187934085	188588174	-	-	226948686	237794761	-	-	-	-	302874027	-	326792290	331268883	337738503,337738502	-	-	-	-	384460013,384460012	384461825	387817681	-
896	15894301	18310187	-	110799653	110803798	118444182	-	-	148379405	150016267	153931815	153935157	153939175	153954105	-	170756081	170761571	187935693	188590567	219854717	-	226948696	237794771	-	-	300854915	-	302874504	-	-	331269000	337736232	-	-	-	-	384457740	384461835	387817706	-
897	15895639	18310885	-	110800488	110803329	118442950	-	-	148381094	150016671	153931570	153935227	153939638	153955817	-	170755636	170759332	187935684	188589024	219856184	-	226950575	237796601	-	-	300856617	-	302874858	-	-	331269119	337737589	-	-	-	-	384459099	384463394	387819411	-
898	15893873	18310207	28210455	110798623	110803959	118445039	-	-	148378929	150017175	153930956	153935805	153939070	153953361	-	170756463	170760123	187935724	188588607	219853990	-	226948210	237794233	-	-	300856356	-	-	-	-	331270483	337735801	-	-	-	-	384457311	384461365	387817212	-
899	15896945	-	28212053	-	-	118443885	-	-	148379720,148378823	-	153932939,153932807	153936399,153937375	153940773	153956483	-	170756430	170759444,170760180	-	-	219856786	-	226949005,226948109	237795171,237794121	-	-	300857388,300857389	-	-	-	-	331268213	337738921	-	-	-	-	384460433	-	387817100	-
900	15896122	18311172	-	110799264	110803409	118445004	-	-	148378159	150015305	153931774	153937337	153941107	153956282	-	170755127	170759969	187933038	188590336	219856599	-	226947377	237793472	-	-	300853448	-	302875873	-	-	331270436	337738076	-	-	-	-	384459587	384460599	387816382	-
901	15894649	18310203	28210458	110798929	110802942	118443437	-	-	148378941	150017179	153934198	153936056	153940197	153953352	-	170756287	170759325	187935212	188589347	219853981	-	226948222	237794244	-	-	300856352	-	-	-	-	331270479	337736589	-	-	-	-	384458096	384461377	387817225	-
902	15895540	18310918	28211804	110800702	110801728	118444608	-	-	148381008	150016420	153933041	153935894	153939572	153955743	-	170755686	170760448	187934431	188590675	219856112	-	226950486	237796513	-	-	300856532	-	-	-	-	331269252	337737489	-	-	-	-	384458999	384463310	387819314	-
903	15896419	-	-	-	-	-	125974694	126698576	-	150015108	-	-	-	153954775	160881482	-	-	187933377	188589773	219855235	220927587	-	-	260682613	260686213	300854094,300857092	302387980	302874206	310657731	326791926	-	337738377	339443249	374298230	376259501	384360194	384459887	-	-	385780148
904	15893972	18310305	-	110801365	110801806	118444599	-	-	148378206	150015465	153931835	153936983	153939906	153956185	-	170754882	170761009	187934094	188589265	219856510	-	226947424	237793522	-	-	300853499	-	302874212	-	-	331268736	337735900	-	-	-	-	384457409	384460646	387816430	-
905	15894580	18310992	28211636	110800484	110801820	118444747	-	-	148380892	150015736	153933774	153935661	153941006	153953573	-	170755968	170761241	187932623	188590354	219854195	-	226950367	237796394	-	-	300854006	-	-	-	-	331269994	337736516	-	-	-	-	384458023	384463198	387819213	-
906	15896797	-	28210401	-	-	-	-	-	148379086	150019840	153933296	153936617	153939789	153955040	160879793	170757139	170760188	187934464	188587783	219855480	-	226948373	237794392	-	-	300856956	302385625	302876678	-	-	331268300	337738769	-	374296487	-	-	384460280	384461520	387817384	-
907	15896027	18310557	-	110799876	110801721	118445085	-	-	148381153	150018879	153931977	153934831	153939845	-	-	170754613	170761729	187933970	188588603	-	-	226950633	237796660	-	-	-	302385440	-	310657646	326790770	331270573	337737980	339443099	-	-	-	384459491	384463525	387819475	-
908	15894574	18311001	28211645	110799495	110802514	118443272	-	-	148380901	150015728	153932324	153935422	153937897	153953546	-	170756255	170758281	187933171	188588808	219854168	-	226950375	237796402	-	-	300853993	-	-	-	-	331270002	337736510	-	-	-	-	384458017	384463207	387819222	-
909	15893606	18309264	-	110799146	110803747	118445128	-	-	148378072	150019692	153931071	153935199	153938237	153956366	-	170755541	170759630	187933114	188589306	219856680	-	226947289	237793378	-	-	300853364	-	302873036	-	-	331270634	337735528	-	-	-	-	384457039	384460520	387816296	-
910	15896495	18311550	-	110800511	110801992	118445076	-	-	148381502	150014924	153933747	153937684	153937979	153952784	-	170755805	170758321	187934900	188587547	219853449	-	226951018	237797023	-	-	300857321	-	302876669	-	-	331270559	337738455	-	-	-	-	384459965	384463875	387819843	-
911	15896073	-	-	-	-	-	-	126700279	148378566	150016189	153933092	153937866	153939443	153953074	-	170756326	170758879	187932497	188588407	219853725	220928600	226947816	237793900	260684240	260687899	300853629	-	-	-	-	-	337738027	-	-	376262122	384361882	384459538	384460994	387816839	-
912	15894660	18310201	28210460	110800622	110802562	118445034	-	-	148378943	150016141	153931553	153935010	153938532	153953365	-	170757867	170760115	187933316	188590645	219853994	-	226948224	237794246	-	-	300856349	-	-	-	-	331270477	337736600	-	-	-	-	384458107	384461379	387817227	-
913	15895002	18310723	28210910	110800441	110803437	118444654	-	-	148380461	150016032	153931256	153936344	153938943	153953997	-	170756128	170758272	187933697	188588047	219854611	-	226949860	237795946	-	-	300854445	-	302874750	-	-	331269683	337736943	-	-	-	-	384458450	-	387818730	-
914	15893797	-	28212082	-	-	118444081	-	-	148381324	150019668	153930810	153937197	153938281	153956165	-	170757154	170758201	187933516	188590118	219856490	220929875	226950833	237796842	-	-	300853517	-	302873282	-	-	331268614	337735720	-	-	376260092	-	384457231	384463702	387819662	-
915	15894274	18310640	28210678	110799439	110803422	118443015	-	-	148379078	150015909	153934112	153937757	153939710	153954177	-	170756991	170759801	187934518	188588372	219854786	-	226948365	237794383	-	-	300855341	-	302875505	-	-	331268974	337736204	-	-	-	-	384457712	-	387817375	-
916	15896949	18311619	28209882	110799568	110801558	118444184	-	-	148381560	150019890	153932112	153935011	153940464	153956487	-	170754926	170758744	187934597	188589060	219856790	-	226951075	237797080	-	-	300857393	-	302877150	-	-	331268209	337738925	-	-	-	-	384460437	-	387819903	-
917	15895329	18310785	28211197	110799075	110802653	118444033	-	-	148379815	150016750	153931856	153935276	153937908	153953882	-	170755672	170759205	187933713	188589211	219854497	-	226949099	237795259	-	-	300854317	-	302874920	-	-	331269466	337737277	-	-	-	-	384458785	-	387818051	-
918	15895085	18310661	-	110801345	110802317	118443748	-	-	148380365	150016094	153931610	153936559	153940141	153954064	-	170756878	170761266	187935701	188587647	219854677	-	226949763	237795846	-	-	300854509	-	302874671	-	-	331269621	337737026	-	-	-	-	384458534	384462719	387818632	-
919	15895495	18311038	28211390	110799391,110801209	-	118444088	-	-	148380715	150019126	153932968	153934740	153938959	153954754	-	170757197	170759691	187933469	188589583	219855218	-	226950169	237796192	-	-	300854122	-	302874561	-	-	331269262	337737444	-	-	-	-	384458953	-	387819023	-
920	15896262	18310378	28211624	110801126	110803627	-	-	-	148380762	150017770,150019837	153932415	153936759	153938870	153955940	-	170754257	170760570	187933940	188589982	219856282	-	226950212	237796237	-	-	300856701	-	302874235	-	-	-	337738217	-	-	-	-	384459728	384463072	387819068	-
921	15894377	18309997	-	110799839	110801623	118443644	-	-	148380559	150016290	153931912	153937502	153941289	153954165	-	261876176	261876178	187934032	188588182	219854774	-	226949959	237796042	-	-	300855365	-	302874551	-	-	331269029	337736309	-	-	-	-	384457816	384462906	387818887	-
922	-	18311196	28210044	110798797	110801720	-	125974690	-	148378125	150015282	153933578	153937052	153940356	153956317	-	170755043	170759597	187933730	188587589	219856633	220927590	226947342	237793437	-	-	300853417	-	-	-	-	-	-	-	374298226	376259505	-	-	384460566	387816349	385780144
923	-	18309874	28211791,28211130	110799615	-	-	-	126699517	148380081	-	153932720	153936239	153938770	-	160880782	170757724	170759736	187935338	188588329	-	-	226949408	237795549	260683521	260687181	300854374	302385892	-	-	326793149	331269922	-	-	-	-	384361140	-	384462430	387818329	-
924	-	18310979	28211622	110799758	110802497	-	-	126701222	148380754	150018852,150015686	153931069	153937488	153939073	-	-	170757476	170758572	187932660	188588567	-	-	226950206	237796231	260685116	260688774	300854758	-	-	310658173	326790547	-	-	-	-	-	384362792	-	384463065	387819061	-
925	-	18310159	28211970	110801266	110801557	118444934	-	126697760	148381184	-	153932469	153937172	153941048	153955964	-	170755064	170759922	-	-	219856306	-	226950663	237796691	260681966	260685564	300856727	-	302874437	310657592	-	331270315	-	-	-	-	384359518	-	384463554	387819505	-
926	-	18309296,18311583	-	110800580,110800076	110803666,110801835	118443620	-	126698431	148380202	-	153931737	153937464	153940089	-	-	170757679	170760691	187933653	188589917	-	-	226949523	237795675	260682550	260686149	-	302386991	-	-	-	331269592	-	-	-	-	384360128	-	384462560	387818461	-
927	-	18309400	-	110798775	110803940	-	-	-	148379567	150015621	153932846	153936226	153940084	153954223	160880473,160880474	170756752	170760307	187934822,187935503	188587622,188587788	219854829	-	226948933	237794945	-	-	-	302385292,302385365	-	-	326789874	-	-	-	-	-	-	-	384461989	387817877	-
928	-	-	-	-	-	118443605	125974343	126699771	148381520	-	153933305	153935870	153938525	-	160880222	170754844	170758883	-	-	-	220930550	226951035	237797040	260683754	260687414	-	302388224	-	310658156	326791735	331268841	-	339442618	-	376263041	384361383	-	384463898	387819861	385779821
929	-	-	28210204	110798862	-	118443307	125973918	126699121	148378810	-	-	-	-	153953582	-	170755784	170758326	187933829	188590048	219854204	-	226948096	237794108	260683132	260686730	-	302387661,302387649	-	-	326791796	331269764	-	-	374295322	-	384360722	-	384461245	387817087	385778200
930	-	-	28211449	-	-	118444175	-	126701223	148379584	150016282	153930987	153935049	153940495	153953601	-	170754546	170761189	187934679	188590386	219854223	-	226948951	237794966	260685117	260688775	300853853	302386822	-	-	326792692	331270167	-	-	-	-	384362793	-	384462004	387817895	-
931	-	-	28373140	-	-	-	-	-	148378736,148379579	-	153931118,153932151,153931605	153937466,153936854,153936750	153938798,153939834,153941551	-	-	170756909,170754474	170759910,170761133	-	-	-	-	226948021,226948946	237794053,237794961	-	-	-	-	-	-	-	-	-	-	-	-	-	-	384461174,384462000,384463976	387817016,387817890	-
932	-	-	28212003	-	-	118444967	-	126698471,126698470	148381245	150015217	153932223	153936790	153938019	-	-	170756783	170758777	187932652	188587767	-	-	226950727	237796742	260682592,260682591	260686192,260686191	300856866	-	-	-	-	331270381	-	-	-	-	384360171,384360170	-	384463615	387819566	-
933	-	-	-	-	110802961	118442857	-	-	148379603	150017049	153933717	153937722	153941431,153938256	153953179	-	170755775,170757471	170760356	187935526,187934277	188588302,188589710	219853822	-	226948969	237794983	-	-	300855200,300855663,300855661	-	-	-	-	331270386	-	-	-	-	-	-	384462021	387817917	-
934	-	-	-	-	-	-	-	126700862	148380420,148380434	-	153933123,153931867	153936255,153934813	153939115,153940802	-	-	170755635,170756837	170759429,170758759	-	-	-	-	226949817,226949829	237795901,237795915	260684785	260688443	-	-	-	310659536	-	-	-	-	-	-	384362455	-	384462768,384462784	387818686,387818702	-
935	-	-	-	-	-	-	-	126700005,126699418,126698835,126699905,126698249,126699682,126698564,126700133	-	-	-	-	-	-	-	-	-	-	-	-	-	-	-	260683968,260683965,260683470,260682365,260683665	260687628,260687625,260687066,260685964,260687325	-	-	-	-	-	-	-	-	-	-	384361608,384361605,384361088,384359945,384359105,384361292,384359012	-	-	-	-
936	-	-	-	-	-	-	-	126700861	148380433,148380419	-	153933241,153933895	153935208,153937370	153938997,153938320,153938100	-	-	170755994,170754432	170758823,170760964,170761309	-	-	-	-	226949828,226949816	237795914,237795900	260684784	260688442	-	-	-	310659535	-	-	-	-	-	-	-	-	384463891	387818701,387818685	-
937	-	-	-	-	-	-	-	126698022	148379935,148379964	-	153933254,153933907	153937081,153935732	153938559,153939293	-	-	170755191,170755259	170761414,170758708	-	-	-	-	226949300,226949272	237795433,237795407	260682166	260685765	-	-	-	310658592	-	-	-	-	-	-	384359730	-	384462312,384462339	387818227,387818197	-
938	-	-	-	-	-	-	-	126700654	148379990,148379989	-	153933045,153932487	153935824,153935050	153939425,153939079	-	-	170756861,170757363	170758304,170759276	-	-	-	-	226949322,226949323	237795466,237795467	260684555	260688213	-	-	-	310657706	-	-	-	-	-	-	384362206	-	384462364,384462363	387818257,387818256	-
939	-	-	-	-	-	-	-	126700863	148380421,148380435	-	153933030,153931385	153935965,153936312	153940102,153939769	-	-	170756865,170756942	170761357,170761741	-	-	-	-	226949818,226949830	237795902,237795916	260684786	260688444	-	-	-	310659537	-	-	-	-	-	-	384362456	-	384462769,384462785	387818687,387818703	-
940	-	-	-	-	-	-	-	-	148378716	150017925	153932862	153936749	153940359	153955122	160879909	170754982	170758898	187934078	188589690	219855558	-	226950269,226947938	237796296,237794030	-	-	300856669	302385471	302874523	310657456	326792973	-	-	-	374295360	-	-	-	384461153	387816962,387816993	-
941	-	-	-	-	-	-	-	-	148379909,148378306	-	153931661,153933181	153935174,153934683	153941001,153939655	-	160879950	170756831,170755229	170758673,170760624	187933853	188590057	-	-	226949245,226947527	237795379,237793625	-	-	-	302385634	-	-	326793027	-	-	-	-	-	-	-	384462289,384460746	387818166,387816530	-
942	15893570	-	28211949	-	-	118443427	-	-	148379601	150019019	153931624	153936863	153939375	-	160880484	170757475	170761455	187933875	188588821	-	-	226948967	237794981	-	-	-	302385360	302875568	310658717	-	331270113	337735490	339443097	-	-	-	384457001	384462019	387817915	-
943	15894748	-	-	-	-	-	125973138	-	148379509	150017927	153932605	153935390	153940452	153953707	160879340	170756523	170759285	-	-	219854328	-	226948873	237794875	-	-	-	302388219	302875005	-	-	-	337736690	339442431	374297261	376263290	-	384458197	384461929	387817811	385778955
944	15896553	-	28211866	-	-	118444089	-	-	148381059	150019518,150019688	153933218	153937645	153941259	153955783	-	170754485	170760660	187932407	188587624	219856150	-	226950538	237796564	-	-	300856573	-	-	310659638	-	331269177	337738514	-	-	-	-	384460025	384463360	387819369	-
945	15894907	18311049	28211406	110799272	110801657	-	-	-	148380727	150019134	153932262	153935560	153939756	153954760	-	170755120	170759632	187932475	188590733	219855224	-	226950181	237796205	-	-	300854108	-	302875222	-	-	-	337736848	-	-	-	-	384458355	384463043	387819036	-
946	15893412	-	-	-	-	118445084	-	126697747	148379310	150019862	153933508	153936544	153938495	153954766	-	170755337	170761037	-	-	219855230	-	226948611	237794685	260681954	260685552	300854097	-	302877023	-	-	331270572	337735325	-	-	-	384359506	384456835	384461748	387817608	-
947	15893425	18309031	-	110798861	110803802	118445157	-	-	148378042	150019755	153931214	153935371	153938785	153956407	-	170756047	170760907	187934994	188589717	219856719	-	226947248	237793346	-	-	300853309	-	-	-	-	331270683	337735338	-	-	-	-	384456848	384460488	387816263	-
948	15896249	-	28210008	-	-	118445103	125975586	-	148378081	-	153933715	153935117	153940469	153956358	-	170756172	170760011	-	-	219856673	220929817	226947298	237793391	-	-	300853380	-	-	-	-	331270600	337738204	-	374297513	376260179	-	384459715	384460527	387816305	385778025
949	15893532,15896192,15894152	-	-	-	-	118443997	-	126698866	148379355	-	153934107	153937750	153940488	-	-	170756196	170760443	-	-	-	-	226948658	237794731	260682876	260686474	-	-	-	-	-	-	337735451,337738147,337736082	-	-	-	384360465	384456962,384459658,384457591	384461797	387817653	-
950	15893384	18311570	28209920	110799629	110802785	-	-	-	148379885	150016188	153932958	153937534	153940426	153952980	160879647	170755766	170759434	-	-	219853637	-	226949222	237795354	-	-	-	302386993	302873495	-	-	-	337735297	-	-	376262947	-	384456807	384462265	387818137	-
951	15893929	-	28210094	-	-	118444547	-	-	148378187	150019413	153931164	153935874	153939453	153956203	-	170754361	170759913	187934842	188590185	219856528	-	226947405	237793502	-	-	300855175,300853476	-	302873581	-	-	331268718	337735858	-	-	-	-	384457367	384460626	387816410	-
952	15894024	18310500	-	110800649	110801663	118443266	125972895	-	-	-	-	-	-	153955664	160878984	-	-	187933583	188590742	219856038	220929831	-	-	-	-	300853469	302388580	302874169	310659594	326791272	331270050	337735953	339442223	374294572	376260163	-	384457462	-	-	385779186
953	15895646	18310889	-	110799307	110803801	118443938	-	-	148381103	150016665	153931643	153935467	153940643	153955813	-	170757046	170761028	187934957	188588404	219856180	-	226950584	237796610	-	-	300856613	-	302874854	-	-	331269109	337737597	-	-	-	-	384459107	-	387819421	-
954	15894657	18310206	-	110801395	110803257	118445038	-	-	148378931	150017176	153933501	153935333	153938216	153953362	-	170754533	170758210	187934584	188589381	219853991	-	226948213	237794235	-	-	300856355	-	-	-	-	331270482	337736597	-	-	-	-	384458104	384461367	387817214	-
955	15896089	18309843	28210424	110800718	110803923	118443431	-	-	148380187	150019290	153933359	153936126	153938076	-	-	170757239	-	187933978	188588497	-	-	226949506	237795659	-	-	300855983,300856981	-	302877085	-	-	331268299	337738043	-	-	-	-	384459554	384462543	387818444	-
956	15895333	18310788	28211200	110799537	110802732	118443387	-	-	148379819	150016747	153934177	153937458	153940158	153953878	-	170757721	170760218	187932841	188588716	219854493	-	226949102	237795263	-	-	300854313	-	302874917	-	-	331269461	337737281	-	-	-	-	384458789	-	-	-
957	15894675	18309669	28211587	110801134	110801586	-	-	-	148380830	150015946	153933680	153935859	153938611	153955301	-	170755490	170761174	187933522	188589098	219855722	-	226950305	237796329	-	-	300854046	-	302874495	-	-	-	337736616	-	-	-	-	384458123	384463143	387819147	-
958	15895657	-	-	-	-	118442916	125972605	126699650	-	150019329	-	-	-	153954179	160880088	-	-	187933140	188587805	219854788	220929514	-	-	260683639	260687299	300855331	302387615	302876839	-	326790494	-	337737608	339443215	374295511	376261752	384361266	384459118	-	-	385779477
959	15895342	18310796	28211236	110800995	110803466	118443102	-	-	148379834	150016585	153933157	153934727	153940600	153953861	-	170754568	170758767	187935751	188589592	219854476	-	226949171	237795288	-	-	300854307	-	302874817	-	-	331269451	337737290	-	-	-	-	384458798	-	-	-
960	15896406	-	-	-	-	118443484	125973926	-	-	150016628	-	-	-	153953904	160881961	-	-	187934220	188590667	219854518	220930579	-	-	-	-	300854794	302387949	302875034	310659283,310659293	326789816,326792962	-	337738364	339443269	374295376,374295406	376263070	-	384459874	-	-	385778191
961	15895545	18310923	28211809	110799216	110801882	118444068	-	-	148381013	150016415	153931377	153937085	153938161	153955750	-	170754258	170761742	-	-	219856118	-	226950491	237796518	-	-	300856537	-	-	310658613	-	331269247	337737494	-	-	-	-	384459004	384463315	387819319	-
962	-	18310252	-	110799006	-	-	-	-	148379484	-	153933602	153935696	153938016	153955393	-	170757479	170761670	-	-	219855809	-	226948848	237794848	260684664	260688322	300855790,300855803	302387378,302388507,302385074,302386463	-	310658090	-	-	-	-	-	-	384362323	-	384461910	387817786	-
963	15893514	18310156	-	110801105	110802988	-	125972979	126698940	-	150017217	-	-	-	-	160879133	-	-	187933475	188588613	-	220930682	-	-	260682949	260686547	-	302388430	302876908	310659330	326790354	-	337735433	339443513	374295499	376263099	384360536	384456943	-	-	385779105
964	15896132	18310439	28211955	110800400	110803351	-	-	-	148379339	150019147	153930986	153937791	153938421	153955523	-	170754523	170761498	187934961	188590342	219855919	-	226948641	237794716	-	-	300856345	-	302873032	-	-	-	337738086	-	-	-	-	384459597	384461781	387817635	-
965	15893996	18310287	28210133	110798615	110803988	118444190	-	-	148378228	150015485	153930857	153936137	153938923	-	-	170755953	170759901	187935546	188588417	-	-	226947446	237793544	-	-	300857059	-	302873620	-	-	331268750	337735924	-	-	-	-	384457433	384460667	387816452	-
966	15894757,15894872	18311341	-	110801413	110803742	118443601	-	-	148381346	-	153933373	153936972	153937935	153954808	-	170755963	170761244	-	-	219855268	-	226950856	237796865	-	-	-	-	-	310657466	-	331269808	337736699,337736814	-	-	-	-	384458206,384458321	384463724	387819685	-
967	15896365	18311369	-	110799927	110801822	118443115	-	-	148381403	150015061	153932481	153934888	153938321	153952879	-	170756870	170761113	187933601	188589442	219853544	-	226950915	237796924	-	-	300857228	-	302876516	-	-	-	337738322	-	-	-	-	384459832	384463779	387819744	-
968	15893722	18311347	28211016	110799095	110801888	118443753	-	-	148379080	150019580	153933582	153935932	153939911	-	-	170754884	170760339	187934159	188589059	-	-	226948367	237794386	-	-	300853950	-	302875324	-	-	331268517	337735645	-	-	-	-	384457156	384461514	387817378	-
969	-	18310873	28211880	110800257	110801839	118444204	-	-	148381083	-	153932541	153936828	153939525	153955073	-	170756476	170760574	187934370,187934303	188588483,188590438	219855512	-	226950564	237796590	-	-	-	-	302874883	-	326791662	331269140	-	-	-	-	-	-	384463383	387819400	-
970	-	18309043	-	-	110803423	-	-	-	148378531,148378530	-	153931196,153933581	153937788,153936919	153940728,153938566	-	-	170755480,170756313	170760836,170759777	187933182	188587618	-	-	226947781,226947780	237793857,237793856	-	-	-	-	-	-	-	-	-	-	-	-	-	-	384460959,384460958	387816773,387816772	-
971	-	18311037	28211308	110800695	110803953	118444384	-	-	148380593	150019057	153931144	153937257	153941423	153953801	-	170756754	170760343	187933211	188589830	219854417	-	226950048	237796075	-	-	300854233	-	302874616	-	-	331269340	-	-	374298220	-	-	-	384462939	387818921	-
972	-	18310752	28210766	110801353	110801536	118443621	-	-	148380509	150016435	153931328	153936743	153940684	-	160880518	170756729	170760103	187934769	188587567	-	-	226949909	237795992	-	-	-	302386342	302874715	310658912	326790744	331269719	-	-	-	-	-	-	384462861	387818847	-
973	-	18310773	-	110799247	110802215	-	-	126699686	148378953	150016860	153932163	153935399	153941007	-	160879623	170755241	170760542	187934025	188588489	-	-	226948234	237794257	260683669	260687329	300854976	302385458	-	-	-	-	-	339441643	-	-	384361296	-	384461389	387817238	-
974	-	18310910	28210307	110800866	110803325	118443930	-	126701196	148379202	150017257	153931635	153935826	153939261	-	-	170756557	170759683	187935643	188590192	-	-	226948487	237794505	260685090	260688748	-	-	302874739	-	-	331268542	-	-	-	-	384362766	-	384461632	387817496	-
975	-	18310047	28210729	110798895	-	118443739	-	126698736	148378376	-	153933677	153936450	153940279	-	160878374	170755719	170761618	-	-	-	-	226947604	237793693	260682746	260686344	-	302386047	-	310658701	326791181	331268947	-	339443383	-	-	384360329	-	384460813	387816608	-
976	-	18310621	28210704	110800880	110801715	118444530	125974751	-	148380582	-	153931369	153936231	153941112	-	160881201	170756616	170761526	187932947	188590282	-	-	226950037	237796064	-	-	-	-	302874534	-	-	331269015	-	339441077	374294595	-	-	-	384462928	387818910	385780205
977	-	18310392	28210725	110800957	-	118443409	125974916	126698732	148378372	-	153934042	153937347	153939360	-	-	170755336	170758354	-	-	-	-	226947600	237793689	260682742	260686340	-	-	-	310658705	326791177	331268943	-	-	374294557	-	384360325	-	384460808	387816604	385777447
978	-	-	28211801	-	-	118443305	-	-	148378805,148378806	-	153931407,153930896	153937607,153937309	153939807,153940813	-	-	170756484,170755372	170759914	187934092	188588193	-	-	226948091,226948092	237794104	-	-	-	-	-	-	326790619	331269032	-	-	-	-	-	-	384461240,384461241	387817082,387817083	-
979	-	-	-	-	-	118443803	-	-	148378217,148378218	-	153931648,153932562	153935793,153935023	153939250,153939369	153956016	-	170757704,170756505	170760957,170758834	-	-	219856356	-	226947435,226947436	237793533,237793534	-	-	300857067	-	-	-	-	331268745	-	-	-	-	-	-	384460657	387816441,387816442	-
980	-	-	28211609	-	-	118444856	-	-	148380750	150016758	153933003	153935607	153939509	-	160880451	170754419	170761691	187934164	188588841	-	220930003	226950202	237796225	-	-	-	302386099	302872975	310658916	326789274	331270173	-	339442596	-	376262372	-	-	384463062	387819057	-
981	-	-	28211533	-	-	118444616	125974988	-	148378246	150017797	153931145	153935913	153939916	153955643	-	170756004	170758568	-	-	219856018	220928503	226947468	237793560	-	-	300853288	302385947,302385329	-	-	326792114	331269887	-	-	374295336	-	-	-	384460684	387816472	385777470
982	-	-	-	-	-	-	-	-	148378460	150017618,150016640,150019854	153933096	153937335	153940330	153955358	160881652,160879410	170755385	170761542	-	-	219855777	-	226947693	237793784	-	-	-	302386470,302387311	302874074,302876892	310659504	326790028,326789586	-	-	-	-	-	-	-	384460899	387816698	-
983	-	-	-	-	-	-	-	-	148378459	150019853,150016639,150017619	153932033	153934629	153941198	153955359	160881653,160879409	170754618	170759052	-	-	219855778	-	226947692	237793783	-	-	-	302387310,302386471	302874075,302876893	310659505	326789585,326790027	-	-	-	-	-	-	-	384460898	387816697	-
984	15895492	-	28211387	-	-	118444283	-	-	148380710	150019123	153932120	153936531	153938359	153954751	-	170756538	170760671	187933735	188588793	219855215	-	226950164	237796187	-	-	300854125	-	302874564	-	-	331269267	337737441	-	-	-	-	384458950	384463028	387819017	-
985	15894242	-	28210271	-	-	118442871	-	-	148378403	150017388	153932914	153935844	153941523	153955339	160880188	170756193	170760038	-	-	219855758	-	226947633	237793722	-	-	300853811	-	302875741	-	326790541	331268931	337736172	-	-	-	-	384457681	384460843	387816639	-
986	15895504	-	28211027	-	-	-	125975009,125974347	-	148379163	150016622	153932538	153935743	153939009	-	-	170754484	170759361	-	-	-	-	226948445	237794464	-	-	-	-	302875321	-	326790786	-	337737453	-	374296529,374297022	-	-	384458962	384461590	387817456	385777490,385779825
987	15894336	-	28210391	-	-	118443351	-	-	148378538	150015923	153931091	153937760	153939650	153953614	-	170757598	170758925	187932439	188588951	219854236	-	226947788	237793864	-	-	300853875	-	302874476	-	-	331270058	337736267	-	-	-	-	384457775	384460966	387816781	-
988	15894958	18310759	-	110801333	110802726	118444646	-	-	148380516	150015991	153932529	153935578	153939127	153953952	-	170757370	170761564	-	-	219854566	-	226949916	237795999	-	-	300854404	-	302874708	-	-	331269727	337736899	-	-	-	-	384458406	384462866	387818854	-
989	15895080	18310666	28210963	110800883	110802348	118443731	-	-	148380371	-	153934020	153934519	153941373	153954058	-	170756269	170761825	-	-	219854671	-	226949769	237795852	-	-	300854503	-	302874665	-	-	331269626	337737021	-	-	-	-	384458529	384462724	387818638	-
990	15896420	-	-	-	-	-	125974695	126698575	-	150015107	-	-	-	153954776	160881479	-	-	187935137	188590474	219855236	220927586,220929044	-	-	260682612	260686212	300854093	302386582	-	310657730	326791928	-	337738378	339443471	-	376259500	384360193	384459888	-	-	385780149
991	-	18310345	28211799	110799559	110803916	118444705	-	126700156	148379351	150016614	153933056	153937352	153941285	-	-	170757593	170761016	187934145	188587610	-	-	226948654	237794728	260684114	260687772	-	-	-	-	-	331269855	-	-	-	-	384361756	-	384461793	387817649	-
992	15895911	-	28211975	-	-	-	-	-	148381189	150015887	153933002	153935188	153940956	153955969	160880882	170757312	170759003	187932380	188589885	219856311	-	226950668	237796696	-	-	300856731	302386565	-	-	-	-	337737864	339443666	-	-	-	384459374	384463559	387819510	-
993	15896131	18310438	28211954	110798652	110803575	-	-	-	148379340	150019146	153932274	153936019	153941261	153955522	-	170757455	170760695	187932638	188590344	219855918	-	226948642	237794717	-	-	300856344	-	302873033	-	-	-	337738085	-	-	-	-	384459596	384461782	-	-
994	15895507	18309046	-	-	110803638	118444336	125972804	126698461	-	150019716	-	-	-	153956094	-	-	-	187935715	188589740	219856428	220928759	-	-	260682582	260686182	-	-	302875718	310658276	-	331268569	337737456	-	374295481	376260356	384360161	384458965	-	-	385779280
995	15895485	-	28211380	-	-	118443700	-	-	148380703	150019116	153930873	153935521	153938654	153954744	-	170754382	170760816	187932340	188589817	219855208	-	226950157	237796180	-	-	300854132	-	302874571	-	-	331269274	337737434	-	-	-	-	384458943	384463021	387819010	-
996	15893307	-	28209859	-	-	118445172	-	-	148378020	150014901	153934316	153937121	153938011	153952679	-	170754952	170759030	187934116	188589343	219853352	-	226947231	237793329	-	-	300853241	-	302872931	-	-	331270698	337735218	-	-	-	-	384456727	384460469	387816246	-
997	15894125	18310952	-	110799954	110803872	118442995	125973266	126698610	-	-	-	-	-	-	160879051	-	-	187932927	188589537	-	220928334	-	-	260682650	260686250	-	302388213	-	310659050	326792007	331268531	337736054	-	374296237	376262420	384360231	384457563	-	-	385778822
998	15894200	-	-	-	-	-	125973263,125973062,125973097,125972564,125973143	-	-	-	-	-	-	-	160881491	-	-	-	-	-	220928181	-	-	-	-	-	-	302875649,302875569	-	326792727,326789601	-	337736130	-	374295466,374296550,374297306	376261116	-	384457639	-	-	385778825,385779037,385779002,385779518,385778950
999	15894320	18311302	-	110800174	110803377	-	-	-	148380829	150015185	153932932	153935302	153941248	153953437	-	170756805	170761795	187935189	188588374	219854061	-	226950304	237796328	-	-	300856069	-	302874698	-	-	-	337736251	-	-	-	-	384457759	384463139	387819146	-
1000	15894300	-	28210691	-	-	118444596	-	-	148379404	150016266	153932783	153934786	153938772	153954104	-	170755414	170760580	187933574	188587806	219854716	-	226948695	237794770	-	-	300854914	-	302874503	-	-	331268999	337736231	-	-	-	-	384457739	384461834	387817705	-
1001	15896613	-	-	-	-	118444277	-	-	148380120	150016799	153934163	153937190	153939296	153953379	-	170754444	170758753	187932805	-	219854007	-	226949446	237795590	-	-	300856150,300856512	302385888	-	-	-	331269898	337738575	-	-	376262415	-	384460086	384462470	387818371	-
1002	15895488	-	28211383	-	-	118444148	-	-	148380706	150019119	153933380	153936551	153937946	153954747	-	170755986	170760249	187933126	188589240	219855211	-	226950160	237796183	-	-	300854129	-	302874568	-	-	331269271	337737437	-	-	-	-	384458946	384463024	387819013	-
1003	15895886	-	28210510	-	-	118444913	-	-	148378498	150015904	153931033	153937057	153939537	153955431	-	170757600	170759106	187935655	188590549	219855847	-	226947733	237793824	-	-	300856134	-	302874457	-	-	331270291	337737839	-	-	-	-	384459349	384460927	387816737	-
1004	15895060	-	28210944	-	-	118443914	125972980	-	148380396	-	153931310	153936174	153940771	153954039	-	170756418	170758557	-	-	219854652	-	226949791	237795874	-	-	300854485	-	302874646	-	-	331269644	337737001	-	374296308	-	-	384458509	384462745	387818660	385779104
1005	15895040	-	28210942	-	-	118444093	-	126698868	148380398	-	153932813	153934623	153939629	153954035	-	170755711	170760697	-	-	219854649	-	226949793	237795876	260682878	260686476	300854483	-	302874644	-	-	331269646	337736981	-	-	-	384360467	384458488	384462746	-	-
1006	15894986	-	-	-	-	-	-	-	148380478	150016016,150016015	153933449	153935273	153941508	153953977	-	170755213	170759469	187933487	188590563	219854591	-	226949877	237795961	-	-	300854429	-	302874733,302874735	-	-	331269699	337736927	-	-	-	-	384458434	384462827	387818747	-
1007	15893927	-	-	-	-	118443083	-	-	148378183	150019417	153933699	153935408	153938549	153956205	-	170757316	170761762	187935380	188588297	219856530	-	226947401	237793498	-	-	300853474	-	302873574	310659608	-	331268716	337735856	-	-	-	-	384457365	384460623	387816406	-
1008	15893795	-	28212084	-	-	118444557	-	-	148381326	150019670	153933647	153937307	153940341	153956167	-	170754919	170758891	187935232	188588667	219856492	-	226950835	237796844	-	-	300853515	-	302873280	-	-	331268612	337735718	-	-	-	-	384457229	384463704	387819664	-
1009	15895489	-	28211384	-	-	118444561	-	-	148380707	150019120	153931812	153937459	153939449	153954748	-	170755806	170758972	187934113	188590238	219855212	-	226950161	237796184	-	-	300854128	-	302874567	-	-	331269270	337737438	-	-	-	-	384458947	384463025	387819014	-
1010	15895740	-	28210610	-	-	-	-	126699063	148379291	-	153932919	153937003	153939571	153953134	-	170755671	170761127,170761141	-	-	219853778	-	226948250,226948580	237794600	260683075	260686673	-	-	-	310659703	-	-	337737691	-	-	-	384360663	384459201	-	387817255,387817587	-
1011	15895528	-	28211301	110799050	-	118444506	-	-	148378825	150018944	153931307	153937040	153939194	153953644	-	170754819	170760289	187934348	188587798	219854266	-	226948111	237794123	-	-	300855854	-	-	-	-	331268811	337737477	-	-	-	-	384458987	384461261	387817102	-
1012	15895484	-	28211379	-	-	118443285	-	-	148380702	150019115	153934250	153934570	153940240	153954743	-	170756595	170761147	187933524	188588470	219855207	-	226950156	237796179	-	-	300854133	-	302874572	-	-	331269275	337737433	-	-	-	-	384458942	384463020	387819009	-
1013	15894126	18310951	-	110800670	110803883	118444420	125973267	126698609	-	-	-	-	-	-	160879052	-	-	187933229	188589699	-	220928333	-	-	260682649	260686249	-	302388212	-	310659051	326792008	331268530	337736055	-	374296238	376262421	384360230	384457564	-	-	385778821
1014	15896258	18310384	28210527	110799577	110803737	118444255	-	-	148381254	-	153934223	153935519	153941013	153953086	-	170755674	170759488	-	-	219853737	-	226950736	237796751	-	-	300856880	-	302874996	-	-	331269030	337738213	-	-	-	-	384459724	384463624	387819575	-
1015	15893440	18309576	28209843	110800309	110802349	118445154	-	-	148378044	-	153931127	153936479	153940223	153956405	-	170754535	170761388	-	-	219856717	-	226947250	237793348	-	-	300853311	-	302873178	-	-	331270680	337735353	-	-	-	-	384456863	384460490	387816265	-
1016	15895490	-	28211385	-	-	118444455	-	-	148380708	150019121	153931009	153934581	153940443	153954749	-	170754935	170758220	187934622	188588780	219855213	-	226950162	237796185	-	-	300854127	-	302874566	-	-	331269269	337737439	-	-	-	-	384458948	384463026	387819015	-
1017	15895487	-	28211382	-	-	118444535	-	-	148380705	150019118	153934195	153935380	153940827	153954746	-	170756124	170758736	187933518	188587565	219855210	-	226950159	237796182	-	-	300854130	-	302874569	-	-	331269272	337737436	-	-	-	-	384458945	384463023	387819012	-
1018	15896181	18310354	28210019	110798629	110802309	-	-	-	148378557	150014958	153932957	153936119	153941101	153954656	-	170754698	170760226	187932992	188588380	219855127	-	226947807	237793887	-	-	-	-	302873025	-	-	-	337738136	-	-	-	-	384459647	384460985	387816804	-
1019	15895702	18310389	-	110800624	110801544	118443759	-	-	148381126	150015826	153930903	153936772	153939524	-	-	170757108	170759377	187932565	188588037	-	-	226950606	237796633	-	-	300856702	-	302875019	-	-	331269775	337737653	-	-	-	-	384459163	384463498	387819448	-
1020	15895483	-	28211378	-	-	118444449	-	-	148380701	150019114	153932820	153937794	153941303	153954742	-	170756013	170758303	187934894	188589151	219855206	-	226950155	237796178	-	-	300854134	-	302874573	-	-	331269276	337737432	-	-	-	-	384458941	384463019	387819008	-
1021	15895422	-	-	-	-	118443855	-	-	148380611	150019071	153930890	153937276	153938490	153953786	-	170756454	170759611	187934342	188589816	219854402	-	226950066	237796093	-	-	300854217	-	302874598	-	326791534	331269323	337737370	-	-	-	-	384458879	384462956	387818939	-
1022	15893560	18309287	28210006	110800792	110803137	-	-	126699722	-	150016394,150019394	-	-	-	153955436	160881136	-	-	-	-	219855851	220927653	-	-	260683705	260687365	300855501	-	302875756	-	326790664	-	337735479	-	374295412	376259580,376262290	384361332	384456990	-	-	-
1023	-	18311209	28210732	110801295	-	118443919	-	-	148378380	150017895,150019305	153931128	153936735	153940148	-	-	170755578	170761131	-	-	-	-	226947608	237793697	-	-	-	-	302875337,302873604	-	326790003	331270616,331269847	-	339443381	-	-	-	-	384460817	387816613,387816612	-
1024	15894128	18310949	-	110801118	110802551	118444657	125973269	126698607	-	-	-	-	-	-	160879054	-	-	187933000	188587862	-	220928331	-	-	260682647	260686247	-	302388210	-	310658782	326792010	331268528	337736057	-	374296240	376262423	384360228	384457566	-	-	385778819
1025	15896147	18311191	28210055	110799141	110802865	118445021	-	-	148378136	-	153932095	153936129	153938625	153956308	-	170757023	170758932	-	-	219856625	-	226947353	237793448	-	-	300853426	-	302875905	-	-	331270459	337738102	-	-	-	-	384459613	384460577	387816359	-
1026	15896179	18310003	-	110799267	110802654	118444923	125975064	126699054	-	150015098	-	-	-	153953586	-	-	-	-	-	219854208	220928755	-	-	260683066	260686664	300853828	-	302874553	310659064	-	-	337738134	339442012	374298212	376260352	384360654	384459645	-	-	385777549
1027	15893308	18308993	28209858	110798661	110802161	118443790	-	-	148378022	-	153932174	153937022	153941427	153952680	-	170756130	170758506	-	-	219853353	-	226947233	237793331	-	-	300853242	-	302872932	-	-	331270697	337735219	-	-	-	-	384456728	384460471	387816248	-
1028	15894677	18310485	-	110799198	110803746	-	125974605	-	148380865	-	153932266	153937026	153940140	153953087	-	170755340	170761543	-	188589622	219853738	-	226950340	237796364	-	-	300856875	-	-	-	-	-	337736619	-	374295453	-	-	384458126	384463172	387819184	385780043
1029	-	18310965	28211475	110800113	110803750	-	-	126700019	148379477	150015754	153931994	153934737	153937995	-	-	170757589	170761381	187932910	188588678	-	-	226948840	237794843	260683982	260687642	-	-	302877132	-	326791943	-	-	-	-	-	384361623	-	384461902	387817781	-
1030	-	18309426	28210520	110799106	110803400	118443915	-	126698231	148380871,148380022	-	153931787,153933798	153936405,153937620	153941205	-	-	170756803	170760674	-	-	-	-	226950347	237796370	260682347	260685946	-	-	-	-	-	331269952	-	-	-	-	384359926	-	384463178	387819190	-
1031	-	18310852	28211853	110801341	110802919	118443066	-	-	148381043	150015871	153933726	153937523	153939793	153955774	-	170754771	170758917	187934932	188588916	219856141	-	226950522	237796548	-	-	300856564	-	302874990	-	-	331269196	-	-	-	-	-	-	384463344	387819351	-
1032	-	18309361	-	110800909	110802971	-	-	126700434	148379915	-	153932305	153935809	153939696	-	160878260	170754717	170758490	187935264	188590704	-	-	226949252	237795387	260684393	260688052	-	302384678	302874526	-	326793060	-	-	-	-	-	384362037	-	384462295	387818173	-
1033	-	-	-	-	-	-	-	-	148380096,148380102	150018672,150018670	153933994,153932173	153936279,153934821	153940876,153940890	-	-	170756576,170756069	170761738,170760529	-	-	-	-	226949423,226949430	237795571,237795572	-	-	300857141	-	-	-	-	-	-	-	-	-	-	-	384462446,384462453	387818345,387818351	-
1034	-	-	28211116	-	-	-	-	126699269	148378625	150018990	153934328	153935310	153940779,258676996	-	-	170755017,170756638	170760185	-	-	-	-	226947877,226947977	237793956	260683328	260686924	300854554	-	-	-	-	-	-	339442942	-	-	384360939	-	384461055,384461147	387816911,387816992	-
1035	-	-	28209987	-	-	-	125974597	126701174	148378062	-	153932140	153937766	153940357	153956386	-	170755522	170761117	187934501	188587973	219856699	-	226947280	237793368	260685068	260688726	300853347	-	-	310659451	-	-	-	-	-	-	384362744	-	384460512	387816286	385780035
1036	-	-	28211115	-	-	-	-	126698155	148378626	150019227	153933282	153934770	153937919	-	160879385	170757463	170760961	-	-	-	220930545	226947878	237793957	260682278	260685877	-	302385359	-	310657875	326791687	-	-	-	374297939	376263036	384359849	-	384461056	387816912	-
1037	-	-	28210967	-	-	-	125972940	-	148380366	150016093	153934191	153937094	153940329	153954063	-	170755324	170761462	187934972	188588394	219854676	220929128	226949764	237795847	-	-	300854508	-	302874670	-	-	-	-	-	374295771	376261296	-	-	384462720	387818633	385779144
1038	-	-	-	-	-	-	125973891	126699183,126698761	148379836	-	153931634	153935671	153940982	153953493	-	170756180	170759896	-	-	219854115	-	226949173	237795290	260683244,260682771	260686840,260686369	300853903	-	-	-	-	-	-	-	-	-	384360853,384360353	-	384462218	387818083	385778226
1039	-	-	-	-	-	-	-	-	148378279,148378290	150019615,150019827	153933546,153931606	153936922,153937413	153938917,153939222	-	-	170754659,170754412	170761115,170758253	-	-	-	-	226947501,226947512	237793598,237793609	-	-	-	302387696	-	-	-	-	-	-	-	-	-	-	384460719,384460730	387816501,387816513	-
1040	-	-	-	-	-	-	-	-	148378186	150017788	153933505	153936679	153938367	153953069	160880008,160881592	170757317	170761018	187932636	-	219853720	220928572	226947404	237793501	-	-	300856115	302387533	302873579	310657880	326791634	-	-	-	374295050	376262154	-	-	-	387816409	-
1041	15894259	-	-	-	-	118444803	-	126698414	148378422	-	153934218	153937746	153940770	-	-	170755526	170759781	-	-	-	-	226947655	237793743	260682533	260686132	300853851	-	302875313	310658547	-	331270074	337736189	-	-	-	384360111	384457697	384460861	387816658	-
1042	15894056	-	-	-	-	-	-	126698765	148378997	150017353	153932945	153936364	153940914	-	-	170756582	170758448	-	-	-	-	226948281	237794297	260682775	260686373	300854738,300855338,300853662	-	-	-	-	-	337735985	339441386	-	-	384360357	384457494	384461425	387817289	-
1043	15896046	-	28210029	-	-	-	-	-	148378113	-	153930826	153935988	153939205	153956334,153953250,153956072	-	170755470	170759628	-	-	219856649,219853883,219856407	-	226947329	237793424	-	-	300855879,300853405	-	-	-	-	-	337738000	-	-	-	-	384459511	384460554	387816336	-
1044	15893394	18310416	28210449	110800584	110803870	-	-	-	148378913	150016168	153933478	153935140	153940312	153953355	-	170755662	170758719	187934684	188590257	219853984	-	226948194	237794218	-	-	300856362	-	-	-	-	-	337735307	-	-	-	-	384456817	-	387817201	-
1045	15895360	-	-	-	-	118444355	-	-	148379853	150016569	153934026	153936764	153940884	153953846	-	170756713	170761295	187934299	188588658	219854461	-	226949190	237795307	-	-	300854292	-	302874801	-	-	331269435	337737308	-	-	-	-	384458816	384462233	387818101	-
1046	15896175	18310583	28211399	110799070	110803238	118443275	125973116	126699311	-	150016397	-	-	-	153954262	-	-	-	-	-	219854865	-	-	-	260683370	260686965	-	-	302873587	-	-	331268862	337738130	339442792	374296849	376262221	384360981	384459641	-	-	385778978
1047	-	-	28211989	-	-	118444907	125975226	-	148381219	-	153933993	153934944	153938939	153956084	-	170756547	170761068	-	-	219856418	220928264	226950700	237796715	-	-	300856845	-	302874253	-	-	331270281	-	-	374295117	376259879	-	-	384463589	387819541	385777710
1048	15894983	-	28210827	-	-	-	-	-	148380481	150016012	153933987	153934474	153940430	153953974	-	170756588	170760755	187932639	188589990	219854588	-	226949880	237795964	-	-	300854426	-	302874730	-	-	331269702	337736924	-	-	-	-	384458431	384462830	387818750	-
1049	15894303	-	28210693	-	-	118443123	125975543	-	148379408	-	153931996	153936021	153939236	153954107	-	170755789	170758992	-	-	219854719	-	226948699	237794774	-	-	300854917	-	-	-	-	331269002	337736234	-	374298079	-	-	384457742	384461838	387817708	385777980
1050	15895700	18310907	-	110800218	110803691	118443383	-	-	-	150017260,150016605,150017636,150018915	-	-	-	153954968	160880986	-	-	187932993	188590060	219855413	-	-	-	-	-	300855686	302387812	302875608	-	-	331268875	337737651	339441345	-	376262126	-	384459161	-	-	-
1051	15893393	18310417	161486849	110800724	110801892	-	-	-	148378912	150016167	153934281	153936114	153939780	153953354	-	170757497	170759533	187933878	188589216	219853983	-	226948193	237794217	-	-	300856363	-	-	-	-	-	337735306	-	-	-	-	384456816	384461351	-	-
1052	15893727	-	28210877,28209996	-	-	118444225,118443348	-	-	148378076	-	153932306	153936172	153939830	153956363	-	170756919	170761134	-	-	219856678	-	226947293	237793382	-	-	300853369	-	302874287	-	-	331270366,331268676	337735650	-	-	-	-	384457161	-	387816300	-
1053	15894288	-	28210993	-	-	-	-	126698938	148379763	-	153932470	153936797	153938560	153954195	-	170755503	170760201	-	-	219854803	-	226949045	237795213	260682947	260686545	300855307	-	302876613	-	-	-	337736218	-	-	-	384360534	384457726	384462092	387817999	-
1054	15004802	-	-	-	-	-	-	126699762	148378631	150016984	153932509	153937741	153938567	153953192	-	170755268	170759435	-	188589227	219853836	-	226947884	237793960	260683745	260687405	300854687	-	-	-	-	-	337735129	-	-	-	384361374	384456639	384461062	387816917	-
1055	15895414	-	28211314	-	-	118444001	-	-	148380601	150019063	153933138	153934704	153938958	153953794	-	170756332	170759082	187935509	188588085	219854410	-	226950056	237796083	-	-	300854225	-	302874608	-	-	331269333	337737362	-	-	-	-	384458871	-	387818929	-
1056	15896120	-	-	-	-	118444337	-	-	148378161	150015307	153933849	153935396	153938889	153956280	-	170755934	170760573	187934151	188588467	219856597	-	226947379	237793474	-	-	300853450	-	302875871	-	-	331270434	337738074	-	-	-	-	384459585	384460601	387816384	-
1057	15896719,15893850	-	-	-	-	-	-	-	148381510	150015624,150016826	153934181	153934469	153941415	153954936,153953339	-	170756694	-	-	-	219855382,219853968	-	226951026	237797031	-	-	-	-	-	-	-	-	337738687,337735777	-	-	376262196	-	384460198,384457288	384463883	387819852	-
1058	15893883	-	-	-	-	118442890	-	-	148380760	150019848	153931293	153937143	153940625	153955033	-	-	170760039	-	-	219855473	220929277	-	-	-	-	300857100	302387694	302875521	310657415	326789595	-	337735811	-	374296525	376261457	-	384457321	384463071	387819066	-
1059	15896521	18311342	-	110801267	110802082	118443949	-	-	148380773	150015087	153932443	153934989	153940168	-	160881347	170756361	170761039	187932511	188588149	-	-	226950223	237796249	-	-	-	302386033	-	-	326792202	-	337738480	-	-	-	-	384459990	-	387819079	-
1060	15894257	-	-	-	-	-	125975635	-	148378420	-	153932100	153935335	153939190	153953598	160881224	170757427	170760844	-	-	219854220	220929590	226947653	237793741	-	-	300853849	-	-	-	326790428	-	337736187	339443429	-	376261833	-	384457695	-	387816656	385778072
1061	15896014	-	28211176	-	-	118444365	-	-	148379718	150016325	153931747	153934836	153941434	153954781	-	170755749	170761519	187932960	188589577	219855241	-	226949003	237795169	-	-	300854087	-	-	-	-	331269833	337737968	-	-	-	-	384459479	384462053	387817953	-
1062	15893468	-	-	-	-	-	-	126700664	148379322	150016789	153933693	153936738	153941498	-	160879270	170755643	170760812	187934881	-	-	-	226948625	237794700	260684565	260688223	-	302385623,302388097,302387932	-	-	-	-	337735385	-	-	-	384362216	384456895	384461765	-	-
1063	15893778	18309093	-	110799461	110803147	-	125973171	-	-	150019251	-	-	-	153952770	160881989	-	-	187932501	188589406	219853436	220930468	-	-	-	-	300857331	302386770	302876241	-	326791734	-	337735701	339441917	374295938	376263024	-	384457212	-	-	385778919
1064	15894654	-	28210452	-	-	118443028	-	-	148378916	150017172	153932872	153935703	153941222	153953358	-	170755038	170759200	187933062	188589624	219853987	-	226948197	237794221	-	-	300856360	-	-	-	-	331270486	337736594	-	-	-	-	384458101	384461354	387817204	-
1065	15895122	-	28210997	-	-	118443423	-	-	148379766	150017403	153931983	153937572	153941510	153954192	-	170754879	170758634	187932428	188588993	219854800	-	226949048	237795216	-	-	300855310	-	-	-	-	331269557	337737064	-	-	-	-	384458572	384462094	387818004	-
1066	15894526	-	28211691	-	-	118444698	-	-	148380952	150015382	153932515	153935052	153940698	153953501	-	170757687	170759393	187935714	188588318	219854123	-	226950425	237796453	-	-	300853911	-	-	-	-	331269060	337736462	-	-	-	-	384457969	384463253	387819280	-
1067	15893623,15896009	-	28210593	-	-	118444418	-	126701182	-	150015535	-	-	-	153953443	-	-	-	187934544	188590241	219854066	-	-	-	260685076	260688734	300856022,300855084	-	302873051	310658257	-	331269945	337735545,337737962	-	-	-	384362752	384457056,384459473	-	-	-
1068	15895018	-	-	-	-	118444150	-	-	148380444	150016047	153933767	153935754	153941058	153954014	-	170755510	170759457	187933262	188587995	219854628	-	226949843	237795929	-	-	300854461	-	302874765	-	-	331269668	337736959	-	-	-	-	384458466	384462795	387818713	-
1069	15896390	18311393	-	110800521	110803045	-	-	-	148381427	-	153931360	153937336	153939011	153952855	-	170755212	170760271	-	-	219853520	-	226950939	237796948	-	-	300857252	-	302876540	-	326792613	-	337738347	-	374295097	-	-	384459857	384463802	387819768	-
1070	15895359	-	28211251	-	-	118442875	-	-	148379852	150016570	153933166	153934919	153940138	153953847	-	170755569	170759768	187932815	188590581	219854462	-	226949189	237795306	-	-	300854293	-	-	-	-	331269436	337737307	-	-	-	-	384458815	384462232	387818100	-
1071	15894034	-	-	-	-	-	-	-	148380165	150018918,150015643,150018916	153931586	-	153938709	153953174	-	170755713	170758365	187934172,187934807	188589131,188588757	219853817	-	226949481	237795636	-	-	300854755	-	-	-	-	-	337735963	-	-	-	-	384457472	384462518	387818420	-
1072	15894165	-	-	-	-	-	-	-	148379165,148379377	-	153932298,153933606	153936492,153935113	153938371,153941265	-	-	170756986,170754761	170758808,170761003	-	-	-	-	226948447,226948680	237794466	-	-	-	-	-	-	-	-	337736095	-	-	-	-	384457604	384461592,384461819	387817458,387817676	-
1073	15894244	18310429	28210273	-	110802950	118443100	-	-	148378407	-	153932397	153936558	153939757	153955322	-	170755693	170761242	-	-	219855742	-	226947637	237793726	-	-	300853815	-	302875737	-	-	331268935	337736174	-	-	-	-	384457683	384460847	387816643	-
1074	15894984	-	28210828	-	-	-	-	-	148380480	150016013	153932393	153937196	153938919	153953975	-	170757420	170761156	187933562	188590626	219854589	-	226949879	237795963	-	-	300854427	-	302874731	-	-	331269701	337736925	-	-	-	-	384458432	384462829	387818749	-
1075	-	18311509	28210303	110798928	110803932	118443267	-	126699259	148378424	-	153932479	153937612	153941012	-	-	170757142	170761348	187932898	188589417	-	-	226947657	237793745	260683320	260686916	-	-	-	-	-	331270068	-	-	-	-	384360930	-	384460863	387816660	-
1076	-	18311292	28212102	110799992	110802966	-	-	126699823	148379087	150016825	153931762	153937232	153939193	-	160881169	170754219	170759337	187932530	188587847	-	-	226948374	237794393	260683806	260687466	-	-	-	-	-	-	-	-	-	-	384361437	-	384461521	387817385	-
1077	-	18309573,18310977	28210302	110798927,110798998	110803152,110803634	-	-	126698137	148380768	-	153931288	153936007	153939894	-	-	170757482	170761477	-	-	-	-	226950219	237796243	260682258	260685857	-	-	-	310659127	-	-	-	-	-	-	384359825	-	384463078	387819074	-
1078	-	18311100	-	110799564	110801763	-	-	126700112	148380928	-	153934289	153936687	-	-	160879631	170754564	170761716	187935480	188589950	-	-	226950401	-	260684076	260687735	300855944,300853934	302385435	-	310658663	-	-	-	339441471	-	-	384361719	-	-	387819256	-
1079	-	18309547	28373183	-	110802242	-	-	-	148378742	-	153932011,153930828,153931921	153934498,153935450,153934741	153939031,153940165	-	-	170756907,170756455	-	-	188589070	-	-	226950272	237796299	-	-	300856423	-	-	-	-	-	-	-	-	-	-	-	384463123,384463433	387819128,387817020	-
1080	-	18309297,18309579	-	110799424,110799433	110802539	118444232,118444932	-	-	-	150018808,150018740,150019594,150019595	-	-	-	-	-	-	-	187933553,187934851,187934098	188588989,188589765,188589335	-	-	-	-	-	-	-	-	302874019,302873524,302873525	-	-	331268688,331270313	-	-	-	-	-	-	-	-	-
1081	-	18309534	-	110801159	110802568	-	-	126699372	148380199	150016163	153931940	153936923	153938354	153956009	-	170756144	170761047	-	-	219856349	-	226949520	237795673	260683423	260687019	-	-	-	310657855	326792911	-	-	-	-	-	384361040	-	384462557	387818458	-
1082	-	18309627	-	110801069	110803256	118444867	125973434	126699676	-	150016309	-	-	-	153953647	160881419	-	-	-	-	219854269	-	-	-	260683659	260687319	300855850	302385407	302876135	310658385	326790437	331270195	-	339443208	374296481	-	384361286	-	-	-	385778650
1083	-	18309864	28211175	110798909	-	118444818	-	126699318	148379787	-	153931445	153934703	153937921	-	-	170757446	170761434	-	-	-	-	226949068	237795236	260683377	260686972	-	302387525	-	310657442	-	331270094	-	339441073	-	-	384360988	-	384462112	387818024	-
1084	-	18310163	28211974	110800858	110801777	118444937	-	-	148381188	150015888	153932193	153936661	153938072	153955968	-	170755484	170761629	187933599	188588933	219856310	-	226950667	237796695	-	-	-	-	302874433	-	-	331270319	-	-	-	-	-	-	384463558	387819509	-
1085	-	18310172,18309945	-	110800640,110800992	110803526,110802934	-	-	-	148379829	150016756	153931684	153935146	153940288	-	-	170756690	170758520	187934613	188588273	-	-	226949113	237795274	-	-	300855112,300854824	-	-	310657370	326792056	-	-	-	-	-	-	-	-	387818068	-
1086	-	18310860	-	110800372	110802455	-	-	126698860,126700002	148381070	-	153932809	153936151	153940812	-	-	170757769	170759541	-	-	-	-	226950550	237796576	260682870,260683963	260686468,260687623	300856599	-	-	310658451	-	-	-	-	-	-	384360459,384361602	-	-	387819386	-
1087	-	18310380	28211066	110801027	110803378	118443089	125974084	-	-	150018954,150017963	-	-	-	-	160878910	-	-	187935222,187935620	188588836,188590475	-	220930740	-	-	-	-	-	302386079	302873809	310658033	326790534	331269790	-	-	374296072	376263164	-	-	-	-	385779649
1088	-	18309583	-	110800463	110802404	118444342	-	126698331	148379978	150019589	153933019	-	153941251	-	-	170757509	170759870	187933393	188589667	-	220929987	-	-	260682448	260686047	-	-	-	310658910	-	331268245	-	-	-	376259977	384360029	-	384462353	387818243	-
1089	-	18310647	-	110800819	110801461	118443079	125973819	-	148378486	-	153933099	153937284	153939081	153955434	-	170756515	170761646	-	-	219855850	-	226947721	237793810	-	-	300856137	-	302874456	-	-	331270295	-	-	374296609	-	-	-	384460916	387816724	385778307
1090	-	18310946	28210878	110800278	110801494	118445125	-	126699302	148379228	-	153933490	153934482	153939869	-	-	170755045	170758222	187935102	188588995	-	-	226948514	237794532	260683361	260686956	-	-	-	-	-	331270629	-	-	-	-	384360972	-	384461657	387817523	-
1091	-	18310302	28210109	110799201	110801489	118444366	-	-	148378210	-	153933716	153935506	153940926	-	160880183	170754597	170759424	187933870	188590517	-	-	226947428	237793526	-	-	300857071	-	302874214	-	326791771	331268739	-	-	-	-	-	-	384460650	387816434	-
1092	-	-	28210155	-	-	-	-	126698475	148378331	-	153934113	153936726	153941174	-	160880955	170756590	170760547	187934686	188590337	-	-	226947559	237793648	260682596	260686196	-	302385495	-	310658141	326790397	-	-	339442645	-	-	384360177	-	384460767	387816561	-
1093	-	-	28210206	-	-	-	-	-	148378352,148381294	150018131	153934267,153932031	153937240,153934803	153939324,153940953	-	-	170755067,170756376	170760116,170759994	-	-	-	-	226947580,226950790	237793669,237796796	-	-	-	-	-	-	-	-	-	-	-	-	-	-	384460788,384463666	387816581,387819629	-
1094	-	-	-	110798695	-	-	-	-	148380258	150018389	153932647	153936330	153941442	153954764	160878177	170754689	170761512,170761766	-	-	219855228	-	226949683	237795825	-	-	300854912,300854762	-	302874199	310659563	326789158	-	-	-	-	-	-	-	384462631	387818610,387819689	-
1095	-	-	-	-	-	-	125973036	-	-	-	-	-	-	-	-	-	-	-	-	-	-	-	-	-	-	300854169	-	-	-	-	-	-	-	374296981,374295886,374296656,374295896,374295905,374295981,374296647,374296976,374294816,374297421,374296666,374295307,374297428,374295997,374295916,374297452,374296650,374295796,374296636,374295969	-	-	-	-	-	-
1096	-	-	-	-	-	-	-	-	148378339,148378343	150019295	153932079,153933211	153934988,153937779	153938174,153939551	-	-	170754692,170757669	170758751,170761578	-	-	-	-	226947567,226947571	237793656,237793660	-	-	-	-	-	-	-	-	-	-	-	376263170	-	-	384460774,384460778	387816569,387816572	-
1097	-	-	-	-	-	-	-	-	-	-	153931520,153933410,153934197,153931960,153933781	153934886,153934506,153935765,153936742,153936607	153938373,153940347	-	-	170755761,170756272,170757381	170761181	-	-	-	-	226948559,226950740	-	-	-	-	-	-	-	-	-	-	-	-	-	-	-	384461702,384463627	387817570,387819439	-
1098	15895498	-	28211946	-	-	-	125972821	-	148379730	-	153931529	153936301	153940203	-	160880079	170755816	170759317	-	-	-	-	226949016	237795182	-	-	300853686	-	302875258	-	-	-	337737447	-	374297465,374298007	-	-	384458956	384462064	387817966	385779263
1099	15894910	18310061	28211396	110798659	110802958	118443842	-	-	148380723	-	153934266	153935413	153939846	153954037	-	170755473	170761095	-	-	219854651	-	226950177	237796200	-	-	-	-	-	-	-	331269774	337736851	-	-	-	-	384458358	384463039	387819030	-
1100	15896791	-	-	-	-	-	125973098	126698417	148378925	-	153933208	153935938	153938637	-	-	170755644	170760510	-	-	-	-	226948206	237794229	260682536	260686135	-	302387027	-	-	-	-	337738762	-	374297189	-	384360114	384460273	384461361	387817208	385779001
1101	15894147	18309930	28209933	110798796	110802452	-	-	-	148378772	-	153931201	153936292	153940472	-	160878516	170756456	-	-	-	-	-	226947464,226948065	237794074	-	-	300853659	-	302876997	-	-	331268770	337736077	-	-	376262511	-	384457586	384461207	-	-
1102	15894153,15896185	-	-	-	-	-	-	126698865	148379356	-	153931972	153936437	153938203	-	160882002	170756828	170760915	-	-	-	-	226948659	237794732	260682875	260686473	-	-	-	-	-	-	337736083,337738140	-	-	-	384360464	384457592,384459651	384461798	387817654	-
1103	15893814	-	28211551	-	-	-	125973056	126701214	-	150016917	-	-	153940586	153955231	160880215	-	-	-	-	219855657	-	-	237796826	260685108	260688766	300855893	-	302876970	-	-	-	337735738	339442774	374296383	-	384362784	384457249	384461312	-	385779043
1104	15895824	18310214	-	110799896	110802907	118443124	125974271	-	-	150016374	-	-	-	-	160881386	-	-	187935439	188587778	-	220927781	-	-	-	-	-	302387266	302875059	-	326790805	331270138	337737777	339441981	374298008	376259725	-	384459287	-	-	385779740
1105	15893835	-	-	-	-	-	-	-	148379985	150017990	153933065	153937548	153940459	153953170	160879798	170755555	170761402	-	-	219853813	220928151	226949319,226949370	237795453	-	-	300853801	-	-	-	-	-	337735761	-	-	376261074	-	384457272	384462359	387818251	-
1106	15896558	18309398	28211165	110800989	110802200	-	-	-	148379947	-	153932933	153936722	153938766	153954830	-	170756497	170761135	-	-	219855289	-	226949283	237795418	-	-	300855157	-	302873416	310659291	-	-	337738519	-	-	-	-	384460030	-	387818209	-
1107	15894941	18309047	-	-	110801873	118443033	-	126698462	-	150019715	-	-	-	153956093	-	-	-	187933573	188587657	219856427	-	-	-	260682583	260686183	-	302387233	302874170	310658277	326792739	331268570	337736882	339441595	-	-	384360162	384458389	-	-	-
1108	15893370	-	-	-	-	-	-	126701247	148378573	150017426	153931932	153937816	153939988	-	-	170755327	170760250	-	-	-	-	226947826	237793910	260685165	260688824	300855769	-	302877076	-	326793010	-	337735281	-	-	-	384362852	384456790	384461000	387816844	-
1109	15896130	-	28210070	-	-	118445010	-	-	148378152	150015299	153933669	153937331	153938472	-	160878347	170756041	170761186	187933684	188590082	-	-	226947370	237793465	-	-	-	-	-	310659431	-	331270444	337738084	-	-	-	-	384459595	384460593	387816375	-
1110	15896661	-	-	-	-	-	-	-	148380186	150018967	153934171	153935391	153939015	-	160880318	170757596	170760769	-	-	-	220928087	226949504	237795657	-	-	300855793	302385223	302877079	-	326792171	-	337738625	-	-	376261001	-	384460136	384462541	387818443	-
1111	15895478	-	28211374	-	-	118444345	-	-	148380696	150019108	153932119	153937198	153938590	153954736	-	170757688	170761534	-	-	219855200	-	226950150	237796173	-	-	300854139	-	302874578	-	-	331269281	337737427	-	-	-	-	384458936	384463014	387819003	-
1112	15893787	-	28212091	-	-	118443575	-	-	148381332	150019677	153933388	153936906	153941494	-	-	170756941	170761772	187935180	188588123	-	-	226950842	237796851	-	-	300856705	-	302874156	-	-	331268605	337735710	-	-	-	-	384457221	384463710	387819671	-
[truncated: 40,645 more rows]
