# Supplementary material for: Elucidation of Operon Structures across Closely Related Bacterial Genomes
Source: PLoS One. 2014 Jun 24;9(6):e100999. doi: 10.1371/journal.pone.0100999 (PMC4069176; doi:10.1371/journal.pone.0100999)
Supplement: File S2 — DAVID functional enrichment analysis for large-degree nodes. For each node, we pick the gene from C. thermocellum as template for the functional analysis in DAVID. (XLSX) [file pone.0100999.s005.xlsx]

## Sheet: node_gi_cthem_degree_10
396	125972989
175	125972680
171	125973443
278	125972684
259	125973345
255	125973514
156	125972686
237	125973539
2	125975295
195	125975076
1026	125975064
354	125972968
296	125974068
296	125975281
415	125974851
411	125973681
413	125973002
439	125972964
430	125973006
620	125972987
3	125974600
3	125974037
1892	125973279
121	125974082
263	125973679
269	125975078
169	125973095
225	125973089
372	125973230
141	125974811
149	125973091
12	125975098
12	125972962
12	125974813
17	125975443
200	125972706
203	125974345
202	125973496
204	125974280
4	125974765
4	125973968
11	125972612
11	125975102
24	125973833
24	125973000
24	125973329
22	125973086
182	125975107
862	125975492
960	125973926
1413	125973698
1413	125973569
1907	125973586
443	125972984
445	125974366
32	125973397
32	125974299
31	125974351
419	125973791
1351	125974714
281	125972950
281	125972862
46	125973491
193	125973858
369	125974853
362	125974088
54	125973909
54	125974818
57	125974111
53	125972865
523	125972619
1	125973058
26	125975280
62	125973412
69	125975080
77	125973583
77	125974091
74	125973449
135	125975181
81	125974092
81	125974444
85	125974267
118	125973525
27	125974590
21	125974671
21	125973865
1428	125974976
737	125974748
176	125975089
206	125975091
142	125975406
207	125975408
39	125972833
39	125974293
2704	125973854
180	125974594
514	125974734
376	125974364

## Sheet: david submission list
125972989
125972680
125973443
125972684
125973345
125973514
125972686
125973539
125975295
125975076
125975064
125972968
125974068
125975281
125974851
125973681
125973002
125972964
125973006
125972987
125974600
125974037
125973279
125974082
125973679
125975078
125973095
125973089
125973230
125974811
125973091
125975098
125972962
125974813
125975443
125972706
125974345
125973496
125974280
125974765
125973968
125972612
125975102
125973833
125973000
125973329
125973086
125975107
125975492
125973926
125973698
125973569
125973586
125972984
125974366
125973397
125974299
125974351
125973791
125974714
125972950
125972862
125973491
125973858
125974853
125974088
125973909
125974818
125974111
125972865
125972619
125973058
125975280
125973412
125975080
125973583
125974091
125973449
125975181
125974092
125974444
125974267
125973525
125974590
125974671
125973865
125974976
125974748
125975089
125975091
125975406
125975408
125972833
125974293
125973854
125974594
125974734
125974364

## Sheet: david ID mapping
From	To	Species	Gene Name
125974444	4281496	Clostridium thermocellum	Cthe_1943
125973865	4281287	Clostridium thermocellum	Single-stranded DNA-binding protein
125975443	4281202	Clostridium thermocellum	Cthe_2963
125973968	4280696	Clostridium thermocellum	Cthe_1456
125974818	4282454	Clostridium thermocellum	Cthe_2333
125973058	4280652	Clostridium thermocellum	Cthe_0539
125974714	4282831	Clostridium thermocellum	Cthe_2229
125973345	4281717	Clostridium thermocellum	Cthe_0827
125974813	4280408	Clostridium thermocellum	Cthe_2328
125974811	4281103	Clostridium thermocellum	Ribosomal RNA large subunit methyltransferase H
125975107	4283290	Clostridium thermocellum	(3R)-hydroxymyristoyl-[acyl-carrier-protein] dehydratase
125975181	4282556	Clostridium thermocellum	Cthe_2699
125973854	4280171	Clostridium thermocellum	Cthe_1339
125973230	4280961	Clostridium thermocellum	Cthe_0712
125975102	4283313	Clostridium thermocellum	Cthe_2619
125973858	4281844	Clostridium thermocellum	D-tyrosyl-tRNA(Tyr) deacylase
125974111	4280831	Clostridium thermocellum	Cthe_1602
125974600	4280175	Clostridium thermocellum	Cthe_2110
125974671	4280108	Clostridium thermocellum	Single-stranded DNA-binding protein
125973569	4282044	Clostridium thermocellum	Cthe_1054
125972950	4281349	Clostridium thermocellum	Cthe_0429
125972619	4280629	Clostridium thermocellum	Cthe_0095
125972612	4281979	Clostridium thermocellum	Cthe_0088
125974037	4283314	Clostridium thermocellum	Cthe_1526
125973698	4281634	Clostridium thermocellum	Cthe_1183
125973539	4282777	Clostridium thermocellum	GTP-binding protein engA
125974734	4281493	Clostridium thermocellum	Cthe_2249
125973679	4282688	Clostridium thermocellum	Cthe_1164
125973006	4281317	Clostridium thermocellum	Cthe_0485
125973681	4281076	Clostridium thermocellum	Cthe_1166
125972680	4280979	Clostridium thermocellum	Cthe_0156
125973496	4280753	Clostridium thermocellum	Cthe_0981
125973002	4280084	Clostridium thermocellum	Cthe_0481
125975064	4281259	Clostridium thermocellum	Cthe_2581
125973086	4280484	Clostridium thermocellum	Peptide deformylase
125973089	4282808	Clostridium thermocellum	Cthe_0570
125972684	4282202	Clostridium thermocellum	50S ribosomal protein L21
125973000	4282909	Clostridium thermocellum	Cthe_0479
125972833	4282481	Clostridium thermocellum	Cthe_0312
125973491	4282292	Clostridium thermocellum	Phospho-N-acetylmuramoyl-pentapeptide-transferase
125972686	4281731	Clostridium thermocellum	50S ribosomal protein L27
125974345	4280958	Clostridium thermocellum	Cthe_1841
125973926	4280942	Clostridium thermocellum	Cthe_1412
125974853	4282075	Clostridium thermocellum	UPF0161 protein Cthe_2368
125973095	4281133	Clostridium thermocellum	Cthe_0576
125974851	4280621	Clostridium thermocellum	Cthe_2366
125975406	4282480	Clostridium thermocellum	Methionine aminopeptidase
125973586	4282801	Clostridium thermocellum	Cthe_1071
125974092	4282134	Clostridium thermocellum	Cthe_1583
125974091	4281060	Clostridium thermocellum	Cthe_1582
125975408	4281480	Clostridium thermocellum	Translation initiation factor IF-1
125973412	4282970	Clostridium thermocellum	RNA polymerase sigma factor
125973091	4281801	Clostridium thermocellum	Ribosomal RNA large subunit methyltransferase N
125975080	4282466	Clostridium thermocellum	Cthe_2597
125972984	4283027	Clostridium thermocellum	Cthe_0463
125973514	4281684	Clostridium thermocellum	1-deoxy-D-xylulose 5-phosphate reductoisomerase
125973583	4282924	Clostridium thermocellum	Cthe_1068
125975089	4280379	Clostridium thermocellum	ATP synthase subunit alpha
125972989	4281602	Clostridium thermocellum	Cthe_0468
125974280	4280950	Clostridium thermocellum	Cthe_1776
125972987	4281002	Clostridium thermocellum	Cthe_0466
125974088	4281410	Clostridium thermocellum	Cthe_1579
125974082	4280910	Clostridium thermocellum	Nitrogenase iron protein
125974299	4280090	Clostridium thermocellum	Cthe_1795
125973329	4281470	Clostridium thermocellum	Cthe_0811
125975281	4281846	Clostridium thermocellum	Cthe_2799
125973279	4282025	Clostridium thermocellum	Ribonuclease HII
125973791	4282249	Clostridium thermocellum	Phosphopantetheine adenylyltransferase
125974748	4282469	Clostridium thermocellum	Cthe_2263
125975076	4281215	Clostridium thermocellum	Peptide chain release factor 1
125973525	4280188	Clostridium thermocellum	Cthe_1010
125975078	4281445	Clostridium thermocellum	Cthe_2595
125973909	4280296	Clostridium thermocellum	Cthe_1394
125974293	4281044	Clostridium thermocellum	Cthe_1789
125974351	4282504	Clostridium thermocellum	Cthe_1847
125975280	4282858	Clostridium thermocellum	Cthe_2798
125974267	4281236	Clostridium thermocellum	Cthe_1763
125974366	4282499	Clostridium thermocellum	Cthe_1862
125974976	4281980	Clostridium thermocellum	Cthe_2491
125975295	4281848	Clostridium thermocellum	Cthe_2813
125972964	4282567	Clostridium thermocellum	Cthe_0443
125972962	4282458	Clostridium thermocellum	Cthe_0441
125974364	4281042	Clostridium thermocellum	Cthe_1860
125972968	4280511	Clostridium thermocellum	RNA polymerase sigma factor
125972865	4281245	Clostridium thermocellum	Cthe_0344
125972862	4280360	Clostridium thermocellum	Cthe_0341
125972706	4283083	Clostridium thermocellum	Holliday junction ATP-dependent DNA helicase ruvB
125973449	4282013	Clostridium thermocellum	Cthe_0932
125975492	4282620	Clostridium thermocellum	Cthe_3013
125973443	4280845	Clostridium thermocellum	Cthe_0926
125974765	4281543	Clostridium thermocellum	Cthe_2280
125974594	4280265	Clostridium thermocellum	Cthe_2104
125975091	4281243	Clostridium thermocellum	ATP synthase subunit beta
125974590	4281719	Clostridium thermocellum	Cthe_2100
125973397	4282195	Clostridium thermocellum	Cthe_0880
125974068	4281107	Clostridium thermocellum	Cthe_1559
125973833	4283377	Clostridium thermocellum	Cthe_1318
125975098	4281676	Clostridium thermocellum	Cthe_2615

## Sheet: functional clusters
Annotation Cluster 1	Enrichment Score: 2.319641341511836
Category	Term	Count	%	PValue	Genes	List Total	Pop Hits	Pop Total	Fold Enrichment	Bonferroni	Benjamini	FDR
GOTERM_MF_FAT	GO:0030554~adenyl nucleotide binding	28	28.5714	0.00438362	4281493, 4283083, 4282801, 4281602, 4281042, 4280379, 4281044, 4282688, 4281543, 4282481, 4281236, 4281979, 4282044, 4280831, 4280961, 4283314, 4283313, 4280652, 4282499, 4281202, 4280171, 4280696, 4281410, 4280910, 4281634, 4280175, 4282249, 4281243	82	328	1586	1.6511	0.454618	0.0729833	5.03913
GOTERM_MF_FAT	GO:0001883~purine nucleoside binding	28	28.5714	0.00438362	4281493, 4283083, 4282801, 4281602, 4281042, 4280379, 4281044, 4282688, 4281543, 4282481, 4281236, 4281979, 4282044, 4280831, 4280961, 4283314, 4283313, 4280652, 4282499, 4281202, 4280171, 4280696, 4281410, 4280910, 4281634, 4280175, 4282249, 4281243	82	328	1586	1.6511	0.454618	0.0729833	5.03913
GOTERM_MF_FAT	GO:0001882~nucleoside binding	28	28.5714	0.00572018	4281493, 4283083, 4282801, 4281602, 4281042, 4280379, 4281044, 4282688, 4281543, 4282481, 4281236, 4281979, 4282044, 4280831, 4280961, 4283314, 4283313, 4280652, 4282499, 4281202, 4280171, 4280696, 4281410, 4280910, 4281634, 4280175, 4282249, 4281243	82	334	1586	1.62144	0.546904	0.0842036	6.52866
Annotation Cluster 2	Enrichment Score: 1.5354239125393714
Category	Term	Count	%	PValue	Genes	List Total	Pop Hits	Pop Total	Fold Enrichment	Bonferroni	Benjamini	FDR
GOTERM_MF_FAT	GO:0008760~UDP-N-acetylglucosamine 1-carboxyvinyltransferase activity	3	3.06122	0.0144571	4281676, 4282458, 4280408	82	4	1586	14.5061	0.865963	0.182058	15.7507
GOTERM_BP_FAT	GO:0046349~amino sugar biosynthetic process	3	3.06122	0.0188184	4281676, 4282458, 4280408	63	5	1356	12.9143	0.99349	0.99349	22.0467
GOTERM_BP_FAT	GO:0019277~UDP-N-acetylgalactosamine biosynthetic process	3	3.06122	0.0188184	4281676, 4282458, 4280408	63	5	1356	12.9143	0.99349	0.99349	22.0467
GOTERM_BP_FAT	GO:0019276~UDP-N-acetylgalactosamine metabolic process	3	3.06122	0.0188184	4281676, 4282458, 4280408	63	5	1356	12.9143	0.99349	0.99349	22.0467
GOTERM_BP_FAT	GO:0046165~alcohol biosynthetic process	3	3.06122	0.0482165	4281676, 4282458, 4280408	63	8	1356	8.07143	0.999998	0.962142	47.6838
GOTERM_BP_FAT	GO:0046364~monosaccharide biosynthetic process	3	3.06122	0.0482165	4281676, 4282458, 4280408	63	8	1356	8.07143	0.999998	0.962142	47.6838
GOTERM_BP_FAT	GO:0006040~amino sugar metabolic process	3	3.06122	0.0482165	4281676, 4282458, 4280408	63	8	1356	8.07143	0.999998	0.962142	47.6838
GOTERM_BP_FAT	GO:0009225~nucleotide-sugar metabolic process	3	3.06122	0.0482165	4281676, 4282458, 4280408	63	8	1356	8.07143	0.999998	0.962142	47.6838
Annotation Cluster 3	Enrichment Score: 1.155435853604392
Category	Term	Count	%	PValue	Genes	List Total	Pop Hits	Pop Total	Fold Enrichment	Bonferroni	Benjamini	FDR
GOTERM_BP_FAT	GO:0015031~protein transport	4	4.08163	0.0672962	4281602, 4280845, 4281317, 4280084	63	21	1356	4.09977	1	0.842163	59.8819
GOTERM_BP_FAT	GO:0045184~establishment of protein localization	4	4.08163	0.0672962	4281602, 4280845, 4281317, 4280084	63	21	1356	4.09977	1	0.842163	59.8819
GOTERM_BP_FAT	GO:0008104~protein localization	4	4.08163	0.075459	4281602, 4280845, 4281317, 4280084	63	22	1356	3.91342	1	0.848947	64.2487
Annotation Cluster 4	Enrichment Score: 1.1296064609804735
Category	Term	Count	%	PValue	Genes	List Total	Pop Hits	Pop Total	Fold Enrichment	Bonferroni	Benjamini	FDR
GOTERM_BP_FAT	GO:0007047~cell wall organization	4	4.08163	0.0391508	4281676, 4282292, 4282458, 4280408	63	17	1356	5.06443	0.999975	0.994967	40.7606
GOTERM_BP_FAT	GO:0006023~aminoglycan biosynthetic process	4	4.08163	0.0454836	4281676, 4282292, 4282458, 4280408	63	18	1356	4.78307	0.999996	0.983624	45.6799
GOTERM_BP_FAT	GO:0006024~glycosaminoglycan biosynthetic process	4	4.08163	0.0454836	4281676, 4282292, 4282458, 4280408	63	18	1356	4.78307	0.999996	0.983624	45.6799
GOTERM_BP_FAT	GO:0009252~peptidoglycan biosynthetic process	4	4.08163	0.0454836	4281676, 4282292, 4282458, 4280408	63	18	1356	4.78307	0.999996	0.983624	45.6799
GOTERM_BP_FAT	GO:0044038~cell wall macromolecule biosynthetic process	4	4.08163	0.0454836	4281676, 4282292, 4282458, 4280408	63	18	1356	4.78307	0.999996	0.983624	45.6799
GOTERM_BP_FAT	GO:0070589~cellular component macromolecule biosynthetic process	4	4.08163	0.0454836	4281676, 4282292, 4282458, 4280408	63	18	1356	4.78307	0.999996	0.983624	45.6799
GOTERM_BP_FAT	GO:0022604~regulation of cell morphogenesis	4	4.08163	0.0522938	4281676, 4282292, 4282458, 4280408	63	19	1356	4.53133	0.999999	0.941963	50.547
GOTERM_BP_FAT	GO:0045229~external encapsulating structure organization	4	4.08163	0.0522938	4281676, 4282292, 4282458, 4280408	63	19	1356	4.53133	0.999999	0.941963	50.547
GOTERM_BP_FAT	GO:0008360~regulation of cell shape	4	4.08163	0.0522938	4281676, 4282292, 4282458, 4280408	63	19	1356	4.53133	0.999999	0.941963	50.547
GOTERM_BP_FAT	GO:0010382~cellular cell wall macromolecule metabolic process	4	4.08163	0.0672962	4281676, 4282292, 4282458, 4280408	63	21	1356	4.09977	1	0.842163	59.8819
GOTERM_BP_FAT	GO:0042546~cell wall biogenesis	4	4.08163	0.075459	4281676, 4282292, 4282458, 4280408	63	22	1356	3.91342	1	0.848947	64.2487
GOTERM_BP_FAT	GO:0009273~peptidoglycan-based cell wall biogenesis	4	4.08163	0.075459	4281676, 4282292, 4282458, 4280408	63	22	1356	3.91342	1	0.848947	64.2487
GOTERM_BP_FAT	GO:0000270~peptidoglycan metabolic process	4	4.08163	0.154263	4281676, 4282292, 4282458, 4280408	63	30	1356	2.86984	1	0.915132	88.8812
GOTERM_BP_FAT	GO:0030203~glycosaminoglycan metabolic process	4	4.08163	0.154263	4281676, 4282292, 4282458, 4280408	63	30	1356	2.86984	1	0.915132	88.8812
GOTERM_BP_FAT	GO:0006022~aminoglycan metabolic process	4	4.08163	0.176983	4281676, 4282292, 4282458, 4280408	63	32	1356	2.69048	1	0.924287	92.2194
GOTERM_BP_FAT	GO:0044036~cell wall macromolecule metabolic process	4	4.08163	0.188682	4281676, 4282292, 4282458, 4280408	63	33	1356	2.60895	1	0.928538	93.5509
GOTERM_BP_FAT	GO:0007049~cell cycle	4	4.08163	0.188682	4281676, 4282292, 4282458, 4280408	63	33	1356	2.60895	1	0.928538	93.5509
Annotation Cluster 5	Enrichment Score: 0.9961913902897499
Category	Term	Count	%	PValue	Genes	List Total	Pop Hits	Pop Total	Fold Enrichment	Bonferroni	Benjamini	FDR
GOTERM_CC_FAT	GO:0033178~proton-transporting two-sector ATPase complex, catalytic domain	3	3.06122	0.0768375	4281602, 4280379, 4281243	15	12	353	5.88333	0.797902	0.413158	45.583
GOTERM_MF_FAT	GO:0046961~proton-transporting ATPase activity, rotational mechanism	3	3.06122	0.105086	4281602, 4280379, 4281243	82	11	1586	5.27494	1	0.665264	72.9289
GOTERM_MF_FAT	GO:0019829~cation-transporting ATPase activity	3	3.06122	0.105086	4281602, 4280379, 4281243	82	11	1586	5.27494	1	0.665264	72.9289
GOTERM_MF_FAT	GO:0046933~hydrogen ion transporting ATP synthase activity, rotational mechanism	3	3.06122	0.12206	4281602, 4280379, 4281243	82	12	1586	4.83537	1	0.698091	78.3915
Annotation Cluster 6	Enrichment Score: 0.9951781332730116
Category	Term	Count	%	PValue	Genes	List Total	Pop Hits	Pop Total	Fold Enrichment	Bonferroni	Benjamini	FDR
GOTERM_BP_FAT	GO:0009306~protein secretion	3	3.06122	0.101116	4281602, 4281317, 4280084	63	12	1356	5.38095	1	0.905023	75.2798
GOTERM_BP_FAT	GO:0046903~secretion	3	3.06122	0.101116	4281602, 4281317, 4280084	63	12	1356	5.38095	1	0.905023	75.2798
GOTERM_BP_FAT	GO:0032940~secretion by cell	3	3.06122	0.101116	4281602, 4281317, 4280084	63	12	1356	5.38095	1	0.905023	75.2798
Annotation Cluster 7	Enrichment Score: 0.8300930659595971
Category	Term	Count	%	PValue	Genes	List Total	Pop Hits	Pop Total	Fold Enrichment	Bonferroni	Benjamini	FDR
GOTERM_CC_FAT	GO:0016469~proton-transporting two-sector ATPase complex	4	4.08163	0.0285284	4281602, 4280379, 4282469, 4281243	15	18	353	5.22963	0.439465	0.439465	19.7709
GOTERM_BP_FAT	GO:0015985~energy coupled proton transport, down electrochemical gradient	4	4.08163	0.0454836	4281602, 4280379, 4282469, 4281243	63	18	1356	4.78307	0.999996	0.983624	45.6799
GOTERM_BP_FAT	GO:0015986~ATP synthesis coupled proton transport	4	4.08163	0.0454836	4281602, 4280379, 4282469, 4281243	63	18	1356	4.78307	0.999996	0.983624	45.6799
GOTERM_BP_FAT	GO:0034220~ion transmembrane transport	4	4.08163	0.0522938	4281602, 4280379, 4282469, 4281243	63	19	1356	4.53133	0.999999	0.941963	50.547
GOTERM_BP_FAT	GO:0006818~hydrogen transport	4	4.08163	0.0522938	4281602, 4280379, 4282469, 4281243	63	19	1356	4.53133	0.999999	0.941963	50.547
GOTERM_BP_FAT	GO:0015992~proton transport	4	4.08163	0.0522938	4281602, 4280379, 4282469, 4281243	63	19	1356	4.53133	0.999999	0.941963	50.547
GOTERM_BP_FAT	GO:0006119~oxidative phosphorylation	4	4.08163	0.0595693	4281602, 4280379, 4282469, 4281243	63	20	1356	4.30476	1	0.869247	55.2993
GOTERM_MF_FAT	GO:0015078~hydrogen ion transmembrane transporter activity	4	4.08163	0.0601608	4281602, 4280379, 4282469, 4281243	82	18	1586	4.2981	0.999809	0.51009	51.8206
GOTERM_MF_FAT	GO:0015077~monovalent inorganic cation transmembrane transporter activity	4	4.08163	0.0601608	4281602, 4280379, 4282469, 4281243	82	18	1586	4.2981	0.999809	0.51009	51.8206
GOTERM_BP_FAT	GO:0006754~ATP biosynthetic process	4	4.08163	0.10239	4281602, 4280379, 4282469, 4281243	63	25	1356	3.44381	1	0.889412	75.7351
GOTERM_BP_FAT	GO:0046034~ATP metabolic process	4	4.08163	0.10239	4281602, 4280379, 4282469, 4281243	63	25	1356	3.44381	1	0.889412	75.7351
GOTERM_BP_FAT	GO:0009145~purine nucleoside triphosphate biosynthetic process	4	4.08163	0.112119	4281602, 4280379, 4282469, 4281243	63	26	1356	3.31136	1	0.8947	78.9656
GOTERM_BP_FAT	GO:0009201~ribonucleoside triphosphate biosynthetic process	4	4.08163	0.112119	4281602, 4280379, 4282469, 4281243	63	26	1356	3.31136	1	0.8947	78.9656
GOTERM_BP_FAT	GO:0009206~purine ribonucleoside triphosphate biosynthetic process	4	4.08163	0.112119	4281602, 4280379, 4282469, 4281243	63	26	1356	3.31136	1	0.8947	78.9656
GOTERM_BP_FAT	GO:0015672~monovalent inorganic cation transport	4	4.08163	0.112119	4281602, 4280379, 4282469, 4281243	63	26	1356	3.31136	1	0.8947	78.9656
GOTERM_BP_FAT	GO:0055085~transmembrane transport	4	4.08163	0.122192	4281602, 4280379, 4282469, 4281243	63	27	1356	3.18871	1	0.884506	81.8878
GOTERM_BP_FAT	GO:0009142~nucleoside triphosphate biosynthetic process	4	4.08163	0.122192	4281602, 4280379, 4282469, 4281243	63	27	1356	3.18871	1	0.884506	81.8878
GOTERM_BP_FAT	GO:0009144~purine nucleoside triphosphate metabolic process	4	4.08163	0.122192	4281602, 4280379, 4282469, 4281243	63	27	1356	3.18871	1	0.884506	81.8878
GOTERM_BP_FAT	GO:0009205~purine ribonucleoside triphosphate metabolic process	4	4.08163	0.122192	4281602, 4280379, 4282469, 4281243	63	27	1356	3.18871	1	0.884506	81.8878
GOTERM_BP_FAT	GO:0009199~ribonucleoside triphosphate metabolic process	4	4.08163	0.122192	4281602, 4280379, 4282469, 4281243	63	27	1356	3.18871	1	0.884506	81.8878
GOTERM_BP_FAT	GO:0009141~nucleoside triphosphate metabolic process	4	4.08163	0.143284	4281602, 4280379, 4282469, 4281243	63	29	1356	2.9688	1	0.910248	86.8328
GOTERM_MF_FAT	GO:0022890~inorganic cation transmembrane transporter activity	4	4.08163	0.168644	4281602, 4280379, 4282469, 4281243	82	28	1586	2.76307	1	0.776716	88.6249
GOTERM_BP_FAT	GO:0009152~purine ribonucleotide biosynthetic process	4	4.08163	0.188682	4281602, 4280379, 4282469, 4281243	63	33	1356	2.60895	1	0.928538	93.5509
GOTERM_BP_FAT	GO:0009150~purine ribonucleotide metabolic process	4	4.08163	0.200581	4281602, 4280379, 4282469, 4281243	63	34	1356	2.53221	1	0.924178	94.6866
GOTERM_BP_FAT	GO:0009260~ribonucleotide biosynthetic process	4	4.08163	0.212659	4281602, 4280379, 4282469, 4281243	63	35	1356	2.45986	1	0.928639	95.648
GOTERM_BP_FAT	GO:0009259~ribonucleotide metabolic process	4	4.08163	0.224898	4281602, 4280379, 4282469, 4281243	63	36	1356	2.39153	1	0.932825	96.456
GOTERM_BP_FAT	GO:0006164~purine nucleotide biosynthetic process	4	4.08163	0.237277	4281602, 4280379, 4282469, 4281243	63	37	1356	2.3269	1	0.936752	97.1303
GOTERM_BP_FAT	GO:0006163~purine nucleotide metabolic process	4	4.08163	0.262382	4281602, 4280379, 4282469, 4281243	63	39	1356	2.20757	1	0.949558	98.1496
GOTERM_BP_FAT	GO:0006091~generation of precursor metabolites and energy	4	4.08163	0.313495	4281602, 4280379, 4282469, 4281243	63	43	1356	2.00221	1	0.967844	99.2782
GOTERM_BP_FAT	GO:0006812~cation transport	4	4.08163	0.403253	4281602, 4280379, 4282469, 4281243	63	50	1356	1.7219	1	0.982115	99.885
GOTERM_BP_FAT	GO:0009165~nucleotide biosynthetic process	4	4.08163	0.513447	4281602, 4280379, 4282469, 4281243	63	59	1356	1.45924	1	0.994257	99.9921
GOTERM_BP_FAT	GO:0016310~phosphorylation	4	4.08163	0.580928	4281602, 4280379, 4282469, 4281243	63	65	1356	1.32454	1	0.99638	99.9989
GOTERM_BP_FAT	GO:0034404~nucleobase, nucleoside and nucleotide biosynthetic process	4	4.08163	0.622631	4281602, 4280379, 4282469, 4281243	63	69	1356	1.24776	1	0.997864	99.9997
GOTERM_BP_FAT	GO:0034654~nucleobase, nucleoside, nucleotide and nucleic acid biosynthetic process	4	4.08163	0.622631	4281602, 4280379, 4282469, 4281243	63	69	1356	1.24776	1	0.997864	99.9997
GOTERM_BP_FAT	GO:0006793~phosphorus metabolic process	4	4.08163	0.63262	4281602, 4280379, 4282469, 4281243	63	70	1356	1.22993	1	0.997911	99.9998
GOTERM_BP_FAT	GO:0006796~phosphate metabolic process	4	4.08163	0.63262	4281602, 4280379, 4282469, 4281243	63	70	1356	1.22993	1	0.997911	99.9998
Annotation Cluster 8	Enrichment Score: 0.5770281887473796
Category	Term	Count	%	PValue	Genes	List Total	Pop Hits	Pop Total	Fold Enrichment	Bonferroni	Benjamini	FDR
GOTERM_MF_FAT	GO:0042625~ATPase activity, coupled to transmembrane movement of ions	4	4.08163	0.0879482	4281602, 4280379, 4280831, 4281243	82	21	1586	3.68409	0.999997	0.62365	66.1577
GOTERM_MF_FAT	GO:0043492~ATPase activity, coupled to movement of substances	4	4.08163	0.263641	4281602, 4280379, 4280831, 4281243	82	35	1586	2.21045	1	0.891694	97.2726
GOTERM_MF_FAT	GO:0042626~ATPase activity, coupled to transmembrane movement of substances	4	4.08163	0.263641	4281602, 4280379, 4280831, 4281243	82	35	1586	2.21045	1	0.891694	97.2726
GOTERM_MF_FAT	GO:0015405~P-P-bond-hydrolysis-driven transmembrane transporter activity	4	4.08163	0.349492	4281602, 4280379, 4280831, 4281243	82	41	1586	1.88697	1	0.940734	99.3659
GOTERM_MF_FAT	GO:0015399~primary active transmembrane transporter activity	4	4.08163	0.349492	4281602, 4280379, 4280831, 4281243	82	41	1586	1.88697	1	0.940734	99.3659
GOTERM_MF_FAT	GO:0042623~ATPase activity, coupled	4	4.08163	0.462067	4281602, 4280379, 4280831, 4281243	82	49	1586	1.57889	1	0.975769	99.9323
Annotation Cluster 9	Enrichment Score: 0.446203979279662
Category	Term	Count	%	PValue	Genes	List Total	Pop Hits	Pop Total	Fold Enrichment	Bonferroni	Benjamini	FDR
GOTERM_BP_FAT	GO:0046417~chorismate metabolic process	3	3.06122	0.197351	4280090, 4280942, 4282195	63	18	1356	3.5873	1	0.929211	94.3981
GOTERM_BP_FAT	GO:0009073~aromatic amino acid family biosynthetic process	3	3.06122	0.197351	4280090, 4280942, 4282195	63	18	1356	3.5873	1	0.929211	94.3981
GOTERM_BP_FAT	GO:0009072~aromatic amino acid family metabolic process	3	3.06122	0.197351	4280090, 4280942, 4282195	63	18	1356	3.5873	1	0.929211	94.3981
GOTERM_BP_FAT	GO:0043648~dicarboxylic acid metabolic process	3	3.06122	0.300947	4280090, 4280942, 4282195	63	24	1356	2.69048	1	0.96624	99.0848
GOTERM_BP_FAT	GO:0019438~aromatic compound biosynthetic process	3	3.06122	0.402661	4280090, 4280942, 4282195	63	30	1356	2.15238	1	0.984042	99.8835
GOTERM_BP_FAT	GO:0008652~cellular amino acid biosynthetic process	3	3.06122	0.892971	4280090, 4280942, 4282195	63	80	1356	0.807143	1	0.999994	100
GOTERM_BP_FAT	GO:0009309~amine biosynthetic process	3	3.06122	0.904871	4280090, 4280942, 4282195	63	83	1356	0.777969	1	0.999995	100
Annotation Cluster 10	Enrichment Score: 0.3345170697445466
Category	Term	Count	%	PValue	Genes	List Total	Pop Hits	Pop Total	Fold Enrichment	Bonferroni	Benjamini	FDR
GOTERM_BP_FAT	GO:0051252~regulation of RNA metabolic process	9	9.18367	0.422164	4280296, 4282504, 4280511, 4281470, 4281848, 4282909, 4282970, 4282454, 4283377	63	156	1356	1.24176	1	0.984278	99.9246
GOTERM_BP_FAT	GO:0006355~regulation of transcription, DNA-dependent	9	9.18367	0.422164	4280296, 4282504, 4280511, 4281470, 4281848, 4282909, 4282970, 4282454, 4283377	63	156	1356	1.24176	1	0.984278	99.9246
GOTERM_MF_FAT	GO:0030528~transcription regulator activity	9	9.18367	0.497799	4280296, 4282504, 4280511, 4281470, 4281848, 4282909, 4282970, 4282454, 4283377	82	149	1586	1.16828	1	0.977672	99.9698
GOTERM_BP_FAT	GO:0045449~regulation of transcription	9	9.18367	0.517505	4280296, 4282504, 4280511, 4281470, 4281848, 4282909, 4282970, 4282454, 4283377	63	169	1356	1.14624	1	0.993794	99.9929
Annotation Cluster 11	Enrichment Score: 0.19434318374611195
Category	Term	Count	%	PValue	Genes	List Total	Pop Hits	Pop Total	Fold Enrichment	Bonferroni	Benjamini	FDR
GOTERM_MF_FAT	GO:0030170~pyridoxal phosphate binding	3	3.06122	0.587677	4281846, 4280942, 4281107	82	38	1586	1.52696	1	0.9892	99.997
GOTERM_MF_FAT	GO:0070279~vitamin B6 binding	3	3.06122	0.587677	4281846, 4280942, 4281107	82	38	1586	1.52696	1	0.9892	99.997
GOTERM_MF_FAT	GO:0019842~vitamin binding	3	3.06122	0.756299	4281846, 4280942, 4281107	82	52	1586	1.11585	1	0.998136	100
Annotation Cluster 12	Enrichment Score: 0.13055350714901753
Category	Term	Count	%	PValue	Genes	List Total	Pop Hits	Pop Total	Fold Enrichment	Bonferroni	Benjamini	FDR
GOTERM_MF_FAT	GO:0046872~metal ion binding	11	11.2245	0.635406	4280360, 4281684, 4280484, 4280910, 4281349, 4282025, 4282924, 4281245, 4281801, 4281060, 4282480	82	208	1586	1.02287	1	0.991781	99.9993
GOTERM_MF_FAT	GO:0043169~cation binding	11	11.2245	0.799179	4280360, 4281684, 4280484, 4280910, 4281349, 4282025, 4282924, 4281245, 4281801, 4281060, 4282480	82	238	1586	0.893933	1	0.999015	100
GOTERM_MF_FAT	GO:0043167~ion binding	11	11.2245	0.799179	4280360, 4281684, 4280484, 4280910, 4281349, 4282025, 4282924, 4281245, 4281801, 4281060, 4282480	82	238	1586	0.893933	1	0.999015	100

## Sheet: gene functions
ID	Gene Name	Species	GOTERM_BP_FAT	GOTERM_CC_FAT	GOTERM_MF_FAT
4283290	(3R)-hydroxymyristoyl-[acyl-carrier-protein] dehydratase	Clostridium thermocellum	GO:0000271~polysaccharide biosynthetic process,GO:0005976~polysaccharide metabolic process,GO:0006631~fatty acid metabolic process,GO:0006633~fatty acid biosynthetic process,GO:0006643~membrane lipid metabolic process,GO:0006644~phospholipid metabolic process,GO:0006664~glycolipid metabolic process,GO:0008610~lipid biosynthetic process,GO:0008653~lipopolysaccharide metabolic process,GO:0008654~ph…		GO:0016836~hydro-lyase activity,
4281684	1-deoxy-D-xylulose 5-phosphate reductoisomerase	Clostridium thermocellum	GO:0006720~isoprenoid metabolic process,GO:0006721~terpenoid metabolic process,GO:0008299~isoprenoid biosynthetic process,GO:0008610~lipid biosynthetic process,GO:0016114~terpenoid biosynthetic process,GO:0019748~secondary metabolic process,GO:0055114~oxidation reduction,		GO:0030604~1-deoxy-D-xylulose-5-phosphate reductoisomerase activity,GO:0043167~ion binding,GO:0043169~cation binding,GO:0046872~metal ion binding,
4282202	50S ribosomal protein L21	Clostridium thermocellum	GO:0006412~translation,	GO:0005840~ribosome,GO:0030529~ribonucleoprotein complex,GO:0043228~non-membrane-bounded organelle,GO:0043232~intracellular non-membrane-bounded organelle,	GO:0003723~RNA binding,GO:0003735~structural constituent of ribosome,GO:0005198~structural molecule activity,GO:0019843~rRNA binding,
4281731	50S ribosomal protein L27	Clostridium thermocellum	GO:0006412~translation,	GO:0005840~ribosome,GO:0030529~ribonucleoprotein complex,GO:0043228~non-membrane-bounded organelle,GO:0043232~intracellular non-membrane-bounded organelle,	GO:0003735~structural constituent of ribosome,GO:0005198~structural molecule activity,
4280379	ATP synthase subunit alpha	Clostridium thermocellum	GO:0006091~generation of precursor metabolites and energy,GO:0006119~oxidative phosphorylation,GO:0006163~purine nucleotide metabolic process,GO:0006164~purine nucleotide biosynthetic process,GO:0006754~ATP biosynthetic process,GO:0006793~phosphorus metabolic process,GO:0006796~phosphate metabolic process,GO:0006811~ion transport,GO:0006812~cation transport,GO:0006818~hydrogen transport,GO:000914…	GO:0005886~plasma membrane,GO:0016469~proton-transporting two-sector ATPase complex,GO:0019898~extrinsic to membrane,GO:0033178~proton-transporting two-sector ATPase complex, catalytic domain,GO:0045259~proton-transporting ATP synthase complex,GO:0045261~proton-transporting ATP synthase complex, catalytic core F(1),	GO:0000166~nucleotide binding,GO:0001882~nucleoside binding,GO:0001883~purine nucleoside binding,GO:0005524~ATP binding,GO:0015077~monovalent inorganic cation transmembrane transporter activity,GO:0015078~hydrogen ion transmembrane transporter activity,GO:0015399~primary active transmembrane transporter activity,GO:0015405~P-P-bond-hydrolysis-driven transmembrane transporter activity,GO:0016820~h…
4281243	ATP synthase subunit beta	Clostridium thermocellum	GO:0006091~generation of precursor metabolites and energy,GO:0006119~oxidative phosphorylation,GO:0006163~purine nucleotide metabolic process,GO:0006164~purine nucleotide biosynthetic process,GO:0006754~ATP biosynthetic process,GO:0006793~phosphorus metabolic process,GO:0006796~phosphate metabolic process,GO:0006811~ion transport,GO:0006812~cation transport,GO:0006818~hydrogen transport,GO:000914…	GO:0005886~plasma membrane,GO:0016469~proton-transporting two-sector ATPase complex,GO:0019898~extrinsic to membrane,GO:0033178~proton-transporting two-sector ATPase complex, catalytic domain,GO:0045259~proton-transporting ATP synthase complex,GO:0045261~proton-transporting ATP synthase complex, catalytic core F(1),	GO:0000166~nucleotide binding,GO:0001882~nucleoside binding,GO:0001883~purine nucleoside binding,GO:0005524~ATP binding,GO:0008553~hydrogen-exporting ATPase activity, phosphorylative mechanism,GO:0015077~monovalent inorganic cation transmembrane transporter activity,GO:0015078~hydrogen ion transmembrane transporter activity,GO:0015399~primary active transmembrane transporter activity,GO:0015405~P…
4281979	Cthe_0088	Clostridium thermocellum	GO:0000902~cell morphogenesis,GO:0032989~cellular component morphogenesis,		GO:0000166~nucleotide binding,GO:0001882~nucleoside binding,GO:0001883~purine nucleoside binding,GO:0005524~ATP binding,GO:0017076~purine nucleotide binding,GO:0030554~adenyl nucleotide binding,GO:0032553~ribonucleotide binding,GO:0032555~purine ribonucleotide binding,GO:0032559~adenyl ribonucleotide binding,
4280629	Cthe_0095	Clostridium thermocellum	GO:0006081~cellular aldehyde metabolic process,GO:0009438~methylglyoxal metabolic process,GO:0019242~methylglyoxal biosynthetic process,GO:0046184~aldehyde biosynthetic process,		GO:0008929~methylglyoxal synthase activity,GO:0016838~carbon-oxygen lyase activity, acting on phosphates,
4280979	Cthe_0156	Clostridium thermocellum			GO:0051536~iron-sulfur cluster binding,GO:0051540~metal cluster binding,
4282481	Cthe_0312	Clostridium thermocellum			GO:0000166~nucleotide binding,GO:0001882~nucleoside binding,GO:0001883~purine nucleoside binding,GO:0005524~ATP binding,GO:0017076~purine nucleotide binding,GO:0030554~adenyl nucleotide binding,GO:0032553~ribonucleotide binding,GO:0032555~purine ribonucleotide binding,GO:0032559~adenyl ribonucleotide binding,
4280360	Cthe_0341	Clostridium thermocellum	GO:0055114~oxidation reduction,		GO:0000166~nucleotide binding,GO:0003954~NADH dehydrogenase activity,GO:0005506~iron ion binding,GO:0008137~NADH dehydrogenase (ubiquinone) activity,GO:0009055~electron carrier activity,GO:0010181~FMN binding,GO:0016651~oxidoreductase activity, acting on NADH or NADPH,GO:0016655~oxidoreductase activity, acting on NADH or NADPH, quinone or similar compound as acceptor,GO:0043167~ion binding,GO:004…
4281245	Cthe_0344	Clostridium thermocellum	GO:0055114~oxidation reduction,		GO:0000166~nucleotide binding,GO:0004470~malic enzyme activity,GO:0016615~malate dehydrogenase activity,GO:0016619~malate dehydrogenase (oxaloacetate-decarboxylating) activity,GO:0043167~ion binding,GO:0043169~cation binding,GO:0046872~metal ion binding,GO:0048037~cofactor binding,GO:0050662~coenzyme binding,GO:0051287~NAD or NADH binding,
4281349	Cthe_0429	Clostridium thermocellum	GO:0055114~oxidation reduction,		GO:0000166~nucleotide binding,GO:0003954~NADH dehydrogenase activity,GO:0005506~iron ion binding,GO:0008137~NADH dehydrogenase (ubiquinone) activity,GO:0009055~electron carrier activity,GO:0010181~FMN binding,GO:0016651~oxidoreductase activity, acting on NADH or NADPH,GO:0016655~oxidoreductase activity, acting on NADH or NADPH, quinone or similar compound as acceptor,GO:0043167~ion binding,GO:004…
4282458	Cthe_0441	Clostridium thermocellum	GO:0000270~peptidoglycan metabolic process,GO:0000271~polysaccharide biosynthetic process,GO:0005976~polysaccharide metabolic process,GO:0005996~monosaccharide metabolic process,GO:0006022~aminoglycan metabolic process,GO:0006023~aminoglycan biosynthetic process,GO:0006024~glycosaminoglycan biosynthetic process,GO:0006040~amino sugar metabolic process,GO:0007047~cell wall organization,GO:0007049~…		GO:0008760~UDP-N-acetylglucosamine 1-carboxyvinyltransferase activity,GO:0016765~transferase activity, transferring alkyl or aryl (other than methyl) groups,
4283027	Cthe_0463	Clostridium thermocellum	GO:0001539~ciliary or flagellar motility,GO:0006928~cell motion,GO:0048870~cell motility,GO:0051674~localization of cell,	GO:0009288~flagellin-based flagellum,GO:0019861~flagellum,GO:0042995~cell projection,GO:0043228~non-membrane-bounded organelle,GO:0043232~intracellular non-membrane-bounded organelle,	GO:0003774~motor activity,GO:0005198~structural molecule activity,
4281002	Cthe_0466	Clostridium thermocellum	GO:0001539~ciliary or flagellar motility,GO:0006928~cell motion,GO:0006935~chemotaxis,GO:0007610~behavior,GO:0007626~locomotory behavior,GO:0042330~taxis,GO:0048870~cell motility,GO:0051674~localization of cell,	GO:0009288~flagellin-based flagellum,GO:0019861~flagellum,GO:0042995~cell projection,GO:0043228~non-membrane-bounded organelle,GO:0043232~intracellular non-membrane-bounded organelle,	GO:0003774~motor activity,
4281602	Cthe_0468	Clostridium thermocellum	GO:0006091~generation of precursor metabolites and energy,GO:0006119~oxidative phosphorylation,GO:0006163~purine nucleotide metabolic process,GO:0006164~purine nucleotide biosynthetic process,GO:0006754~ATP biosynthetic process,GO:0006793~phosphorus metabolic process,GO:0006796~phosphate metabolic process,GO:0006811~ion transport,GO:0006812~cation transport,GO:0006818~hydrogen transport,GO:000810…	GO:0016469~proton-transporting two-sector ATPase complex,GO:0019861~flagellum,GO:0030257~type III protein secretion system complex,GO:0033178~proton-transporting two-sector ATPase complex, catalytic domain,GO:0042995~cell projection,	GO:0000166~nucleotide binding,GO:0001882~nucleoside binding,GO:0001883~purine nucleoside binding,GO:0005524~ATP binding,GO:0015077~monovalent inorganic cation transmembrane transporter activity,GO:0015078~hydrogen ion transmembrane transporter activity,GO:0015399~primary active transmembrane transporter activity,GO:0015405~P-P-bond-hydrolysis-driven transmembrane transporter activity,GO:0016820~h…
4282909	Cthe_0479	Clostridium thermocellum	GO:0000160~two-component signal transduction system (phosphorelay),GO:0006355~regulation of transcription, DNA-dependent,GO:0045449~regulation of transcription,GO:0051252~regulation of RNA metabolic process,		GO:0000156~two-component response regulator activity,GO:0030528~transcription regulator activity,
4280084	Cthe_0481	Clostridium thermocellum	GO:0008104~protein localization,GO:0009306~protein secretion,GO:0015031~protein transport,GO:0032940~secretion by cell,GO:0045184~establishment of protein localization,GO:0046903~secretion,	GO:0016021~integral to membrane,GO:0019861~flagellum,GO:0031224~intrinsic to membrane,GO:0042995~cell projection,
4281317	Cthe_0485	Clostridium thermocellum	GO:0008104~protein localization,GO:0009306~protein secretion,GO:0015031~protein transport,GO:0032940~secretion by cell,GO:0045184~establishment of protein localization,GO:0046903~secretion,	GO:0016021~integral to membrane,GO:0019861~flagellum,GO:0031224~intrinsic to membrane,GO:0042995~cell projection,
4280652	Cthe_0539	Clostridium thermocellum			GO:0000166~nucleotide binding,GO:0001882~nucleoside binding,GO:0001883~purine nucleoside binding,GO:0005524~ATP binding,GO:0016887~ATPase activity,GO:0017076~purine nucleotide binding,GO:0030554~adenyl nucleotide binding,GO:0032553~ribonucleotide binding,GO:0032555~purine ribonucleotide binding,GO:0032559~adenyl ribonucleotide binding,
4281133	Cthe_0576	Clostridium thermocellum			GO:0004750~ribulose-phosphate 3-epimerase activity,GO:0016854~racemase and epimerase activity,GO:0016857~racemase and epimerase activity, acting on carbohydrates and derivatives,
4280961	Cthe_0712	Clostridium thermocellum			GO:0000166~nucleotide binding,GO:0001882~nucleoside binding,GO:0001883~purine nucleoside binding,GO:0004127~cytidylate kinase activity,GO:0005524~ATP binding,GO:0017076~purine nucleotide binding,GO:0019201~nucleotide kinase activity,GO:0019205~nucleobase, nucleoside, nucleotide kinase activity,GO:0030554~adenyl nucleotide binding,GO:0032553~ribonucleotide binding,GO:0032555~purine ribonucleotide …
4281470	Cthe_0811	Clostridium thermocellum	GO:0000160~two-component signal transduction system (phosphorelay),GO:0006355~regulation of transcription, DNA-dependent,GO:0045449~regulation of transcription,GO:0051252~regulation of RNA metabolic process,		GO:0000156~two-component response regulator activity,GO:0030528~transcription regulator activity,
4281717	Cthe_0827	Clostridium thermocellum	GO:0001897~cytolysis by symbiont of host cells,GO:0001906~cell killing,GO:0001907~killing by symbiont of host cells,GO:0006730~one-carbon metabolic process,GO:0019836~hemolysis by symbiont of host erythrocytes,GO:0031640~killing of cells of another organism,GO:0032259~methylation,GO:0044003~modification by symbiont of host morphology or physiology,GO:0044004~disruption by symbiont of host cells,G…		GO:0003723~RNA binding,
4282195	Cthe_0880	Clostridium thermocellum	GO:0008652~cellular amino acid biosynthetic process,GO:0009072~aromatic amino acid family metabolic process,GO:0009073~aromatic amino acid family biosynthetic process,GO:0009309~amine biosynthetic process,GO:0016053~organic acid biosynthetic process,GO:0019438~aromatic compound biosynthetic process,GO:0043648~dicarboxylic acid metabolic process,GO:0044271~nitrogen compound biosynthetic process,GO…		GO:0003849~3-deoxy-7-phosphoheptulonate synthase activity,GO:0016765~transferase activity, transferring alkyl or aryl (other than methyl) groups,GO:0016832~aldehyde-lyase activity,
4280845	Cthe_0926	Clostridium thermocellum	GO:0006605~protein targeting,GO:0006612~protein targeting to membrane,GO:0006613~cotranslational protein targeting to membrane,GO:0006614~SRP-dependent cotranslational protein targeting to membrane,GO:0006886~intracellular protein transport,GO:0008104~protein localization,GO:0015031~protein transport,GO:0033365~protein localization in organelle,GO:0034613~cellular protein localization,GO:0045047~…		GO:0000166~nucleotide binding,GO:0005525~GTP binding,GO:0017076~purine nucleotide binding,GO:0019001~guanyl nucleotide binding,GO:0032553~ribonucleotide binding,GO:0032555~purine ribonucleotide binding,GO:0032561~guanyl ribonucleotide binding,
4282013	Cthe_0932	Clostridium thermocellum	GO:0006631~fatty acid metabolic process,GO:0006633~fatty acid biosynthetic process,GO:0008610~lipid biosynthetic process,GO:0016053~organic acid biosynthetic process,GO:0046394~carboxylic acid biosynthetic process,		GO:0004312~fatty-acid synthase activity,GO:0004315~3-oxoacyl-[acyl-carrier-protein] synthase activity,
4280188	Cthe_1010	Clostridium thermocellum	GO:0006508~proteolysis,		GO:0008233~peptidase activity,
4282044	Cthe_1054	Clostridium thermocellum			GO:0000166~nucleotide binding,GO:0001882~nucleoside binding,GO:0001883~purine nucleoside binding,GO:0005524~ATP binding,GO:0016887~ATPase activity,GO:0017076~purine nucleotide binding,GO:0030554~adenyl nucleotide binding,GO:0032553~ribonucleotide binding,GO:0032555~purine ribonucleotide binding,GO:0032559~adenyl ribonucleotide binding,
4282924	Cthe_1068	Clostridium thermocellum	GO:0006213~pyrimidine nucleoside metabolic process,GO:0009116~nucleoside metabolic process,GO:0009119~ribonucleoside metabolic process,GO:0046087~cytidine metabolic process,GO:0046131~pyrimidine ribonucleoside metabolic process,		GO:0004126~cytidine deaminase activity,GO:0008270~zinc ion binding,GO:0016814~hydrolase activity, acting on carbon-nitrogen (but not peptide) bonds, in cyclic amidines,GO:0019239~deaminase activity,GO:0043167~ion binding,GO:0043169~cation binding,GO:0046872~metal ion binding,GO:0046914~transition metal ion binding,
4282801	Cthe_1071	Clostridium thermocellum			GO:0000166~nucleotide binding,GO:0001882~nucleoside binding,GO:0001883~purine nucleoside binding,GO:0003723~RNA binding,GO:0005524~ATP binding,GO:0017076~purine nucleotide binding,GO:0030554~adenyl nucleotide binding,GO:0032553~ribonucleotide binding,GO:0032555~purine ribonucleotide binding,GO:0032559~adenyl ribonucleotide binding,
4282688	Cthe_1164	Clostridium thermocellum			GO:0000166~nucleotide binding,GO:0001882~nucleoside binding,GO:0001883~purine nucleoside binding,GO:0009055~electron carrier activity,GO:0017076~purine nucleotide binding,GO:0030554~adenyl nucleotide binding,GO:0048037~cofactor binding,GO:0050660~FAD binding,GO:0050662~coenzyme binding,
4281634	Cthe_1183	Clostridium thermocellum			GO:0000166~nucleotide binding,GO:0001882~nucleoside binding,GO:0001883~purine nucleoside binding,GO:0005524~ATP binding,GO:0016887~ATPase activity,GO:0017076~purine nucleotide binding,GO:0030554~adenyl nucleotide binding,GO:0032553~ribonucleotide binding,GO:0032555~purine ribonucleotide binding,GO:0032559~adenyl ribonucleotide binding,
4283377	Cthe_1318	Clostridium thermocellum	GO:0000160~two-component signal transduction system (phosphorelay),GO:0006355~regulation of transcription, DNA-dependent,GO:0045449~regulation of transcription,GO:0051252~regulation of RNA metabolic process,		GO:0000156~two-component response regulator activity,GO:0030528~transcription regulator activity,
4280171	Cthe_1339	Clostridium thermocellum			GO:0000166~nucleotide binding,GO:0001882~nucleoside binding,GO:0001883~purine nucleoside binding,GO:0005524~ATP binding,GO:0017076~purine nucleotide binding,GO:0030554~adenyl nucleotide binding,GO:0032553~ribonucleotide binding,GO:0032555~purine ribonucleotide binding,GO:0032559~adenyl ribonucleotide binding,
4280296	Cthe_1394	Clostridium thermocellum	GO:0000160~two-component signal transduction system (phosphorelay),GO:0006350~transcription,GO:0006355~regulation of transcription, DNA-dependent,GO:0045449~regulation of transcription,GO:0051252~regulation of RNA metabolic process,		GO:0000156~two-component response regulator activity,GO:0003677~DNA binding,GO:0030528~transcription regulator activity,
4280942	Cthe_1412	Clostridium thermocellum	GO:0000162~tryptophan biosynthetic process,GO:0006568~tryptophan metabolic process,GO:0006575~cellular amino acid derivative metabolic process,GO:0006576~biogenic amine metabolic process,GO:0006586~indolalkylamine metabolic process,GO:0008652~cellular amino acid biosynthetic process,GO:0009072~aromatic amino acid family metabolic process,GO:0009073~aromatic amino acid family biosynthetic process,…		GO:0004834~tryptophan synthase activity,GO:0016836~hydro-lyase activity,GO:0019842~vitamin binding,GO:0030170~pyridoxal phosphate binding,GO:0048037~cofactor binding,GO:0070279~vitamin B6 binding,
4280696	Cthe_1456	Clostridium thermocellum			GO:0000166~nucleotide binding,GO:0001882~nucleoside binding,GO:0001883~purine nucleoside binding,GO:0005524~ATP binding,GO:0016887~ATPase activity,GO:0017076~purine nucleotide binding,GO:0030554~adenyl nucleotide binding,GO:0032553~ribonucleotide binding,GO:0032555~purine ribonucleotide binding,GO:0032559~adenyl ribonucleotide binding,
4283314	Cthe_1526	Clostridium thermocellum			GO:0000166~nucleotide binding,GO:0001882~nucleoside binding,GO:0001883~purine nucleoside binding,GO:0005524~ATP binding,GO:0016887~ATPase activity,GO:0017076~purine nucleotide binding,GO:0030554~adenyl nucleotide binding,GO:0032553~ribonucleotide binding,GO:0032555~purine ribonucleotide binding,GO:0032559~adenyl ribonucleotide binding,
4281107	Cthe_1559	Clostridium thermocellum			GO:0004123~cystathionine gamma-lyase activity,GO:0016846~carbon-sulfur lyase activity,GO:0019842~vitamin binding,GO:0030170~pyridoxal phosphate binding,GO:0048037~cofactor binding,GO:0070279~vitamin B6 binding,
4281410	Cthe_1579	Clostridium thermocellum			GO:0000166~nucleotide binding,GO:0001882~nucleoside binding,GO:0001883~purine nucleoside binding,GO:0005524~ATP binding,GO:0016887~ATPase activity,GO:0017076~purine nucleotide binding,GO:0030554~adenyl nucleotide binding,GO:0032553~ribonucleotide binding,GO:0032555~purine ribonucleotide binding,GO:0032559~adenyl ribonucleotide binding,
4281060	Cthe_1582	Clostridium thermocellum	GO:0006213~pyrimidine nucleoside metabolic process,GO:0009116~nucleoside metabolic process,GO:0009119~ribonucleoside metabolic process,GO:0046087~cytidine metabolic process,GO:0046131~pyrimidine ribonucleoside metabolic process,		GO:0004126~cytidine deaminase activity,GO:0008270~zinc ion binding,GO:0016814~hydrolase activity, acting on carbon-nitrogen (but not peptide) bonds, in cyclic amidines,GO:0019239~deaminase activity,GO:0043167~ion binding,GO:0043169~cation binding,GO:0046872~metal ion binding,GO:0046914~transition metal ion binding,
4282134	Cthe_1583	Clostridium thermocellum	GO:0009166~nucleotide catabolic process,GO:0009262~deoxyribonucleotide metabolic process,GO:0009264~deoxyribonucleotide catabolic process,GO:0034655~nucleobase, nucleoside, nucleotide and nucleic acid catabolic process,GO:0034656~nucleobase, nucleoside and nucleotide catabolic process,GO:0044270~nitrogen compound catabolic process,		GO:0004139~deoxyribose-phosphate aldolase activity,GO:0016832~aldehyde-lyase activity,
4280831	Cthe_1602	Clostridium thermocellum	GO:0006811~ion transport,GO:0006817~phosphate transport,GO:0006820~anion transport,GO:0015698~inorganic anion transport,	GO:0005886~plasma membrane,	GO:0000166~nucleotide binding,GO:0001882~nucleoside binding,GO:0001883~purine nucleoside binding,GO:0005315~inorganic phosphate transmembrane transporter activity,GO:0005524~ATP binding,GO:0008509~anion transmembrane transporter activity,GO:0015103~inorganic anion transmembrane transporter activity,GO:0015114~phosphate transmembrane transporter activity,GO:0015399~primary active transmembrane tra…
4281236	Cthe_1763	Clostridium thermocellum	GO:0046677~response to antibiotic,	GO:0005886~plasma membrane,GO:0016021~integral to membrane,GO:0031224~intrinsic to membrane,	GO:0000166~nucleotide binding,GO:0001882~nucleoside binding,GO:0001883~purine nucleoside binding,GO:0005524~ATP binding,GO:0016887~ATPase activity,GO:0017076~purine nucleotide binding,GO:0030554~adenyl nucleotide binding,GO:0032553~ribonucleotide binding,GO:0032555~purine ribonucleotide binding,GO:0032559~adenyl ribonucleotide binding,
4281044	Cthe_1789	Clostridium thermocellum	GO:0006259~DNA metabolic process,GO:0006281~DNA repair,GO:0006289~nucleotide-excision repair,GO:0006974~response to DNA damage stimulus,GO:0033554~cellular response to stress,		GO:0000166~nucleotide binding,GO:0001882~nucleoside binding,GO:0001883~purine nucleoside binding,GO:0003677~DNA binding,GO:0004518~nuclease activity,GO:0005524~ATP binding,GO:0017076~purine nucleotide binding,GO:0030554~adenyl nucleotide binding,GO:0032553~ribonucleotide binding,GO:0032555~purine ribonucleotide binding,GO:0032559~adenyl ribonucleotide binding,
4280090	Cthe_1795	Clostridium thermocellum	GO:0008652~cellular amino acid biosynthetic process,GO:0009072~aromatic amino acid family metabolic process,GO:0009073~aromatic amino acid family biosynthetic process,GO:0009309~amine biosynthetic process,GO:0016053~organic acid biosynthetic process,GO:0019438~aromatic compound biosynthetic process,GO:0043648~dicarboxylic acid metabolic process,GO:0044271~nitrogen compound biosynthetic process,GO…		GO:0003849~3-deoxy-7-phosphoheptulonate synthase activity,GO:0016765~transferase activity, transferring alkyl or aryl (other than methyl) groups,GO:0016832~aldehyde-lyase activity,
4282504	Cthe_1847	Clostridium thermocellum	GO:0000160~two-component signal transduction system (phosphorelay),GO:0006355~regulation of transcription, DNA-dependent,GO:0045449~regulation of transcription,GO:0051252~regulation of RNA metabolic process,		GO:0000156~two-component response regulator activity,GO:0003677~DNA binding,GO:0030528~transcription regulator activity,
4281042	Cthe_1860	Clostridium thermocellum	GO:0051301~cell division,		GO:0000166~nucleotide binding,GO:0001882~nucleoside binding,GO:0001883~purine nucleoside binding,GO:0005524~ATP binding,GO:0016887~ATPase activity,GO:0017076~purine nucleotide binding,GO:0030554~adenyl nucleotide binding,GO:0032553~ribonucleotide binding,GO:0032555~purine ribonucleotide binding,GO:0032559~adenyl ribonucleotide binding,
4282499	Cthe_1862	Clostridium thermocellum		GO:0043190~ATP-binding cassette (ABC) transporter complex,	GO:0000166~nucleotide binding,GO:0001882~nucleoside binding,GO:0001883~purine nucleoside binding,GO:0005524~ATP binding,GO:0016820~hydrolase activity, acting on acid anhydrides, catalyzing transmembrane movement of substances,GO:0016887~ATPase activity,GO:0017076~purine nucleotide binding,GO:0030554~adenyl nucleotide binding,GO:0032553~ribonucleotide binding,GO:0032555~purine ribonucleotide bindi…
4281496	Cthe_1943	Clostridium thermocellum	GO:0009166~nucleotide catabolic process,GO:0009262~deoxyribonucleotide metabolic process,GO:0009264~deoxyribonucleotide catabolic process,GO:0034655~nucleobase, nucleoside, nucleotide and nucleic acid catabolic process,GO:0034656~nucleobase, nucleoside and nucleotide catabolic process,GO:0044270~nitrogen compound catabolic process,		GO:0004139~deoxyribose-phosphate aldolase activity,GO:0016832~aldehyde-lyase activity,
4280175	Cthe_2110	Clostridium thermocellum			GO:0000166~nucleotide binding,GO:0001882~nucleoside binding,GO:0001883~purine nucleoside binding,GO:0005524~ATP binding,GO:0016887~ATPase activity,GO:0017076~purine nucleotide binding,GO:0030554~adenyl nucleotide binding,GO:0032553~ribonucleotide binding,GO:0032555~purine ribonucleotide binding,GO:0032559~adenyl ribonucleotide binding,
4282831	Cthe_2229	Clostridium thermocellum	GO:0016051~carbohydrate biosynthetic process,		GO:0016765~transferase activity, transferring alkyl or aryl (other than methyl) groups,GO:0050462~N-acetylneuraminate synthase activity,
4281493	Cthe_2249	Clostridium thermocellum			GO:0000166~nucleotide binding,GO:0001882~nucleoside binding,GO:0001883~purine nucleoside binding,GO:0004386~helicase activity,GO:0005524~ATP binding,GO:0017076~purine nucleotide binding,GO:0030554~adenyl nucleotide binding,GO:0032553~ribonucleotide binding,GO:0032555~purine ribonucleotide binding,GO:0032559~adenyl ribonucleotide binding,
4282469	Cthe_2263	Clostridium thermocellum	GO:0006091~generation of precursor metabolites and energy,GO:0006119~oxidative phosphorylation,GO:0006163~purine nucleotide metabolic process,GO:0006164~purine nucleotide biosynthetic process,GO:0006754~ATP biosynthetic process,GO:0006793~phosphorus metabolic process,GO:0006796~phosphate metabolic process,GO:0006811~ion transport,GO:0006812~cation transport,GO:0006818~hydrogen transport,GO:000914…	GO:0016469~proton-transporting two-sector ATPase complex,GO:0033177~proton-transporting two-sector ATPase complex, proton-transporting domain,	GO:0015077~monovalent inorganic cation transmembrane transporter activity,GO:0015078~hydrogen ion transmembrane transporter activity,GO:0022890~inorganic cation transmembrane transporter activity,
4281543	Cthe_2280	Clostridium thermocellum			GO:0000166~nucleotide binding,GO:0001882~nucleoside binding,GO:0001883~purine nucleoside binding,GO:0005524~ATP binding,GO:0016887~ATPase activity,GO:0017076~purine nucleotide binding,GO:0030554~adenyl nucleotide binding,GO:0032553~ribonucleotide binding,GO:0032555~purine ribonucleotide binding,GO:0032559~adenyl ribonucleotide binding,
4280408	Cthe_2328	Clostridium thermocellum	GO:0000270~peptidoglycan metabolic process,GO:0000271~polysaccharide biosynthetic process,GO:0005976~polysaccharide metabolic process,GO:0005996~monosaccharide metabolic process,GO:0006022~aminoglycan metabolic process,GO:0006023~aminoglycan biosynthetic process,GO:0006024~glycosaminoglycan biosynthetic process,GO:0006040~amino sugar metabolic process,GO:0007047~cell wall organization,GO:0007049~…		GO:0008760~UDP-N-acetylglucosamine 1-carboxyvinyltransferase activity,GO:0016765~transferase activity, transferring alkyl or aryl (other than methyl) groups,
4282454	Cthe_2333	Clostridium thermocellum	GO:0000160~two-component signal transduction system (phosphorelay),GO:0006350~transcription,GO:0006355~regulation of transcription, DNA-dependent,GO:0045449~regulation of transcription,GO:0051252~regulation of RNA metabolic process,		GO:0000156~two-component response regulator activity,GO:0003677~DNA binding,GO:0030528~transcription regulator activity,
4280621	Cthe_2366	Clostridium thermocellum			GO:0003723~RNA binding,
4281259	Cthe_2581	Clostridium thermocellum	GO:0006732~coenzyme metabolic process,GO:0006760~folic acid and derivative metabolic process,GO:0009108~coenzyme biosynthetic process,GO:0009396~folic acid and derivative biosynthetic process,GO:0051186~cofactor metabolic process,GO:0051188~cofactor biosynthetic process,		GO:0004156~dihydropteroate synthase activity,GO:0016765~transferase activity, transferring alkyl or aryl (other than methyl) groups,
4282466	Cthe_2597	Clostridium thermocellum	GO:0005996~monosaccharide metabolic process,GO:0006006~glucose metabolic process,GO:0006007~glucose catabolic process,GO:0006098~pentose-phosphate shunt,GO:0006732~coenzyme metabolic process,GO:0006733~oxidoreduction coenzyme metabolic process,GO:0006739~NADP metabolic process,GO:0006769~nicotinamide metabolic process,GO:0009820~alkaloid metabolic process,GO:0016052~carbohydrate catabolic process…		GO:0004751~ribose-5-phosphate isomerase activity,GO:0016860~intramolecular oxidoreductase activity,GO:0016861~intramolecular oxidoreductase activity, interconverting aldoses and ketoses,
4281676	Cthe_2615	Clostridium thermocellum	GO:0000270~peptidoglycan metabolic process,GO:0000271~polysaccharide biosynthetic process,GO:0005976~polysaccharide metabolic process,GO:0005996~monosaccharide metabolic process,GO:0006022~aminoglycan metabolic process,GO:0006023~aminoglycan biosynthetic process,GO:0006024~glycosaminoglycan biosynthetic process,GO:0006040~amino sugar metabolic process,GO:0007047~cell wall organization,GO:0007049~…		GO:0008760~UDP-N-acetylglucosamine 1-carboxyvinyltransferase activity,GO:0016765~transferase activity, transferring alkyl or aryl (other than methyl) groups,
4283313	Cthe_2619	Clostridium thermocellum	GO:0000902~cell morphogenesis,GO:0032989~cellular component morphogenesis,		GO:0000166~nucleotide binding,GO:0001882~nucleoside binding,GO:0001883~purine nucleoside binding,GO:0005524~ATP binding,GO:0017076~purine nucleotide binding,GO:0030554~adenyl nucleotide binding,GO:0032553~ribonucleotide binding,GO:0032555~purine ribonucleotide binding,GO:0032559~adenyl ribonucleotide binding,
4282556	Cthe_2699	Clostridium thermocellum			GO:0003677~DNA binding,
4281846	Cthe_2799	Clostridium thermocellum			GO:0003962~cystathionine gamma-synthase activity,GO:0016765~transferase activity, transferring alkyl or aryl (other than methyl) groups,GO:0019842~vitamin binding,GO:0030170~pyridoxal phosphate binding,GO:0048037~cofactor binding,GO:0070279~vitamin B6 binding,
4281848	Cthe_2813	Clostridium thermocellum	GO:0000160~two-component signal transduction system (phosphorelay),GO:0006350~transcription,GO:0006355~regulation of transcription, DNA-dependent,GO:0045449~regulation of transcription,GO:0051252~regulation of RNA metabolic process,		GO:0000156~two-component response regulator activity,GO:0003677~DNA binding,GO:0030528~transcription regulator activity,
4281202	Cthe_2963	Clostridium thermocellum	GO:0015833~peptide transport,		GO:0000166~nucleotide binding,GO:0001882~nucleoside binding,GO:0001883~purine nucleoside binding,GO:0005524~ATP binding,GO:0015197~peptide transporter activity,GO:0016887~ATPase activity,GO:0017076~purine nucleotide binding,GO:0030554~adenyl nucleotide binding,GO:0032553~ribonucleotide binding,GO:0032555~purine ribonucleotide binding,GO:0032559~adenyl ribonucleotide binding,
4281844	D-tyrosyl-tRNA(Tyr) deacylase	Clostridium thermocellum	GO:0009063~cellular amino acid catabolic process,GO:0009310~amine catabolic process,GO:0016054~organic acid catabolic process,GO:0019478~D-amino acid catabolic process,GO:0046395~carboxylic acid catabolic process,GO:0046416~D-amino acid metabolic process,
4282777	GTP-binding protein engA	Clostridium thermocellum			GO:0000166~nucleotide binding,GO:0005525~GTP binding,GO:0017076~purine nucleotide binding,GO:0019001~guanyl nucleotide binding,GO:0032553~ribonucleotide binding,GO:0032555~purine ribonucleotide binding,GO:0032561~guanyl ribonucleotide binding,
4283083	Holliday junction ATP-dependent DNA helicase ruvB	Clostridium thermocellum	GO:0006259~DNA metabolic process,GO:0006281~DNA repair,GO:0006310~DNA recombination,GO:0006974~response to DNA damage stimulus,GO:0009432~SOS response,GO:0009991~response to extracellular stimulus,GO:0031668~cellular response to extracellular stimulus,GO:0033554~cellular response to stress,		GO:0000166~nucleotide binding,GO:0001882~nucleoside binding,GO:0001883~purine nucleoside binding,GO:0003677~DNA binding,GO:0003678~DNA helicase activity,GO:0004386~helicase activity,GO:0005524~ATP binding,GO:0009378~four-way junction helicase activity,GO:0017076~purine nucleotide binding,GO:0030554~adenyl nucleotide binding,GO:0032553~ribonucleotide binding,GO:0032555~purine ribonucleotide bindin…
4282480	Methionine aminopeptidase	Clostridium thermocellum	GO:0006508~proteolysis,		GO:0004177~aminopeptidase activity,GO:0008233~peptidase activity,GO:0008235~metalloexopeptidase activity,GO:0008237~metallopeptidase activity,GO:0008238~exopeptidase activity,GO:0043167~ion binding,GO:0043169~cation binding,GO:0046872~metal ion binding,GO:0046914~transition metal ion binding,GO:0050897~cobalt ion binding,GO:0070011~peptidase activity, acting on L-amino acid peptides,
4280910	Nitrogenase iron protein	Clostridium thermocellum	GO:0009399~nitrogen fixation,GO:0055114~oxidation reduction,	GO:0016610~nitrogenase complex,GO:0016612~molybdenum-iron nitrogenase complex,	GO:0000166~nucleotide binding,GO:0001882~nucleoside binding,GO:0001883~purine nucleoside binding,GO:0005506~iron ion binding,GO:0005524~ATP binding,GO:0016163~nitrogenase activity,GO:0016730~oxidoreductase activity, acting on iron-sulfur proteins as donors,GO:0016732~oxidoreductase activity, acting on iron-sulfur proteins as donors, dinitrogen as acceptor,GO:0017076~purine nucleotide binding,GO:0…
4281215	Peptide chain release factor 1	Clostridium thermocellum	GO:0006412~translation,GO:0006415~translational termination,GO:0022411~cellular component disassembly,GO:0032984~macromolecular complex disassembly,GO:0034621~cellular macromolecular complex subunit organization,GO:0034623~cellular macromolecular complex disassembly,GO:0043241~protein complex disassembly,GO:0043624~cellular protein complex disassembly,GO:0043933~macromolecular complex subunit org…		GO:0003747~translation release factor activity,GO:0008079~translation termination factor activity,GO:0008135~translation factor activity, nucleic acid binding,GO:0016149~translation release factor activity, codon specific,
4280484	Peptide deformylase	Clostridium thermocellum	GO:0006412~translation,		GO:0005506~iron ion binding,GO:0016811~hydrolase activity, acting on carbon-nitrogen (but not peptide) bonds, in linear amides,GO:0042586~peptide deformylase activity,GO:0043167~ion binding,GO:0043169~cation binding,GO:0046872~metal ion binding,GO:0046914~transition metal ion binding,
4282292	Phospho-N-acetylmuramoyl-pentapeptide-transferase	Clostridium thermocellum	GO:0000270~peptidoglycan metabolic process,GO:0000271~polysaccharide biosynthetic process,GO:0005976~polysaccharide metabolic process,GO:0006022~aminoglycan metabolic process,GO:0006023~aminoglycan biosynthetic process,GO:0006024~glycosaminoglycan biosynthetic process,GO:0007047~cell wall organization,GO:0007049~cell cycle,GO:0008360~regulation of cell shape,GO:0009252~peptidoglycan biosynthetic …	GO:0005886~plasma membrane,GO:0016021~integral to membrane,GO:0031224~intrinsic to membrane,	GO:0008963~phospho-N-acetylmuramoyl-pentapeptide-transferase activity,GO:0016780~phosphotransferase activity, for other substituted phosphate groups,
4282249	Phosphopantetheine adenylyltransferase	Clostridium thermocellum	GO:0006732~coenzyme metabolic process,GO:0009108~coenzyme biosynthetic process,GO:0009116~nucleoside metabolic process,GO:0009119~ribonucleoside metabolic process,GO:0015936~coenzyme A metabolic process,GO:0015937~coenzyme A biosynthetic process,GO:0033865~nucleoside bisphosphate metabolic process,GO:0042278~purine nucleoside metabolic process,GO:0046128~purine ribonucleoside metabolic process,GO…		GO:0000166~nucleotide binding,GO:0001882~nucleoside binding,GO:0001883~purine nucleoside binding,GO:0004595~pantetheine-phosphate adenylyltransferase activity,GO:0005524~ATP binding,GO:0016779~nucleotidyltransferase activity,GO:0017076~purine nucleotide binding,GO:0030554~adenyl nucleotide binding,GO:0032553~ribonucleotide binding,GO:0032555~purine ribonucleotide binding,GO:0032559~adenyl ribonuc…
4282970	RNA polymerase sigma factor	Clostridium thermocellum	GO:0006350~transcription,GO:0006351~transcription, DNA-dependent,GO:0006352~transcription initiation,GO:0006355~regulation of transcription, DNA-dependent,GO:0006461~protein complex assembly,GO:0032774~RNA biosynthetic process,GO:0043933~macromolecular complex subunit organization,GO:0045449~regulation of transcription,GO:0051252~regulation of RNA metabolic process,GO:0065003~macromolecular compl…		GO:0003677~DNA binding,GO:0003700~transcription factor activity,GO:0016987~sigma factor activity,GO:0030528~transcription regulator activity,
4280511	RNA polymerase sigma factor	Clostridium thermocellum	GO:0006350~transcription,GO:0006351~transcription, DNA-dependent,GO:0006352~transcription initiation,GO:0006355~regulation of transcription, DNA-dependent,GO:0006461~protein complex assembly,GO:0030435~sporulation resulting in formation of a cellular spore,GO:0032774~RNA biosynthetic process,GO:0043933~macromolecular complex subunit organization,GO:0043934~sporulation,GO:0045449~regulation of tra…		GO:0003677~DNA binding,GO:0003700~transcription factor activity,GO:0016987~sigma factor activity,GO:0030528~transcription regulator activity,
4282025	Ribonuclease HII	Clostridium thermocellum	GO:0006401~RNA catabolic process,GO:0009057~macromolecule catabolic process,GO:0044265~cellular macromolecule catabolic process,		GO:0003723~RNA binding,GO:0004518~nuclease activity,GO:0004519~endonuclease activity,GO:0004521~endoribonuclease activity,GO:0004523~ribonuclease H activity,GO:0004540~ribonuclease activity,GO:0016891~endoribonuclease activity, producing 5'-phosphomonoesters,GO:0016893~endonuclease activity, active with either ribo- or deoxyribonucleic acids and producing 5'-phosphomonoesters,GO:0030145~manganese…
4281103	Ribosomal RNA large subunit methyltransferase H	Clostridium thermocellum	GO:0000154~rRNA modification,GO:0001510~RNA methylation,GO:0006364~rRNA processing,GO:0006396~RNA processing,GO:0006730~one-carbon metabolic process,GO:0009451~RNA modification,GO:0016072~rRNA metabolic process,GO:0022613~ribonucleoprotein complex biogenesis,GO:0031167~rRNA methylation,GO:0032259~methylation,GO:0034470~ncRNA processing,GO:0034660~ncRNA metabolic process,GO:0042254~ribosome biogen…		GO:0008173~RNA methyltransferase activity,GO:0008649~rRNA methyltransferase activity,GO:0070037~rRNA (pseudouridine) methyltransferase activity,GO:0070038~rRNA (pseudouridine-N3-)-methyltransferase activity,
4281801	Ribosomal RNA large subunit methyltransferase N	Clostridium thermocellum	GO:0006364~rRNA processing,GO:0006396~RNA processing,GO:0016072~rRNA metabolic process,GO:0022613~ribonucleoprotein complex biogenesis,GO:0034470~ncRNA processing,GO:0034660~ncRNA metabolic process,GO:0042254~ribosome biogenesis,		GO:0005506~iron ion binding,GO:0008173~RNA methyltransferase activity,GO:0043167~ion binding,GO:0043169~cation binding,GO:0046872~metal ion binding,GO:0046914~transition metal ion binding,GO:0051536~iron-sulfur cluster binding,GO:0051539~4 iron, 4 sulfur cluster binding,GO:0051540~metal cluster binding,
4280108	Single-stranded DNA-binding protein	Clostridium thermocellum	GO:0006259~DNA metabolic process,GO:0006260~DNA replication,		GO:0003677~DNA binding,GO:0003697~single-stranded DNA binding,GO:0043566~structure-specific DNA binding,
4281287	Single-stranded DNA-binding protein	Clostridium thermocellum	GO:0006259~DNA metabolic process,GO:0006260~DNA replication,		GO:0003677~DNA binding,GO:0003697~single-stranded DNA binding,GO:0043566~structure-specific DNA binding,
4281480	Translation initiation factor IF-1	Clostridium thermocellum	GO:0006412~translation,GO:0006413~translational initiation,		GO:0003723~RNA binding,GO:0003743~translation initiation factor activity,GO:0008135~translation factor activity, nucleic acid binding,
