# Supplementary material for: Elucidation of Operon Structures across Closely Related Bacterial Genomes
Source: PLoS One. 2014 Jun 24;9(6):e100999. doi: 10.1371/journal.pone.0100999 (PMC4069176; doi:10.1371/journal.pone.0100999)
Supplement: File S3 — GenBank annotations for selected COCs. (XLSX) [file pone.0100999.s006.xlsx]

## Sheet: coc 1
NC	type	PID	Orthologous group	COG	Product
NC_003030	b	15893396	117	COG0113H	delta-aminolevulinic acid dehydratase
NC_003366	p	18310415	117	COG0113H	delta-aminolevulinic acid dehydratase
NC_004557	p	28210450	117	COG0113H	delta-aminolevulinic acid dehydratase
NC_008261	p	110799053	117	COG0113H	delta-aminolevulinic acid dehydratase
NC_008262	p	110803332	117	-	delta-aminolevulinic acid dehydratase
NC_008593	o	118443554	117	COG0113H	delta-aminolevulinic acid dehydratase
NC_009012	b	125975014	117	COG0113H	delta-aminolevulinic acid dehydratase
NC_009089	p	126701042	117	COG0113H	delta-aminolevulinic acid dehydratase
NC_009495	p	148378915	117	COG0113H	delta-aminolevulinic acid dehydratase
NC_009617	b	150016169	117	COG0113H	delta-aminolevulinic acid dehydratase
NC_009697	p	153931984	117	COG0113H	delta-aminolevulinic acid dehydratase
NC_009698	p	153936619	117	COG0113H	delta-aminolevulinic acid dehydratase
NC_009699	p	153939384	117	COG0113H	delta-aminolevulinic acid dehydratase
NC_009706	o	153953349	117	COG0113H	delta-aminolevulinic acid dehydratase
NC_010001	b	160879929	117	COG0113H	delta-aminolevulinic acid dehydratase
NC_010001	b	160879518	117	COG0113H	delta-aminolevulinic acid dehydratase
NC_010516	p	170756617	117	COG0113H	delta-aminolevulinic acid dehydratase
NC_010520	p	170761804	117	COG0113H	delta-aminolevulinic acid dehydratase
NC_010674	p	187935456	117	COG0113H	delta-aminolevulinic acid dehydratase
NC_010723	p	188589235	117	COG0113H	delta-aminolevulinic acid dehydratase
NC_011837	o	219853978	117	COG0113H	delta-aminolevulinic acid dehydratase
NC_011898	b	220928706	117	COG0113H	delta-aminolevulinic acid dehydratase
NC_012563	p	226948196	117	COG0113H	delta-aminolevulinic acid dehydratase
NC_012658	p	237794220	117	COG0113H	delta-aminolevulinic acid dehydratase
NC_013315	p	260684924	117	COG0113H	delta-aminolevulinic acid dehydratase
NC_013316	p	260688582	117	COG0113H	delta-aminolevulinic acid dehydratase
NC_014328	o	300856361	117	COG0113H	delta-aminolevulinic acid dehydratase
NC_014376	b	302386093	117	COG0113H	porphobilinogen synthase
NC_014393	b	302875076	117	COG0113H	porphobilinogen synthase
NC_014614	o	310658307	117	COG0113H	porphobilinogen synthase
NC_015275	b	326792714	117	COG0113H	porphobilinogen synthase
NC_015425	p	331270184	117	COG0113H	porphobilinogen synthase
NC_015687	b	337735309	117	COG0113H	delta-aminolevulinic acid dehydratase
NC_015737	o	339442570	117	COG0113H	delta-aminolevulinic acid dehydratase
NC_016627	b	374297791	117	-	delta-aminolevulinic acid dehydratase
NC_016627	b	374296129	117	-	delta-aminolevulinic acid dehydratase
NC_016791	b	376260300	117	-	delta-aminolevulinic acid dehydratase
NC_017179	p	384362593	117	-	delta-aminolevulinic acid dehydratase
NC_017295	b	384456819	117	-	delta-aminolevulinic acid dehydratase
NC_017297	p	384461353	117	-	porphobilinogen synthase
NC_017299	p	387817203	117	-	porphobilinogen synthase
NC_017304	b	385777495	117	-	porphobilinogen synthase
NC_003030	b	15894659	360	COG2875H	precorrin-4 methylase cbiF
NC_003366	p	18310204	360	COG2875H	precorrin-4 C11-methyltransferase
NC_004557	p	28210457	360	COG2875H	precorrin-3 methylase
NC_008261	p	110799723	360	COG2875H	precorrin-4 C(11)-methyltransferase
NC_008262	p	110801446	360	-	precorrin-4 C11-methyltransferase
NC_008593	o	118445036	360	COG2875H	precorrin-4 C(11)-methyltransferase
NC_009089	p	126701049	360	COG2875H	precorrin-4 C(11)-methyltransferase
NC_009495	p	148378940	360	COG2875H	precorrin-4 C(11)-methyltransferase
NC_009617	b	150017178	360	COG2875H	precorrin-4 C(11)-methyltransferase
NC_009697	p	153930861	360	COG2875H	precorrin-4 C(11)-methyltransferase
NC_009698	p	153935265	360	COG2875H	precorrin-4 C(11)-methyltransferase
NC_009699	p	153941424	360	COG2875H	precorrin-4 C(11)-methyltransferase
NC_009706	o	153953364	360	COG2875H	protein CbiF
NC_010001	b	160879522	360	COG2875H	precorrin-4 C11-methyltransferase
NC_010516	p	170755796	360	COG2875H	precorrin-4 C(11)-methyltransferase
NC_010520	p	170761500	360	COG2875H	precorrin-4 C(11)-methyltransferase
NC_010674	p	187933497	360	COG2875H	precorrin-4 C(11)-methyltransferase
NC_010723	p	188590497	360	COG2875H	precorrin-4 C(11)-methyltransferase
NC_011837	o	219853993	360	COG2875H	hypothetical protein
NC_011898	b	220928699	360	COG2875H	precorrin-4 C(11)-methyltransferase
NC_012563	p	226948221	360	COG2875H	precorrin-4 C(11)-methyltransferase
NC_012658	p	237794243	360	COG2875H	precorrin-4 C11-methyltransferase
NC_013315	p	260684931	360	COG2875H	precorrin-4 C(11)-methyltransferase
NC_013316	p	260688589	360	COG2875H	precorrin-4 C(11)-methyltransferase
NC_014328	o	300856353	360	COG2875H	cobalt-precorrin-4 C(11)-methyltransferase
NC_014376	b	302386787	360	COG2875H	precorrin-4 C(11)-methyltransferase
NC_014393	b	302875098	360	COG2875H	precorrin-4 C(11)-methyltransferase
NC_014614	o	310658299	360	COG2875H	cobalt-precorrin-4 c(11)-methyltransferase
NC_015425	p	331270480	360	COG2875H	precorrin-4 C(11)-methyltransferase
NC_015687	b	337736599	360	COG2875H	precorrin-4 methylase cbiF
NC_015737	o	339442280	360	COG2875H	hypothetical protein
NC_016627	b	374297798	360	-	cobalt-precorrin 4 C11-methyltransferase
NC_016791	b	376260293	360	-	precorrin-4 C(11)-methyltransferase
NC_017179	p	384362600	360	-	cobalt-precorrin-4 C(11)-methyltransferase
NC_017295	b	384458106	360	-	precorrin-4 methylase cbiF
NC_017297	p	384461376	360	-	precorrin-4 C(11)-methyltransferase
NC_017299	p	387817223	360	-	cobalt-precorrin-4 C11-methyltransferase
NC_003030	b	15894661	365	COG1010H	precorrin-3B C(17)-methyltransferase
NC_003366	p	18310202	365	COG1010H	precorrin-3B C17-methyltransferase
NC_004557	p	28210459	365	COG1010H	precorrin-3B C17-methyltransferase
NC_008261	p	110801387	365	COG1010H	precorrin-3B C(17)-methyltransferase
NC_008262	p	110802195	365	-	precorrin-3B C17-methyltransferase
NC_008593	o	118445035	365	COG1010H	precorrin-3B C(17)-methyltransferase
NC_009089	p	126701047	365	COG1010H	cobalt-precorrin-3b c(17)-methyltransferase
NC_009495	p	148378942	365	COG1010H	precorrin-3B C(17)-methyltransferase
NC_009617	b	150016140	365	COG1010H	precorrin-3B C(17)-methyltransferase
NC_009697	p	153932566	365	COG1010H	precorrin-3B C(17)-methyltransferase
NC_009698	p	153934736	365	COG1010H	precorrin-3B C(17)-methyltransferase
NC_009699	p	153939140	365	COG1010H	precorrin-3B C(17)-methyltransferase
NC_009706	o	153953366	365	COG1010H	protein CbiH
NC_010001	b	160879524	365	COG1010H	precorrin-3B C17-methyltransferase
NC_010516	p	170756868	365	COG1010H	precorrin-3B C(17)-methyltransferase
NC_010520	p	170759846	365	COG1010H	precorrin-3B C(17)-methyltransferase
NC_010674	p	187934491	365	COG1010H	precorrin-3B C(17)-methyltransferase
NC_010723	p	188588075	365	COG1010H	precorrin-3B C(17)-methyltransferase
NC_011837	o	219853995	365	COG1010H	hypothetical protein
NC_011898	b	220928702	365	COG1010H	precorrin-3B C(17)-methyltransferase
NC_012563	p	226948223	365	COG1010H	precorrin-3B C(17)-methyltransferase
NC_012658	p	237794245	365	COG1010H	precorrin-3B C17-methyltransferase
NC_013315	p	260684929	365	COG1010H	cobalt-precorrin-3b c(17)-methyltransferase
NC_013316	p	260688587	365	COG1010H	cobalt-precorrin-3b c(17)-methyltransferase
NC_014328	o	300856351	365	COG1010H	cobalt-precorrin-3B C(17)-methyltransferase
NC_014376	b	302386785	365	COG1010H	precorrin-3B C(17)-methyltransferase
NC_014393	b	302875093	365	COG1010H	precorrin-3B C(17)-methyltransferase
NC_014614	o	310658301	365	COG1010H	cobalt-precorrin-3b c(17)-methyltransferase
NC_015425	p	331270478	365	COG1010H	precorrin-3B C(17)-methyltransferase
NC_015687	b	337736601	365	COG1010H	precorrin-3B C17-methyltransferase
NC_015737	o	339442282	365	COG1010H	hypothetical protein
NC_016627	b	374297795	365	-	precorrin-3B C(17)-methyltransferase
NC_016791	b	376260296	365	-	precorrin-3B C(17)-methyltransferase
NC_017179	p	384362598	365	-	cobalt-precorrin-3b c(17)-methyltransferase
NC_017295	b	384458108	365	-	precorrin-3B C(17)-methyltransferase
NC_017297	p	384461378	365	-	precorrin-3B C(17)-methyltransferase
NC_017299	p	387817226	365	-	cobalt-precorrin-3b C17-methyltransferase
NC_003030	b	15894655	403	COG2082H	precorrin-8X methylmutase
NC_003366	p	18310209	403	COG2082H	precorrin-8X methylmutase
NC_004557	p	28210453	403	COG2082H	precorrin-8X methylmutase
NC_008261	p	110801169	403	COG2082H	precorrin-8X methylmutase
NC_008262	p	110802769	403	-	precorrin-8X methylmutase
NC_008593	o	118445040	403	COG2082H	precorrin-8X methylmutase
NC_009089	p	126701053	403	COG2082H	cobalt-precorrin-8X methylmutase
NC_009495	p	148378917	403	COG2082H	precorrin-8X methylmutase
NC_009617	b	150017173	403	COG2082H	precorrin-8X methylmutase
NC_009697	p	153933741	403	COG2082H	precorrin-8X methylmutase
NC_009698	p	153934794	403	COG2082H	precorrin-8X methylmutase
NC_009699	p	153938005	403	COG2082H	precorrin-8X methylmutase
NC_009706	o	153953359	403	COG2082H	precorrin-8X methylmutase
NC_010001	b	160879528	403	COG2082H	precorrin-8X methylmutase CbiC/CobH
NC_010516	p	170754657	403	COG2082H	precorrin-8X methylmutase
NC_010520	p	170760785	403	COG2082H	precorrin-8X methylmutase
NC_010674	p	187933185	403	COG2082H	precorrin-8X methylmutase
NC_010723	p	188587882	403	COG2082H	precorrin-8X methylmutase
NC_011837	o	219853988	403	COG2082H	precorrin-8X methylmutase
NC_011898	b	220928712	403	COG2082H	precorrin-8X methylmutase CbiC/CobH
NC_012563	p	226948198	403	COG2082H	precorrin-8X methylmutase
NC_012658	p	237794223	403	COG2082H	precorrin-8X methylmutase
NC_013315	p	260684935	403	COG2082H	cobalt-precorrin-8X methylmutase
NC_013316	p	260688593	403	COG2082H	cobalt-precorrin-8X methylmutase
NC_014328	o	300856358	403	COG2082H	cobalt-precorrin-8X methylmutase
NC_014376	b	302386752	403	COG2082H	precorrin-8X methylmutase CbiC/CobH
NC_014393	b	302875084	403	COG2082H	precorrin-8X methylmutase
NC_014614	o	310658294	403	COG2082H	cobalt-precorrin-8x methylmutase
NC_015425	p	331270485	403	COG2082H	precorrin-8X methylmutase CbiC/CobH
NC_015687	b	337736595	403	COG2082H	precorrin-8X methylmutase
NC_015737	o	339442287	403	COG2082H	hypothetical protein
NC_016627	b	374297782	403	-	precorrin isomerase
NC_016791	b	376260306	403	-	precorrin isomerase
NC_017179	p	384362604	403	-	cobalt-precorrin-8X methylmutase
NC_017295	b	384458102	403	-	precorrin-8X methylmutase
NC_017299	p	387817205	403	-	cobalt-precorrin-8x methylmutase
NC_003366	p	161485644	532	COG0310P	cobalt transport protein CbiM
NC_004557	p	161486850	532	COG0310P	cobalt transport protein CbiM
NC_008261	p	110799393	532	COG0310P	cobalt transport protein CbiM
NC_008262	p	110802250	532	-	cobalt transport protein CbiM
NC_008593	o	118443435	532	COG0310P	cobalt transport protein CbiM
NC_009089	p	126697896	532	COG0310P	cobalt transport protein
NC_009495	p	148378908	532	COG0310P	cobalt transport protein CbiM
NC_009617	b	150018529	532	COG0310P	cobalamin biosynthesis protein CbiM
NC_009697	p	153932476	532	COG0310P	cobalt transport protein CbiM
NC_009698	p	153937295	532	COG0310P	cobalt transport protein CbiM
NC_009699	p	153937916	532	COG0310P	cobalt transport protein CbiM
NC_009706	o	153956037	532	COG0310P	cobalt transport protein CbiM
NC_010001	b	160879531	532	COG0310P	cobalamin biosynthesis protein CbiM
NC_010516	p	170757453	532	COG0310P	cobalt transport protein CbiM
NC_010520	p	170759985	532	COG0310P	cobalt transport protein CbiM
NC_010674	p	187933484	532	COG0310P	cobalamin biosynthesis protein CbiM
NC_010723	p	188588628	532	COG0310P	cobalamin biosynthesis protein CbiM
NC_011837	o	219856377	532	COG0310P	cobalt transport protein CbiM
NC_011898	b	220928693	532	COG0310P	cobalamin biosynthesis protein CbiM
NC_012563	p	226948189	532	COG0310P	cobalt transport protein CbiM
NC_012658	p	237794213	532	COG0310P	cobalt transport protein CbiM
NC_013315	p	260682106	532	COG0310P	cobalt transport protein
NC_013316	p	260685704	532	COG0310P	cobalt transport protein
NC_014376	b	302388432	532	COG0310P	cobalamin biosynthesis protein CbiM
NC_014393	b	302875091	532	COG0310P	cobalamin biosynthesis protein CbiM
NC_014614	o	310658972	532	COG0310P	protein cbim
NC_015425	p	331268677	532	COG0310P	cobalamin biosynthesis protein CbiM
NC_016627	b	374297804	532	-	cobalamin biosynthesis protein CbiM
NC_016791	b	376260287	532	-	cobalamin biosynthesis protein CbiM
NC_017179	p	384359663	532	-	cobalt transport protein
NC_017297	p	384461347	532	-	cobalamin biosynthesis protein CbiM
NC_017299	p	387817198	532	-	substrate-specific component CbiM of cobalt ECF transporter
NC_003030	b	15893871	541	COG1270H	cobalamin biosynthesis protein
NC_003366	p	18310021	541	COG1270H	cobalamin biosynthesis protein
NC_004557	p	28210442	541	COG1270H	cobalamin biosynthesis protein
NC_008261	p	110800617	541	COG1270H	cobalamin biosynthesis protein
NC_008262	p	110801459	541	-	cobalamin biosynthesis protein
NC_008593	o	118443751	541	COG1270H	cobalamin biosynthesis protein CobD
NC_009089	p	126701056	541	COG1270H	cobalamin biosynthesis protein
NC_009495	p	148378906	541	COG1270H	cobalamin biosynthesis protein
NC_009617	b	150016150	541	COG1270H	cobalamin biosynthesis protein
NC_009697	p	153933525	541	COG1270H	cobalamin biosynthesis protein
NC_009698	p	153936192	541	COG1270H	cobalamin biosynthesis protein
NC_009699	p	153940593	541	COG1270H	cobalamin biosynthesis protein
NC_009706	o	153955527	541	COG1270H	cobalamin biosynthesis protein
NC_010516	p	170755827	541	COG1270H	cobalamin biosynthesis protein
NC_010520	p	170759931	541	COG1270H	cobalamin biosynthesis protein
NC_010674	p	187934156	541	COG1270H	cobalamin biosynthesis protein
NC_010723	p	188587852	541	COG1270H	cobalamin biosynthesis protein
NC_011837	o	219855923	541	COG1270H	cobalamin biosynthesis protein
NC_012563	p	226948187	541	COG1270H	cobalamin biosynthesis protein
NC_012658	p	237794211	541	COG1270H	cobalamin biosynthesis protein
NC_013315	p	260684938	541	COG1270H	cobalamin biosynthesis protein
NC_013316	p	260688596	541	COG1270H	cobalamin biosynthesis protein
NC_014328	o	300856366	541	COG1270H	cobalamin biosynthesis protein CobD
NC_014614	o	310658289	541	COG1270H	cobalamin biosynthesis protein cobd
NC_015275	b	326792487	541	COG1270H	cobalamin biosynthesis protein CobD
NC_015425	p	331269570	541	COG1270H	cobalamin biosynthesis protein CobD
NC_015687	b	337735799	541	COG1270H	cobalamin biosynthesis protein
NC_017179	p	384362607	541	-	cobalamin biosynthesis protein
NC_017295	b	384457309	541	-	Cobyrinic acid a,c-diamide synthase CobB/CbiA (CBIB protein)
NC_017297	p	384461345	541	-	cobalamin biosynthesis protein CobD
NC_017299	p	387817195	541	-	adenosylcobinamide-phosphate synthase
NC_003030	b	15894653	581	COG1492H	cobyric acid synthase
NC_004557	p	28210441	581	COG1492H	cobyric acid synthase
NC_008593	o	118444461	581	COG1492H	cobyric acid synthase
NC_009089	p	126701058	581	COG1492H	cobyric acid synthase
NC_009495	p	148378905	581	COG1492H	cobyric acid synthase
NC_009697	p	153932719	581	COG1492H	cobyric acid synthase
NC_009698	p	153935702	581	COG1492H	cobyric acid synthase
NC_009699	p	153940790	581	COG1492H	cobyric acid synthase
NC_009706	o	153953357	581	COG1492H	cobyric acid synthase
NC_010001	b	160879261	581	COG1492H	cobyric acid synthase
NC_010516	p	170757364	581	COG1492H	cobyric acid synthase
NC_010520	p	170760521	581	COG1492H	cobyric acid synthase
NC_011837	o	219853986	581	COG1492H	cobyric acid synthase
NC_011898	b	220928711	581	COG1492H	cobyric acid synthase
NC_012563	p	226948186	581	COG1492H	cobyric acid synthase
NC_012658	p	237794210	581	COG1492H	cobyric acid synthase
NC_013315	p	260684940	581	COG1492H	cobyric acid synthase
NC_013316	p	260688598	581	COG1492H	cobyric acid synthase
NC_014328	o	300856367	581	COG1492H	cobyric acid synthase
NC_014376	b	302386753	581	COG1492H	cobyric acid synthase CobQ
NC_014393	b	302875086	581	COG1492H	cobyric acid synthase CobQ
NC_014614	o	310658264	581	COG1492H	cobyric acid synthase
NC_015275	b	326792489	581	COG1492H	cobyric acid synthase CobQ
NC_015425	p	331269571	581	COG1492H	cobyric acid synthase CobQ
NC_015687	b	337736593	581	COG1492H	cobyric acid synthase
NC_015737	o	339442289	581	COG1492H	hypothetical protein
NC_016627	b	374297784	581	-	adenosylcobyric acid synthase
NC_016791	b	376260305	581	-	cobyric acid synthase CobQ
NC_017179	p	384362609	581	-	cobyric acid synthase
NC_017295	b	384458100	581	-	cobyric acid synthase
NC_017299	p	387817193	581	-	cobyric acid synthase
NC_003030	b	15893395	683	COG0001H	glutamate-1-semialdehyde aminotransferase
NC_003366	p	18310414	683	COG0001H	glutamate-1-semialdehyde aminotransferase
NC_004557	p	28210451	683	COG0001H	glutamate-1-semialdehyde aminotransferase
NC_008261	p	110800397	683	COG0001H	glutamate-1-semialdehyde aminotransferase
NC_008262	p	110803924	683	-	glutamate-1-semialdehyde aminotransferase
NC_008593	o	118444864	683	COG0001H	glutamate-1-semialdehyde-2,1-aminomutase
NC_009012	b	125975015	683	COG0001H	glutamate-1-semialdehyde aminotransferase
NC_009617	b	150016170	683	COG0001H	glutamate-1-semialdehyde aminotransferase
NC_009706	o	153953295	683	COG0001H	glutamate-1-semialdehyde aminotransferase
NC_010001	b	160879519	683	COG0001H	glutamate-1-semialdehyde aminotransferase
NC_010001	b	160879930	683	COG0001H	glutamate-1-semialdehyde aminotransferase
NC_010674	p	187932607	683	COG0001H	glutamate-1-semialdehyde aminotransferase
NC_010723	p	188589139	683	COG0001H	glutamate-1-semialdehyde aminotransferase
NC_011837	o	219853927	683	COG0001H	glutamate-1-semialdehyde aminotransferase
NC_011898	b	220928707	683	COG0001H	glutamate-1-semialdehyde-2,1-aminomutase
NC_014328	o	300853649	683	COG0001H	glutamate-1-semialdehyde 2,1-aminomutase
NC_014376	b	302387413	683	COG0001H	glutamate-1-semialdehyde-2,1-aminomutase
NC_014393	b	302875075	683	COG0001H	glutamate-1-semialdehyde-2,1-aminomutase
NC_014614	o	310658308	683	COG0001H	glutamate-1-semialdehyde aminotransferase
NC_015275	b	326792713	683	COG0001H	glutamate-1-semialdehyde 2,1-aminomutase
NC_015425	p	331270183	683	COG0001H	glutamate-1-semialdehyde 2,1-aminomutase
NC_015687	b	337735308	683	COG0001H	glutamate-1-semialdehyde aminotransferase
NC_015737	o	339442571	683	COG0001H	glutamate-1-semialdehyde aminotransferase
NC_016627	b	374296130	683	-	glutamate-1-semialdehyde-2,1-aminomutase
NC_016627	b	374297790	683	-	glutamate-1-semialdehyde-2,1-aminomutase
NC_016791	b	376260301	683	-	glutamate-1-semialdehyde-2,1-aminomutase
NC_017295	b	384456818	683	-	glutamate-1-semialdehyde aminotransferase
NC_017304	b	385777496	683	-	glutamate-1-semialdehyde-2,1-aminomutase
NC_003366	p	18309175	848	COG1930P	cobalt transport protein CbiN
NC_008261	p	110800614	848	COG1930P	cobalt transport protein CbiN
NC_008262	p	110802848	848	-	cobalt transport protein CbiN
NC_008593	o	118442925	848	COG1930P	cobalt transport protein CbiN
NC_009089	p	126697897	848	COG1930P	cobalt transport protein
NC_009495	p	148378909	848	COG1930P	cobalt ABC transporter permease
NC_009697	p	153931566	848	COG1930P	cobalt transport protein
NC_009698	p	153937111	848	COG1930P	cobalt transport protein
NC_009699	p	153940150	848	COG1930P	cobalt transport protein
NC_009706	o	153956036	848	COG1930P	cobalt transport protein CbiN
NC_010516	p	170755075	848	COG1930P	cobalt transport protein
NC_010520	p	170758956	848	COG1930P	cobalt transport protein
NC_011837	o	219856376	848	COG1930P	cobalt transport protein CbiN
NC_011898	b	220928694	848	COG1930P	cobalt transporter
NC_012563	p	226948190	848	COG1930P	cobalt transport protein
NC_012658	p	237794214	848	COG1930P	cobalt transport protein
NC_013315	p	260682107	848	COG1930P	cobalt transport protein
NC_013316	p	260685705	848	COG1930P	cobalt transport protein
NC_014393	b	302875090	848	COG1930P	cobalt ABC transporter
NC_014614	o	310658971	848	COG1930P	cobalt transport protein cbin
NC_015425	p	331268678	848	COG1930P	Cobalt transport protein cbiN
NC_016627	b	374297803	848	-	cobalt transport protein
NC_016791	b	376260288	848	-	cobalt ABC transporter substrate-binding protein
NC_017179	p	384359664	848	-	cobalt transport protein
NC_017297	p	384461348	848	-	cobalt transport protein
NC_017299	p	387817199	848	-	additional substrate-specific component CbiN of cobalt ECF transporter
NC_003030	b	15894656	875	COG1903H	cobalt-precorrin-6A synthase
NC_003366	p	18310208	875	COG1903H	cobalt-precorrin-6A synthase
NC_004557	p	28210454	875	COG1903H	cobalt-precorrin-6A synthase
NC_008261	p	110799949	875	COG1903H	cobalt-precorrin-6A synthase
NC_008262	p	110803536	875	-	cobalt-precorrin-6A synthase
NC_008593	o	118443869	875	COG1903H	cobalt-precorrin-6A synthase
NC_009495	p	148378928	875	COG1903H	cobalt-precorrin-6A synthase
NC_009617	b	150017174	875	COG1903H	cobalt-precorrin-6A synthase
NC_009697	p	153933682	875	COG1903H	cobalt-precorrin-6A synthase
NC_009698	p	153937445	875	COG1903H	cobalt-precorrin-6A synthase
NC_009699	p	153938054	875	COG1903H	cobalt-precorrin-6A synthase
NC_009706	o	153953360	875	COG1903H	cobalt-precorrin-6A synthase
NC_010516	p	170755135	875	COG1903H	cobalt-precorrin-6A synthase
NC_010520	p	170759702	875	COG1903H	cobalt-precorrin-6A synthase
NC_010674	p	187935411	875	COG1903H	cobalt-precorrin-6A synthase
NC_010723	p	188587891	875	COG1903H	cobalt-precorrin-6A synthase
NC_011837	o	219853989	875	COG1903H	cobalt-precorrin-6A synthase
NC_012563	p	226948209	875	COG1903H	cobalt-precorrin-6A synthase
NC_012658	p	237794232	875	COG1903H	cobalt-precorrin-6A synthase
NC_014328	o	300856357	875	COG1903H	cobalt-precorrin-6A synthase
NC_015425	p	331270484	875	COG1903H	cobalamin biosynthesis protein CbiD
NC_015687	b	337736596	875	COG1903H	cobalt-precorrin-6A synthase
NC_017295	b	384458103	875	-	cobalt-precorrin-6A synthase
NC_017297	p	384461364	875	-	cobalamin biosynthesis protein CbiD
NC_017299	p	387817211	875	-	cobalt-precorrin-6 synthase, anaerobic
NC_003030	b	15894658	889	COG2243H	cobalt-precorrin-2 C(20)-methyltransferase
NC_003366	p	18310205	889	COG2243H	cobalt-precorrin-2 C(20)-methyltransferase
NC_004557	p	28210456	889	COG2243H	cobalt-precorrin-2 C(20)-methyltransferase
NC_008261	p	110800534	889	COG2243H	cobalt-precorrin-2 C(20)-methyltransferase
NC_008262	p	110802165	889	-	cobalt-precorrin-2 C(20)-methyltransferase
NC_008593	o	118445037	889	COG2243H	cobalt-precorrin-2 C(20)-methyltransferase
NC_009495	p	148378939	889	COG2243H	cobalt-precorrin-2 C(20)-methyltransferase
NC_009617	b	150017177	889	COG2243H	cobalt-precorrin-2 C(20)-methyltransferase
NC_009697	p	153931848	889	COG2243H	cobalt-precorrin-2 C(20)-methyltransferase
NC_009698	p	153934800	889	COG2243H	cobalt-precorrin-2 C(20)-methyltransferase
NC_009699	p	153939640	889	COG2243H	cobalt-precorrin-2 C(20)-methyltransferase
NC_009706	o	153953363	889	COG2243H	cobalt-precorrin-2 C(20)-methyltransferase
NC_010516	p	170754705	889	COG2243H	cobalt-precorrin-2 C(20)-methyltransferase
NC_010520	p	170760699	889	COG2243H	cobalt-precorrin-2 C(20)-methyltransferase
NC_010674	p	187933784	889	COG2243H	cobalt-precorrin-2 C(20)-methyltransferase
NC_010723	p	188590098	889	COG2243H	cobalt-precorrin-2 C(20)-methyltransferase
NC_011837	o	219853992	889	COG2243H	cobalt-precorrin-2 C(20)-methyltransferase
NC_012563	p	226948220	889	COG2243H	cobalt-precorrin-2 C(20)-methyltransferase
NC_012658	p	237794242	889	COG2243H	cobalt-precorrin-2 C(20)-methyltransferase
NC_014328	o	300856354	889	COG2243H	cobalt-precorrin-2 C(20)-methyltransferase
NC_015425	p	331270481	889	COG2243H	precorrin-2 C(20)-methyltransferase
NC_015687	b	337736598	889	COG2243H	cobalt-precorrin-2 C(20)-methyltransferase
NC_017295	b	384458105	889	-	cobalt-precorrin-2 C(20)-methyltransferase
NC_017297	p	384461375	889	-	precorrin-2 C(20)-methyltransferase
NC_017299	p	387817222	889	-	cobalt-precorrin-2 C20-methyltransferase
NC_003030	b	15893873	898	COG2241H	precorrin-6B methylase 1 CobL1/CbiE
NC_003366	p	18310207	898	COG2241H	precorrin-6y C5,15-methyltransferase (decarboxylating)
NC_004557	p	28210455	898	COG2242H	precorrin-6B methylase/decarboxylase cbiT/cbiE
NC_008261	p	110798623	898	COG2241H	precorrin-6y C5,15-methyltransferase (decarboxylating)
NC_008262	p	110803959	898	-	precorrin-6y C5,15-methyltransferase (decarboxylating)
NC_008593	o	118445039	898	COG2241H	precorrin-6B methylase/decarboxylase cbiT/cbiE
NC_009495	p	148378929	898	COG2241H	precorrin-6y C5,15-methyltransferase subunit CbiE
NC_009617	b	150017175	898	COG2241H	precorrin-6y C5,15-methyltransferase subunit CbiE
NC_009697	p	153930956	898	COG2241H	precorrin-6y C5,15-methyltransferase subunit CbiE
NC_009698	p	153935805	898	COG2241H	precorrin-6y C5,15-methyltransferase subunit CbiE
NC_009699	p	153939070	898	COG2241H	precorrin-6y C5,15-methyltransferase subunit CbiE
NC_009706	o	153953361	898	COG2241H	protein CbiE
NC_010516	p	170756463	898	COG2241H	precorrin-6y C5,15-methyltransferase subunit CbiE
NC_010520	p	170760123	898	COG2241H	precorrin-6y C5,15-methyltransferase subunit CbiE
NC_010674	p	187935724	898	COG2241H	precorrin-6y C5,15-methyltransferase subunit CbiE
NC_010723	p	188588607	898	COG2241H	precorrin-6y C5,15-methyltransferase subunit CbiE
NC_011837	o	219853990	898	COG2241H	hypothetical protein
NC_012563	p	226948210	898	COG2241H	precorrin-6y C5,15-methyltransferase subunit CbiE
NC_012658	p	237794233	898	COG2241H	precorrin-6y C5,15-methyltransferase subunit CbiE
NC_014328	o	300856356	898	COG2241H	cobalt-precorrin-6Y C(5)-methyltransferase
NC_015425	p	331270483	898	COG2241H	precorrin-6B methylase/decarboxylase cbiT/cbiE
NC_015687	b	337735801	898	COG2241H	precorrin-6B methylase 1 CobL1/CbiE
NC_017295	b	384457311	898	-	Precorrin-6B methylase 1 CobL1/CbiE
NC_017297	p	384461365	898	-	precorrin-6y C5,15-methyltransferase subunit CbiE
NC_017299	p	387817212	898	-	cobalt-precorrin-6y C5-methyltransferase
NC_003030	b	15894649	901	COG2073H	cobalamin biosynthesis protein CbiG
NC_003366	p	18310203	901	COG2073H	cobalamin biosynthesis protein CbiG
NC_004557	p	28210458	901	COG2073H	cobalamin biosynthesis protein CbiG
NC_008261	p	110798929	901	COG2073H	cobalamin biosynthesis protein CbiG
NC_008262	p	110802942	901	-	cobalamin biosynthesis protein CbiG
NC_008593	o	118443437	901	COG2073H	cobalamin biosynthesis protein CbiG
NC_009495	p	148378941	901	COG2073H	cobalamin biosynthesis protein CbiG
NC_009617	b	150017179	901	COG2073H	cobalamin (vitamin B12) biosynthesis protein CbiG
NC_009697	p	153934198	901	COG2073H	cobalamin biosynthesis protein CbiG
NC_009698	p	153936056	901	COG2073H	cobalamin biosynthesis protein CbiG
NC_009699	p	153940197	901	COG2073H	cobalamin biosynthesis protein CbiG
NC_009706	o	153953352	901	COG2073H	cobalamin biosynthesis protein CbiG
NC_010516	p	170756287	901	COG2073H	cobalamin biosynthesis protein CbiG
NC_010520	p	170759325	901	COG2073H	hypothetical protein
NC_010674	p	187935212	901	COG2073H	CbiG protein
NC_010723	p	188589347	901	COG2073H	CbiG protein
NC_011837	o	219853981	901	COG2073H	cobalamin biosynthesis protein CbiG
NC_012563	p	226948222	901	COG2073H	cobalamin biosynthesis protein CbiG
NC_012658	p	237794244	901	COG2073H	CbiG
NC_014328	o	300856352	901	COG2073H	cobalamin biosynthesis protein CbiG
NC_015425	p	331270479	901	COG2073H	cobalamin biosynthesis protein cbiG
NC_015687	b	337736589	901	COG2073H	cobalamin biosynthesis protein CbiG
NC_017295	b	384458096	901	-	cobalamin biosynthesis protein CbiG
NC_017297	p	384461377	901	-	cobalamin biosynthesis protein CbiG
NC_017299	p	387817225	901	-	cobalamin biosynthesis protein CbiG
NC_003030	b	15894660	912	COG2099H	cobalt-precorrin-6x reductase
NC_003366	p	18310201	912	COG2099H	cobalt-precorrin-6x reductase
NC_004557	p	28210460	912	COG2099H	cobalt-precorrin-6x reductase
NC_008261	p	110800622	912	COG2099H	cobalt-precorrin-6x reductase
NC_008262	p	110802562	912	-	cobalt-precorrin-6x reductase
NC_008593	o	118445034	912	COG2099H	cobalt-precorrin-6x reductase
NC_009495	p	148378943	912	COG2099H	cobalt-precorrin-6x reductase
NC_009617	b	150016141	912	COG2099H	cobalt-precorrin-6x reductase
NC_009697	p	153931553	912	COG2099H	cobalt-precorrin-6x reductase
NC_009698	p	153935010	912	COG2099H	cobalt-precorrin-6x reductase
NC_009699	p	153938532	912	COG2099H	cobalt-precorrin-6x reductase
NC_009706	o	153953365	912	COG2099H	cobalt-precorrin-6x reductase
NC_010516	p	170757867	912	COG2099H	cobalt-precorrin-6x reductase
NC_010520	p	170760115	912	COG2099H	cobalt-precorrin-6x reductase
NC_010674	p	187933316	912	COG2099H	cobalt-precorrin-6x reductase
NC_010723	p	188590645	912	COG2099H	cobalt-precorrin-6x reductase
NC_011837	o	219853994	912	COG2099H	cobalt-precorrin-6x reductase
NC_012563	p	226948224	912	COG2099H	cobalt-precorrin-6x reductase
NC_012658	p	237794246	912	COG2099H	cobalt-precorrin-6x reductase
NC_014328	o	300856349	912	COG2099H	cobalt-precorrin-6A reductase
NC_015425	p	331270477	912	COG2099H	precorrin-6x reductase
NC_015687	b	337736600	912	COG2099H	cobalt-precorrin-6x reductase
NC_017295	b	384458107	912	-	cobalt-precorrin-6x reductase
NC_017297	p	384461379	912	-	precorrin-6x reductase
NC_017299	p	387817227	912	-	cobalt-precorrin-6x reductase
NC_003030	b	15894657	954	COG2242H	precorrin-6B methylase CbiT
NC_003366	p	18310206	954	COG2242H	precorrin-6Y C5,15-methyltransferase (decarboxylating), CbiT subunit
NC_008261	p	110801395	954	COG2242H	precorrin-6Y C5,15-methyltransferase subunit CbiT
NC_008262	p	110803257	954	-	precorrin-6Y C5,15-methyltransferase (decarboxylating), CbiT subunit
NC_008593	o	118445038	954	COG2242H	precorrin-6B methylase/decarboxylase cbiT/cbiE
NC_009495	p	148378931	954	COG2242H	precorrin-6Y C5,15-methyltransferase subunit CbiT
NC_009617	b	150017176	954	COG2242H	precorrin-6y C5,15-methyltransferase subunit CbiT
NC_009697	p	153933501	954	COG2242H	precorrin-6Y C5,15-methyltransferase subunit CbiT
NC_009698	p	153935333	954	COG2242H	precorrin-6Y C5,15-methyltransferase subunit CbiT
NC_009699	p	153938216	954	COG2242H	precorrin-6Y C5,15-methyltransferase subunit CbiT
NC_009706	o	153953362	954	COG2242H	protein CbiT
NC_010516	p	170754533	954	COG2242H	precorrin-6Y C5,15-methyltransferase subunit CbiT
NC_010520	p	170758210	954	COG2242H	precorrin-6Y C5,15-methyltransferase subunit CbiT
NC_010674	p	187934584	954	COG2242H	cobalt-precorrin-6Y C(15)-methyltransferase
NC_010723	p	188589381	954	COG2242H	putative cobalt-precorrin-6Y C(15)-methyltransferase
NC_011837	o	219853991	954	COG2242H	hypothetical protein
NC_012563	p	226948213	954	COG2242H	precorrin-6y C5,15-methyltransferase subunit CbiT
NC_012658	p	237794235	954	COG2242H	precorrin-6y C5,15-methyltransferase subunit CbiT
NC_014328	o	300856355	954	COG2242H	cobalt-precorrin-6Y C(15)-methyltransferase
NC_015425	p	331270482	954	COG2242H	precorrin-6Y C5,15-methyltransferase subunit CbiT
NC_015687	b	337736597	954	COG2242H	precorrin-6B methylase CbiT
NC_017295	b	384458104	954	-	Precorrin-6B methylase CbiT
NC_017297	p	384461367	954	-	precorrin-6Y C5,15-methyltransferase subunit CbiT
NC_017299	p	387817214	954	-	cobalt-precorrin-6y C15-methyltransferase
NC_003030	b	15893394	1044	COG0007H	uroporphyrinogen III syntase
NC_003366	p	18310416	1044	COG0007H	uroporphyrinogen-III methyltransferase/synthase
NC_004557	p	28210449	1044	COG0007H	uroporphyrinogen III synthase/methyltransferase
NC_008261	p	110800584	1044	COG0007H	uroporphyrinogen-III methyltransferase/synthase
NC_008262	p	110803870	1044	-	uroporphyrinogen-III methyltransferase/synthase
NC_009495	p	148378913	1044	COG0007H	uroporphyrinogen III synthase/methyltransferase
NC_009617	b	150016168	1044	COG0007H	uroporphyrin-III C-methyltransferase
NC_009697	p	153933478	1044	COG0007H	uroporphyrinogen III synthase/methyltransferase
NC_009698	p	153935140	1044	COG0007H	uroporphyrinogen III synthase/methyltransferase
NC_009699	p	153940312	1044	COG0007H	uroporphyrinogen III synthase/methyltransferase
NC_009706	o	153953355	1044	COG0007H	hypothetical protein
NC_010516	p	170755662	1044	COG0007H	uroporphyrinogen III synthase/methyltransferase
NC_010520	p	170758719	1044	COG0007H	uroporphyrinogen III synthase/methyltransferase
NC_010674	p	187934684	1044	COG0007H	uroporphyrinogen III synthase/methyltransferase
NC_010723	p	188590257	1044	COG0007H	uroporphyrinogen III synthase/methyltransferase
NC_011837	o	219853984	1044	COG0007H	hypothetical protein
NC_012563	p	226948194	1044	COG0007H	uroporphyrinogen III synthase/methyltransferase
NC_012658	p	237794218	1044	COG0007H	uroporphyrinogen III synthase/methyltransferase
NC_014328	o	300856362	1044	COG0007H	porphyrin biosynthesis protein HemD
NC_015687	b	337735307	1044	COG0007H	uroporphyrinogen III syntase
NC_017295	b	384456817	1044	-	Uroporphyrinogen III syntase
NC_017299	p	387817201	1044	-	uroporphyrinogen-III methyltransferase
NC_003030	b	15893393	1051	COG0181H	porphobilinogen deaminase
NC_003366	p	18310417	1051	COG0181H	porphobilinogen deaminase
NC_004557	p	161486849	1051	COG0181H	porphobilinogen deaminase
NC_008261	p	110800724	1051	COG0181H	porphobilinogen deaminase
NC_008262	p	110801892	1051	-	porphobilinogen deaminase
NC_009495	p	148378912	1051	COG0181H	porphobilinogen deaminase
NC_009617	b	150016167	1051	COG0181H	porphobilinogen deaminase
NC_009697	p	153934281	1051	COG0181H	porphobilinogen deaminase
NC_009698	p	153936114	1051	COG0181H	porphobilinogen deaminase
NC_009699	p	153939780	1051	COG0181H	porphobilinogen deaminase
NC_009706	o	153953354	1051	COG0181H	porphobilinogen deaminase
NC_010516	p	170757497	1051	COG0181H	porphobilinogen deaminase
NC_010520	p	170759533	1051	COG0181H	porphobilinogen deaminase
NC_010674	p	187933878	1051	COG0181H	porphobilinogen deaminase
NC_010723	p	188589216	1051	COG0181H	porphobilinogen deaminase
NC_011837	o	219853983	1051	COG0181H	porphobilinogen deaminase
NC_012563	p	226948193	1051	COG0181H	porphobilinogen deaminase
NC_012658	p	237794217	1051	COG0181H	porphobilinogen deaminase
NC_014328	o	300856363	1051	COG0181H	porphobilinogen deaminase
NC_015687	b	337735306	1051	COG0181H	porphobilinogen deaminase
NC_017295	b	384456816	1051	-	porphobilinogen deaminase
NC_017297	p	384461351	1051	-	hydroxymethylbilane synthase
NC_003030	b	15894654	1064	COG1797H	cobyrinic acid a,c-diamide synthase
NC_004557	p	28210452	1064	COG1797H	cobyrinic acid a,c-diamide synthase
NC_008593	o	118443028	1064	COG1797H	cobyrinic acid a,c-diamide synthase
NC_009495	p	148378916	1064	COG1797H	cobyrinic acid a,c-diamide synthase
NC_009617	b	150017172	1064	COG1797H	cobyrinic acid a,c-diamide synthase
NC_009697	p	153932872	1064	COG1797H	cobyrinic acid a,c-diamide synthase
NC_009698	p	153935703	1064	COG1797H	cobyrinic acid a,c-diamide synthase
NC_009699	p	153941222	1064	COG1797H	cobyrinic acid a,c-diamide synthase
NC_009706	o	153953358	1064	COG1797H	cobyrinic acid a,c-diamide synthase
NC_010516	p	170755038	1064	COG1797H	cobyrinic acid a,c-diamide synthase
NC_010520	p	170759200	1064	COG1797H	cobyrinic acid a,c-diamide synthase
NC_010674	p	187933062	1064	COG1797H	cobyrinic acid a,c-diamide synthase
NC_010723	p	188589624	1064	COG1797H	cobyrinic acid a,c-diamide synthase
NC_011837	o	219853987	1064	COG1797H	cobyrinic acid a,c-diamide synthase
NC_012563	p	226948197	1064	COG1797H	cobyrinic acid a,c-diamide synthase
NC_012658	p	237794221	1064	COG1797H	cobyrinic acid a,c-diamide synthase
NC_014328	o	300856360	1064	COG1797H	cobyrinic acid A,C-diamide synthase CbiA
NC_015425	p	331270486	1064	COG1797H	cobyrinic acid a,c-diamide synthase
NC_015687	b	337736594	1064	COG1797H	cobyrinic acid a,c-diamide synthase
NC_017295	b	384458101	1064	-	Cobyrinic acid a,c-diamide synthase CobB
NC_017297	p	384461354	1064	-	cobyrinic acid a,c-diamide synthase
NC_017299	p	387817204	1064	-	cobyrinic acid A,C-diamide synthase
NC_009012	b	125973139	1235	COG0182J	translation initiation factor 2B subunit I
NC_009495	p	148379251	1235	COG0182J	methylthioribose-1-phosphate isomerase
NC_009697	p	153933216	1235	COG0182J	methylthioribose-1-phosphate isomerase
NC_009698	p	153936000	1235	COG0182J	methylthioribose-1-phosphate isomerase
NC_009699	p	153941126	1235	COG0182J	methylthioribose-1-phosphate isomerase
NC_010001	b	160880172	1235	COG0182J	aIF-2BI family translation initiation factor
NC_010516	p	170755175	1235	COG0182J	methylthioribose-1-phosphate isomerase
NC_010520	p	170761704	1235	COG0182J	methylthioribose-1-phosphate isomerase
NC_011898	b	220928716	1235	COG0182J	methylthioribose-1-phosphate isomerase
NC_012563	p	226948535	1235	COG0182J	methylthioribose-1-phosphate isomerase
NC_012658	p	237794554	1235	COG0182J	methylthioribose-1-phosphate isomerase
NC_014376	b	302386200	1235	COG0182J	translation initiation factor, aIF-2BI family
NC_014614	o	310657999	1235	COG0182J	methylthioribose-1-phosphate isomerase
NC_015425	p	331269045	1235	COG0182J	S-methyl-5-thioribose-1-phosphate isomerase
NC_015737	o	339442717	1235	COG0182J	translation initiation factor eIF-2B subunit alpha
NC_016627	b	374296343	1235	-	methylthioribose-1-phosphate isomerase
NC_016791	b	376260310	1235	-	S-methyl-5-thioribose-1-phosphate isomerase
NC_017297	p	384461679	1235	-	S-methyl-5-thioribose-1-phosphate isomerase
NC_017299	p	387817549	1235	-	methylthioribose-1-phosphate isomerase
NC_017304	b	385778954	1235	-	translation initiation factor, aIF-2BI family
NC_003030	b	15894648	1494	COG0079E	histidinol-phosphate aminotransferase
NC_004557	p	28210443	1494	COG0079E	aminotransferase cobD
NC_009495	p	148378907	1494	COG0079E	aminotransferase
NC_009697	p	153932542	1494	COG0079E	aminotransferase family protein
NC_009698	p	153936585	1494	COG0079E	aminotransferase
NC_009699	p	153939158	1494	COG0079E	aminotransferase family protein
NC_009706	o	153953350	1494	COG0079E	protein CobD1
NC_010516	p	170756649	1494	COG0079E	aminotransferase
NC_010520	p	170758910	1494	COG0079E	aminotransferase
NC_011837	o	219853979	1494	COG0079E	hypothetical protein
NC_012563	p	226948188	1494	COG0079E	aminotransferase family protein
NC_012658	p	237794212	1494	COG0079E	aminotransferase family protein
NC_014328	o	300856365	1494	COG0079E	threonine-phosphate decarboxylase
NC_015687	b	337736588	1494	COG0079E	histidinol-phosphate aminotransferase
NC_017295	b	384458095	1494	-	histidinol-phosphate aminotransferase
NC_017297	p	384461346	1494	-	aminotransferase family protein
NC_017299	p	387817196	1494	-	L-threonine 3-O-phosphate decarboxylase
NC_003030	b	15894647	2610	COG1122P	cobalt transport (ATPase component)
NC_003366	p	18309177	2610	COG1122P	cobalt transporter ATP-binding subunit
NC_008261	p	110798586	2610	COG1122P	cobalt transporter ATP-binding subunit
NC_008262	p	110801709	2610	-	cobalt transporter ATP-binding subunit
NC_011898	b	220928696	2610	COG1122P	cobalt ABC transporter ATPase
NC_014328	o	300856025	2610	COG1122P	cobalt ABC transporter ATPase
NC_015687	b	337736587	2610	COG1122P	cobalt transport (ATPase)
NC_016627	b	374297801	2610	-	cobalt transport protein ATP-binding subunit
NC_016791	b	376260290	2610	-	cobalt transport protein ATP-binding subunit
NC_017295	b	384458094	2610	-	Cobalt transport (ATPase component)
NC_003030	b	15894662	2641	COG2087H	adenosylcobinamide kinase
NC_009012	b	125975629	2641	COG2087H	adenosylcobinamide kinase/adenosylcobinamide-phosphate guanylyltransferase
NC_009706	o	153953367	2641	COG2087H	adenosylcobinamide kinase/adenosylcobinamide-phosphate guanylyltransferase
NC_011837	o	219853996	2641	COG2087H	adenosylcobinamide kinase/adenosylcobinamide-phosphate guanylyltransferase
NC_011898	b	220928096	2641	COG2087H	cobalbumin biosynthesis protein
NC_015687	b	337736602	2641	COG2087H	adenosylcobinamide kinase
NC_016627	b	374297164	2641	-	adenosyl cobinamide kinase
NC_016791	b	376261016	2641	-	adenosyl cobinamide kinase
NC_017295	b	384458109	2641	-	adenosylcobinamide kinase/adenosylcobinamide-phosphate guanylyltransferase
NC_017304	b	385778066	2641	-	adenosylcobinamide-phosphate guanylyltransferase
NC_003030	b	15894664	3611	COG0406G	alpha-ribazole-5'-phosphate phosphatase
NC_009012	b	125975631	3611	COG0406G	alpha-ribazole phosphatase
NC_009706	o	153953368	3611	COG0406G	protein CobC2
NC_011837	o	219853997	3611	COG0406G	hypothetical protein
NC_015687	b	337736604	3611	COG0406G	alpha-ribazole-5'-phosphate phosphatase
NC_016627	b	374297162	3611	-	alpha-ribazole phosphatase
NC_017295	b	384458111	3611	-	Alpha-ribazole-5'-phosphate phosphatase, CobC
NC_017304	b	385778068	3611	-	alpha-ribazole phosphatase
NC_003030	b	15894663	3631	COG0368H	cobalamin synthase
NC_009012	b	125975630	3631	COG0368H	cobalamin synthase
NC_011898	b	220928097	3631	COG0368H	cobalamin synthase
NC_015687	b	337736603	3631	COG0368H	cobalamin synthase
NC_016627	b	374297163	3631	-	cobalamin-5'-phosphate synthase
NC_016791	b	376261017	3631	-	cobalamin 5''-phosphate synthase/cobalamin synthase
NC_017295	b	384458110	3631	-	cobalamin synthase
NC_017304	b	385778067	3631	-	cobalamin 5'-phosphate synthase
NC_008593	o	118444865	3750	COG0007H	uroporphyrinogen III synthase/methyltransferase
NC_009089	p	126701043	3750	COG0007H	porphyrin biosynthesis protein
NC_013315	p	260684925	3750	COG0007H	porphyrin biosynthesis protein
NC_013316	p	260688583	3750	COG0007H	bifunctional uroporphyrinogen-III methyltransferase/uroporphyrinogen-III synthase
NC_014614	o	310658306	3750	COG0007H	uroporphyrinogen III synthase/methyltransferase
NC_015275	b	326792715	3750	COG0007H	uroporphyrin-III C-methyltransferase
NC_015425	p	331270185	3750	COG0007H	uroporphyrinogen III synthase/methyltransferase
NC_017179	p	384362594	3750	-	bifunctional uroporphyrinogen-III methyltransferase/uroporphyrinogen-III synthase
NC_009012	b	125975012	3756	COG0181H	porphobilinogen deaminase
NC_010001	b	160879516	3756	COG0181H	porphobilinogen deaminase
NC_010001	b	160879927	3756	COG0181H	porphobilinogen deaminase
NC_011898	b	220928704	3756	COG0181H	porphobilinogen deaminase
NC_016627	b	374296127	3756	-	hydroxymethylbilane synthase
NC_016627	b	374297793	3756	-	hydroxymethylbilane synthase
NC_016791	b	376260298	3756	-	porphobilinogen deaminase
NC_017304	b	385777493	3756	-	porphobilinogen deaminase
NC_009617	b	150018649	3907	COG1012C	aldehyde dehydrogenase
NC_009617	b	150018857	3907	COG1012C	aldehyde dehydrogenase
NC_010001	b	160879327	3907	COG1012C	aldehyde dehydrogenase
NC_010674	p	187934965	3907	COG1012C	ethanolamine utilization protein EutE
NC_010674	p	187933041	3907	COG1012C	ethanolamine utilization protein EutE
NC_010723	p	188590535	3907	COG1012C	ethanolamine utilization protein EutE
NC_014376	b	302386203	3907	COG1012C	Aldehyde Dehydrogenase
NC_014614	o	310657984	3907	COG1012C	aldehyde dehydrogenase
NC_010001	b	160879259	4051	COG1270H	cobalamin biosynthesis protein CobD
NC_011898	b	220928713	4051	COG1270H	cobalamin biosynthesis protein CobD
NC_014376	b	302386755	4051	COG1270H	cobalamin biosynthesis protein CobD
NC_014393	b	302875092	4051	COG1270H	cobalamin biosynthesis protein CobD
NC_015737	o	339442286	4051	COG1270H	hypothetical protein
NC_016627	b	374297786	4051	-	cobalamin biosynthesis protein CobD
NC_016791	b	376260307	4051	-	cobalamin biosynthesis protein CobD
NC_004557	p	28210657	4103	COG4857R	methylthioribose kinase
NC_011898	b	220928715	4103	COG4857R	5-methylribose kinase
NC_014376	b	302386199	4103	COG4857R	5-methylthioribose kinase
NC_014376	b	302387908	4103	COG4857R	5-methylthioribose kinase
NC_014614	o	310657701	4103	COG4857R	5-methylribose kinase
NC_014614	o	310657998	4103	COG4857R	5-methylribose kinase
NC_016791	b	376260309	4103	-	5-methylthioribose kinase
NC_008593	o	118444575	4117	COG0181H	porphobilinogen deaminase
NC_009089	p	126701044	4117	COG0181H	porphobilinogen deaminase
NC_013315	p	260684926	4117	COG0181H	porphobilinogen deaminase
NC_013316	p	260688584	4117	COG0181H	porphobilinogen deaminase
NC_015275	b	326792716	4117	COG0181H	porphobilinogen deaminase
NC_015425	p	331270186	4117	COG0181H	porphobilinogen deaminase
NC_017179	p	384362595	4117	-	porphobilinogen deaminase
NC_003366	p	18310020	4490	COG0406G	alpha-ribazole-5'-phosphate phosphatase
NC_008261	p	110799958	4490	COG0406G	phosphoglycerate mutase
NC_008262	p	110801988	4490	-	alpha-ribazole-5-phosphate phosphatase
NC_009617	b	150016149	4490	COG0406G	phosphoglycerate mutase
NC_010674	p	187932890	4490	COG0406G	phosphoglycerate mutase family protein
NC_010723	p	188589681	4490	COG0406G	phosphoglycerate mutase family protein
NC_009012	b	125975013	4670	COG0007H	uroporphyrinogen-III synthase / uroporphyrinogen-III C-methyltransferase
NC_011898	b	220928705	4670	COG0007H	uroporphyrin-III C-methyltransferase
NC_016627	b	374297792	4670	-	uroporphyrin-III C-methyltransferase
NC_016627	b	374296128	4670	-	uroporphyrinogen-III C-methyltransferase, uroporphyrinogen-III synthase
NC_016791	b	376260299	4670	-	uroporphyrin-III C-methyltransferase
NC_017304	b	385777494	4670	-	uroporphyrin-III C-methyltransferase
NC_003030	b	15894652	4934	COG4822H	anaerobic cobalt chelatase, cbiK
NC_009706	o	153953356	4934	COG4822H	protein CbiK
NC_011837	o	219853985	4934	COG4822H	hypothetical protein
NC_015687	b	337736592	4934	COG4822H	anaerobic cobalt chelatase CbiK
NC_017295	b	384458099	4934	-	Anaerobic Cobalt chelatase, cbiK
NC_003030	b	15894650	5002	COG4542Q	kinase
NC_009706	o	153953353	5002	COG4542Q	PduX-like protein
NC_011837	o	219853982	5002	COG4542Q	hypothetical protein
NC_015687	b	337736590	5002	COG4542Q	kinase
NC_017295	b	384458097	5002	-	putative kinase, diverged
NC_009089	p	126701055	5567	COG0079E	pthreonine-phosphate decarboxylase
NC_013315	p	260684937	5567	COG0079E	pthreonine-phosphate decarboxylase
NC_013316	p	260688595	5567	COG0079E	pthreonine-phosphate decarboxylase
NC_015275	b	326792486	5567	COG0079E	class I and II aminotransferase
NC_017179	p	384362606	5567	-	threonine-phosphate decarboxylase
NC_009089	p	126701057	5725	COG1797H	cobyrinic acid a,c-diamide synthase
NC_013315	p	260684939	5725	COG1797H	cobyrinic acid a,c-diamide synthase
NC_013316	p	260688597	5725	COG1797H	cobyrinic acid a,c-diamide synthase
NC_015275	b	326792488	5725	COG1797H	cobyrinic acid a,c-diamide synthase
NC_017179	p	384362608	5725	-	cobyrinic acid a,c-diamide synthase
NC_009617	b	150018528	5855	COG1930P	cobalt/cobalamin transport protein CbiN
NC_010001	b	160879532	5855	COG1930P	cobalt transport protein CbiN
NC_010674	p	187934448	5855	COG1930P	cobalt/cobalamin transport protein CbiN
NC_010723	p	188589369	5855	COG1930P	cobalt/cobalamin transport protein CbiN
NC_014376	b	302388431	5855	COG1930P	cobalt ABC transporter
NC_010001	b	160879326	5989	COG0235G	class II aldolase/adducin family protein
NC_011898	b	220928717	5989	COG0235G	class II aldolase/adducin family protein
NC_014376	b	302386202	5989	COG0235G	class II aldolase/adducin family protein
NC_014614	o	310657983	5989	COG0235G	class II aldolase/adducin-like protein
NC_016791	b	376260311	5989	-	ribulose-5-phosphate 4-epimerase-like epimerase or aldolase
NC_003366	p	18309176	6308	COG0619P	cobalt ABC transporter permease
NC_008261	p	110800998	6308	COG0619P	cobalt ABC transporter permease CbiQ
NC_008262	p	110803084	6308	-	cobalt ABC transporter permease CbiQ
NC_016627	b	374297802	6308	-	cobalt ABC transporter permease CbiQ
NC_008593	o	118444391	6482	COG0619P	cobalt transport protein
NC_009706	o	153956035	6482	COG0619P	hypothetical protein
NC_011837	o	219856375	6482	COG0619P	hypothetical protein
NC_015425	p	331268679	6482	COG0619P	Cobalt transport protein
NC_010001	b	160879520	8414	COG1903H	cobalamin biosynthesis protein CbiD
NC_011898	b	220928697	8414	COG1903H	cobalamin biosynthesis protein CbiD
NC_016627	b	374297800	8414	-	cobalt-precorrin 5B C1-methyltransferase
NC_016791	b	376260291	8414	-	cobalamin biosynthesis protein CbiD
NC_011898	b	220928708	8506	COG2138S	cobalamin (vitamin B12) biosynthesis CbiX protein
NC_016627	b	374297789	8506	-	hypothetical protein
NC_016627	b	374296131	8506	-	hypothetical protein
NC_016791	b	376260302	8506	-	hypothetical protein
NC_004557	p	28210656	10871	COG0182J	methylthioribose-1-phosphate isomerase
NC_014376	b	302387907	10871	COG0182J	AraC family transcriptional regulator
NC_014614	o	310657700	10871	COG0182J	translation initiation factor eif-2b subunit 1
NC_009012	b	125973140	11122	COG0005F	methylthioadenosine phosphorylase
NC_016627	b	374296342	11122	-	methylthioadenosine phosphorylase
NC_017304	b	385778953	11122	-	methylthioadenosine phosphorylase
NC_009706	o	153953294	12416	COG0373H	glutamyl-tRNA reductase
NC_011837	o	219853926	12416	COG0373H	glutamyl-tRNA reductase
NC_014328	o	300853648	12416	COG0373H	glutamyl-tRNA reductase
NC_010001	b	160879527	12633	COG2109H	ATP:corrinoid adenosyltransferase BtuR/CobO/CobP
NC_010001	b	160879262	12633	COG2109H	ATP:corrinoid adenosyltransferase BtuR/CobO/CobP
NC_016627	b	374297783	12633	-	ATP:corrinoid adenosyltransferase
NC_010001	b	160879521	12718	COG2243H	precorrin-2 C20-methyltransferase
NC_014376	b	302386788	12718	COG2243H	precorrin-2 C(20)-methyltransferase
NC_015737	o	339442615	12718	COG2243H	precorrin-2 methylase
NC_011898	b	220928698	12719	COG2243H	precorrin-2 C(20)-methyltransferase
NC_016627	b	374297799	12719	-	precorrin-2 C(20)-methyltransferase
NC_016791	b	376260292	12719	-	precorrin-2 C(20)-methyltransferase
NC_011898	b	220928710	12905	COG1797H	cobyrinic acid a,c-diamide synthase
NC_016627	b	374297787	12905	-	hydrogenobyrinic acid a,c-diamide synthase (glutamine-hydrolysing), cobyrinate a,c-diamide synthase
NC_016791	b	376260304	12905	-	cobyrinic acid a,c-diamide synthase
NC_010001	b	160879928	16431	COG0007H	uroporphyrin-III C-methyltransferase
NC_010001	b	160879517	16431	COG0007H	uroporphyrin-III C-methyltransferase
NC_011898	b	220928709	17371	COG2242H	precorrin-6Y C5,15-methyltransferase subunit CbiT
NC_016791	b	376260303	17371	-	precorrin-6y C5,15-methyltransferase subunit CbiE/precorrin-6Y C5,15-methyltransferase subunit CbiT
NC_011898	b	220928695	17599	COG0619P	cobalt ABC transporter inner membrane subunit CbiQ
NC_016791	b	376260289	17599	-	cobalt ABC transporter permease CbiQ
NC_011898	b	220928703	17741	COG2099H	precorrin-6x reductase
NC_016791	b	376260297	17741	-	precorrin-6x reductase
NC_011898	b	220928700	17884	COG2073H	cobalamin (vitamin B12) biosynthesis protein CbiG
NC_016791	b	376260294	17884	-	cobalamin biosynthesis protein CbiG
NC_011898	b	220928701	18239	COG0373H	Tetrapyrrole biosynthesis, glutamyl-tRNA reductase-like protein
NC_016791	b	376260295	18239	-	glutamyl-tRNA reductase
NC_011898	b	220928714	18308	COG0079E	class I and II aminotransferase
NC_016791	b	376260308	18308	-	PLP-dependent enzyme, histidinol-phosphate/aromatic aminotransferase or cobyric acid decarboxylase
NC_014376	b	302386197	18567	COG1129G	ABC transporter
NC_014614	o	310657996	18567	COG1129G	D-ribose ABC transporter ATP-binding protein
NC_014376	b	302386198	18615	COG1172G	inner-membrane translocator
NC_014614	o	310657997	18615	COG1172G	methylthioribose transport system permease

## Sheet: coc 6
NC	type	PID	Orthologous group	COG	Product
NC_004557	p	28212158	142	COG0024J	methionine aminopeptidase
NC_008261	p	110799994	142	COG0024J	methionine aminopeptidase
NC_008262	p	110803465	142	-	methionine aminopeptidase, type I
NC_008593	o	118443338	142	COG0024J	methionine aminopeptidase
NC_009012	b	125975406	142	COG0024J	methionine aminopeptidase, type I
NC_009089	p	126697662	142	COG0024J	methionine aminopeptidase
NC_009495	p	148381399	142	COG0024J	methionine aminopeptidase
NC_009617	b	150015065	142	COG0024J	methionine aminopeptidase
NC_009697	p	153932738	142	COG0024J	methionine aminopeptidase
NC_009698	p	153936198	142	COG0024J	methionine aminopeptidase
NC_009699	p	153940124	142	COG0024J	methionine aminopeptidase
NC_009706	o	153952883	142	COG0024J	hypothetical protein
NC_009706	o	153955409	142	COG0024J	hypothetical protein
NC_010001	b	160881763	142	COG0024J	methionine aminopeptidase
NC_010516	p	170757409	142	COG0024J	methionine aminopeptidase
NC_010520	p	170760272	142	COG0024J	methionine aminopeptidase
NC_010674	p	187933163	142	COG0024J	methionine aminopeptidase
NC_010723	p	188590736	142	COG0024J	methionine aminopeptidase
NC_011837	o	219853548	142	COG0024J	hypothetical protein
NC_011837	o	219855825	142	COG0024J	hypothetical protein
NC_011898	b	220928229	142	COG0024J	methionine aminopeptidase
NC_012563	p	226950911	142	COG0024J	methionine aminopeptidase
NC_012658	p	237796920	142	COG0024J	methionine aminopeptidase
NC_013315	p	260681868	142	COG0024J	methionine aminopeptidase
NC_013316	p	260685466	142	COG0024J	methionine aminopeptidase
NC_014328	o	300856737	142	COG0024J	methionine aminopeptidase
NC_014376	b	302388066	142	COG0024J	methionine aminopeptidase
NC_014393	b	302876512	142	COG0024J	methionine aminopeptidase
NC_014614	o	310659480	142	COG0024J	methionine aminopeptidase
NC_015275	b	326792585	142	COG0024J	methionine aminopeptidase
NC_015425	p	331268435	142	COG0024J	methionine aminopeptidase
NC_015687	b	337738318	142	COG0024J	methionine aminopeptidase (MAP)
NC_015737	o	339442874	142	COG0024J	methionine aminopeptidase
NC_016627	b	374298054	142	-	methionine aminopeptidase
NC_016791	b	376259824	142	-	methionine aminopeptidase
NC_017179	p	384359421	142	-	methionine aminopeptidase
NC_017295	b	384459828	142	-	Methionine aminopeptidase (MAP)
NC_017297	p	384463775	142	-	methionine aminopeptidase
NC_017299	p	387819740	142	-	methionine aminopeptidase
NC_017304	b	385777842	142	-	methionine aminopeptidase
NC_003030	b	15896366	153	COG0098J	30S ribosomal protein S5
NC_003366	p	18311370	153	COG0098J	30S ribosomal protein S5
NC_004557	p	341904759	153	COG0098J	ribosomal protein S5
NC_008261	p	110800455	153	COG0098J	30S ribosomal protein S5
NC_008262	p	110801998	153	-	30S ribosomal protein S5
NC_008593	o	118444110	153	COG0098J	30S ribosomal protein S5
NC_009012	b	125975401	153	COG0098J	30S ribosomal protein S5
NC_009089	p	126697657	153	COG0098J	30S ribosomal protein S5
NC_009495	p	148381404	153	COG0098J	30S ribosomal protein S5
NC_009617	b	150015060	153	COG0098J	30S ribosomal protein S5
NC_009697	p	153931344	153	COG0098J	30S ribosomal protein S5
NC_009698	p	153935616	153	COG0098J	30S ribosomal protein S5
NC_009699	p	153938963	153	COG0098J	30S ribosomal protein S5
NC_009706	o	153952878	153	COG0098J	30S ribosomal protein S5
NC_010001	b	160881768	153	COG0098J	30S ribosomal protein S5
NC_010516	p	170755311	153	COG0098J	30S ribosomal protein S5
NC_010520	p	170759300	153	COG0098J	30S ribosomal protein S5
NC_010674	p	187933948	153	COG0098J	30S ribosomal protein S5
NC_010723	p	188590652	153	COG0098J	30S ribosomal protein S5
NC_011837	o	219853543	153	COG0098J	30S ribosomal protein S5
NC_011898	b	220928224	153	COG0098J	30S ribosomal protein S5
NC_012563	p	226950916	153	COG0098J	30S ribosomal protein S5
NC_012658	p	237796925	153	COG0098J	30S ribosomal protein S5
NC_013315	p	260681863	153	COG0098J	30S ribosomal protein S5
NC_013316	p	260685461	153	COG0098J	30S ribosomal protein S5
NC_014328	o	300857229	153	COG0098J	30S ribosomal protein S5
NC_014376	b	302388071	153	COG0098J	30S ribosomal protein S5
NC_014393	b	302876517	153	COG0098J	30S ribosomal protein S5
NC_014614	o	310659485	153	COG0098J	30S ribosomal protein S5
NC_015275	b	326792590	153	COG0098J	30S ribosomal protein S5
NC_015425	p	331268430	153	COG0098J	30S ribosomal protein S5
NC_015687	b	337738323	153	COG0098J	30S ribosomal protein S5
NC_015737	o	339442869	153	COG0098J	30S ribosomal protein S5
NC_016627	b	374298059	153	-	30S ribosomal protein S5
NC_016791	b	376259819	153	-	30S ribosomal protein S5
NC_017179	p	384359416	153	-	30S ribosomal protein S5
NC_017295	b	384459833	153	-	30S ribosomal protein S5
NC_017297	p	384463780	153	-	30S ribosomal protein S5
NC_017299	p	387819745	153	-	30S ribosomal protein S5
NC_017304	b	385777837	153	-	30S ribosomal protein S5
NC_003030	b	15896380	155	COG0090J	50S ribosomal protein L2
NC_003366	p	18311384	155	COG0090J	50S ribosomal protein L2
NC_004557	p	161486835	155	COG0090J	50S ribosomal protein L2
NC_008261	p	110800049	155	COG0090J	50S ribosomal protein L2
NC_008262	p	110802191	155	-	50S ribosomal protein L2
NC_008593	o	118444528	155	COG0090J	50S ribosomal protein L2
NC_009012	b	125975387	155	COG0090J	50S ribosomal protein L2
NC_009089	p	126697643	155	COG0090J	50S ribosomal protein L2
NC_009495	p	148381418	155	COG0090J	50S ribosomal protein L2
NC_009617	b	150015046	155	COG0090J	50S ribosomal protein L2
NC_009697	p	153934104	155	COG0090J	50S ribosomal protein L2
NC_009698	p	153936530	155	COG0090J	50S ribosomal protein L2
NC_009699	p	153941411	155	COG0090J	50S ribosomal protein L2
NC_009706	o	153952864	155	COG0090J	50S ribosomal protein L2
NC_010001	b	160881782	155	COG0090J	50S ribosomal protein L2
NC_010516	p	170757666	155	COG0090J	50S ribosomal protein L2
NC_010520	p	170760972	155	COG0090J	50S ribosomal protein L2
NC_010674	p	187935326	155	COG0090J	50S ribosomal protein L2
NC_010723	p	188588649	155	COG0090J	50S ribosomal protein L2
NC_011837	o	219853529	155	COG0090J	50S ribosomal protein L2
NC_011898	b	220928210	155	COG0090J	50S ribosomal protein L2
NC_012563	p	226950930	155	COG0090J	50S ribosomal protein L2
NC_012658	p	237796939	155	COG0090J	50S ribosomal protein L2
NC_013315	p	260681849	155	COG0090J	50S ribosomal protein L2
NC_013316	p	260685447	155	COG0090J	50S ribosomal protein L2
NC_014328	o	300857243	155	COG0090J	50S ribosomal protein L2
NC_014376	b	302388085	155	COG0090J	50S ribosomal protein L2
NC_014393	b	302876531	155	COG0090J	50S ribosomal protein L2
NC_014614	o	310659499	155	COG0090J	50S ribosomal protein L2
NC_015275	b	326792604	155	COG0090J	50S ribosomal protein L2
NC_015425	p	331268416	155	COG0090J	50S ribosomal protein L2
NC_015687	b	337738337	155	COG0090J	50S ribosomal protein L2
NC_015737	o	339442855	155	COG0090J	50S ribosomal protein L2
NC_016627	b	374298073	155	-	50S ribosomal protein L2
NC_016791	b	376259805	155	-	50S ribosomal protein L2
NC_017179	p	384359402	155	-	50S ribosomal protein L2
NC_017295	b	384459847	155	-	50S ribosomal protein L2
NC_017297	p	384463794	155	-	50S ribosomal protein L2
NC_017299	p	387819759	155	-	50S ribosomal protein L2
NC_017304	b	385777823	155	-	50S ribosomal protein L2
NC_003030	b	15896367	181	COG0256J	50S ribosomal protein L18
NC_003366	p	18311371	181	COG0256J	50S ribosomal protein L18
NC_004557	p	28212163	181	COG0256J	50S ribosomal protein L18
NC_008261	p	110798834	181	COG0256J	50S ribosomal protein L18
NC_008262	p	110803787	181	-	50S ribosomal protein L18
NC_008593	o	118444517	181	COG0256J	50S ribosomal protein L18
NC_009012	b	125975400	181	COG0256J	50S ribosomal protein L18P
NC_009089	p	126697656	181	COG0256J	50S ribosomal protein L18
NC_009495	p	148381405	181	COG0256J	50S ribosomal protein L18
NC_009617	b	150015059	181	COG0256J	50S ribosomal protein L18
NC_009697	p	153934244	181	COG0256J	50S ribosomal protein L18
NC_009698	p	153936186	181	COG0256J	50S ribosomal protein L18
NC_009699	p	153939776	181	COG0256J	50S ribosomal protein L18
NC_009706	o	153952877	181	COG0256J	50S ribosomal protein L18
NC_010001	b	160881769	181	COG0256J	50S ribosomal protein L18
NC_010516	p	170754378	181	COG0256J	50S ribosomal protein L18
NC_010520	p	170758286	181	COG0256J	50S ribosomal protein L18
NC_010674	p	187934531	181	COG0256J	50S ribosomal protein L18
NC_010723	p	188589971	181	COG0256J	50S ribosomal protein L18
NC_011837	o	219853542	181	COG0256J	50S ribosomal protein L18
NC_011898	b	220928223	181	COG0256J	50S ribosomal protein L18
NC_012563	p	226950917	181	COG0256J	50S ribosomal protein L18
NC_012658	p	237796926	181	COG0256J	50S ribosomal protein L18
NC_013315	p	260681862	181	COG0256J	50S ribosomal protein L18
NC_013316	p	260685460	181	COG0256J	50S ribosomal protein L18
NC_014328	o	300857230	181	COG0256J	50S ribosomal protein L18
NC_014376	b	302388072	181	COG0256J	50S ribosomal protein L18
NC_014393	b	302876518	181	COG0256J	50S ribosomal protein L18
NC_014614	o	310659486	181	COG0256J	50S ribosomal protein L18
NC_015275	b	326792591	181	COG0256J	50S ribosomal protein L18
NC_015425	p	331268429	181	COG0256J	50S ribosomal protein L18
NC_015687	b	337738324	181	COG0256J	50S ribosomal protein L18
NC_015737	o	339442868	181	COG0256J	50S ribosomal protein L18
NC_016627	b	374298060	181	-	50S ribosomal protein L18
NC_016791	b	376259818	181	-	50S ribosomal protein L18
NC_017179	p	384359415	181	-	50S ribosomal protein L18
NC_017295	b	384459834	181	-	50S ribosomal protein L18
NC_017297	p	384463781	181	-	50S ribosomal protein L18
NC_017299	p	387819746	181	-	50S ribosomal protein L18
NC_017304	b	385777836	181	-	50S ribosomal protein L18
NC_003030	b	15896381	183	COG0089J	50S ribosomal protein L23
NC_003366	p	18311385	183	COG0089J	50S ribosomal protein L23
NC_004557	p	304647598	183	COG0089J	50S ribosomal protein L23
NC_008261	p	110798671	183	COG0089J	50S ribosomal protein L23
NC_008262	p	110802123	183	-	50S ribosomal protein L23
NC_008593	o	118443565	183	COG0089J	50S ribosomal protein L23
NC_009012	b	125975386	183	COG0089J	50S ribosomal protein L23
NC_009089	p	126697642	183	COG0089J	50S ribosomal protein L23
NC_009495	p	148381419	183	COG0089J	50S ribosomal protein L23
NC_009617	b	150015045	183	COG0089J	50S ribosomal protein L23
NC_009697	p	153933049	183	COG0089J	50S ribosomal protein L23
NC_009698	p	153935766	183	COG0089J	50S ribosomal protein L23
NC_009699	p	153938805	183	COG0089J	50S ribosomal protein L23
NC_009706	o	153952863	183	COG0089J	50S ribosomal protein L23
NC_010001	b	160881783	183	COG0089J	ribosomal protein L25/L23
NC_010516	p	170756621	183	COG0089J	50S ribosomal protein L23
NC_010520	p	170760410	183	COG0089J	50S ribosomal protein L23
NC_010674	p	187933737	183	COG0089J	50S ribosomal protein L23
NC_010723	p	188589372	183	COG0089J	50S ribosomal protein L23
NC_011837	o	219853528	183	COG0089J	50S ribosomal protein L23
NC_011898	b	220928209	183	COG0089J	50S ribosomal protein L23
NC_012563	p	226950931	183	COG0089J	50S ribosomal protein L23
NC_012658	p	237796940	183	COG0089J	50S ribosomal protein L23
NC_013315	p	260681848	183	COG0089J	50S ribosomal protein L23
NC_013316	p	260685446	183	COG0089J	50S ribosomal protein L23
NC_014328	o	300857244	183	COG0089J	50S ribosomal protein L23
NC_014376	b	302388086	183	COG0089J	50S ribosomal protein L25
NC_014393	b	302876532	183	COG0089J	50S ribosomal protein L25
NC_014614	o	310659500	183	COG0089J	50S ribosomal protein L23
NC_015275	b	326792605	183	COG0089J	ribosomal protein L25/L23
NC_015425	p	331268415	183	-	50S ribosomal protein L25
NC_015687	b	337738338	183	COG0089J	50S ribosomal protein L23
NC_015737	o	339442854	183	COG0089J	hypothetical protein
NC_016627	b	374298074	183	-	50S ribosomal protein L23
NC_016791	b	376259804	183	-	50S ribosomal protein L23
NC_017179	p	384359401	183	-	50S ribosomal protein L23
NC_017295	b	384459848	183	-	50S ribosomal protein L23
NC_017297	p	384463795	183	-	50S ribosomal protein L23
NC_017299	p	387819760	183	-	50S ribosomal protein L23
NC_017304	b	385777822	183	-	50S ribosomal protein L25
NC_003030	b	15896374	187	COG0186J	30S ribosomal protein S17
NC_003366	p	18311378	187	COG0186J	30S ribosomal protein S17
NC_004557	p	341904760	187	COG0186J	ribosomal protein S17
NC_008261	p	110800244	187	COG0186J	30S ribosomal protein S17
NC_008262	p	110802099	187	-	30S ribosomal protein S17
NC_008593	o	118444687	187	COG0186J	30S ribosomal protein S17
NC_009012	b	125975393	187	COG0186J	30S ribosomal protein S17
NC_009089	p	126697649	187	COG0186J	30S ribosomal protein S17
NC_009495	p	148381412	187	COG0186J	30S ribosomal protein S17
NC_009617	b	150015052	187	COG0186J	30S ribosomal protein S17
NC_009697	p	153930971	187	COG0186J	30S ribosomal protein S17
NC_009698	p	153936242	187	COG0186J	30S ribosomal protein S17
NC_009699	p	153938362	187	COG0186J	30S ribosomal protein S17
NC_009706	o	153952870	187	COG0186J	30S ribosomal protein S17
NC_010001	b	160881776	187	COG0186J	30S ribosomal protein S17
NC_010516	p	170755935	187	COG0186J	30S ribosomal protein S17
NC_010520	p	170758651	187	COG0186J	30S ribosomal protein S17
NC_010674	p	187933246	187	COG0186J	30S ribosomal protein S17
NC_010723	p	188590085	187	COG0186J	30S ribosomal protein S17
NC_011837	o	219853535	187	COG0186J	30S ribosomal protein S17
NC_011898	b	220928216	187	COG0186J	30S ribosomal protein S17
NC_012563	p	226950924	187	COG0186J	30S ribosomal protein S17
NC_012658	p	237796933	187	COG0186J	30S ribosomal protein S17
NC_013315	p	260681855	187	COG0186J	30S ribosomal protein S17
NC_013316	p	260685453	187	COG0186J	30S ribosomal protein S17
NC_014328	o	300857237	187	COG0186J	30S ribosomal protein S17
NC_014376	b	302388079	187	COG0186J	30S ribosomal protein S17
NC_014393	b	302876525	187	COG0186J	30S ribosomal protein S17
NC_014614	o	310659493	187	COG0186J	30S ribosomal protein S17
NC_015275	b	326792598	187	COG0186J	30S ribosomal protein S17
NC_015425	p	331268422	187	COG0186J	30S ribosomal protein S17
NC_015687	b	337738331	187	COG0186J	30S ribosomal protein S17
NC_015737	o	339442861	187	COG0186J	30S ribosomal protein S17
NC_016627	b	374298067	187	-	30S ribosomal protein S17
NC_016791	b	376259811	187	-	30S ribosomal protein S17
NC_017179	p	384359408	187	-	30S ribosomal protein S17
NC_017295	b	384459841	187	-	30S ribosomal protein S17
NC_017297	p	384463788	187	-	30S ribosomal protein S17
NC_017299	p	387819753	187	-	30S ribosomal protein S17
NC_017304	b	385777829	187	-	30S ribosomal protein S17
NC_003030	b	15896377	194	COG0092J	30S ribosomal protein S3
NC_003366	p	18311381	194	COG0092J	30S ribosomal protein S3
NC_004557	p	28212171	194	COG0092J	30S ribosomal protein S3
NC_008261	p	110800643	194	COG0092J	30S ribosomal protein S3
NC_008262	p	110803016	194	-	30S ribosomal protein S3
NC_008593	o	118443821	194	COG0092J	30S ribosomal protein S3
NC_009012	b	125975390	194	COG0092J	30S ribosomal protein S3P
NC_009089	p	126697646	194	COG0092J	30S ribosomal protein S3
NC_009495	p	148381415	194	COG0092J	30S ribosomal protein S3
NC_009617	b	150015049	194	COG0092J	30S ribosomal protein S3
NC_009697	p	153934132	194	COG0092J	30S ribosomal protein S3
NC_009698	p	153935588	194	COG0092J	30S ribosomal protein S3
NC_009699	p	153937998	194	COG0092J	30S ribosomal protein S3
NC_009706	o	153952867	194	COG0092J	30S ribosomal protein S3
NC_010001	b	160881779	194	COG0092J	30S ribosomal protein S3
NC_010516	p	170756663	194	COG0092J	30S ribosomal protein S3
NC_010520	p	170760894	194	COG0092J	30S ribosomal protein S3
NC_010674	p	187934093	194	COG0092J	30S ribosomal protein S3
NC_010723	p	188588786	194	COG0092J	30S ribosomal protein S3
NC_011837	o	219853532	194	COG0092J	30S ribosomal protein S3
NC_011898	b	220928213	194	COG0092J	30S ribosomal protein S3
NC_012563	p	226950927	194	COG0092J	30S ribosomal protein S3
NC_012658	p	237796936	194	COG0092J	30S ribosomal protein S3
NC_013315	p	260681852	194	COG0092J	30S ribosomal protein S3
NC_013316	p	260685450	194	COG0092J	30S ribosomal protein S3
NC_014328	o	300857240	194	COG0092J	30S ribosomal protein S3
NC_014376	b	302388082	194	COG0092J	30S ribosomal protein S3
NC_014393	b	302876528	194	COG0092J	30S ribosomal protein S3
NC_014614	o	310659496	194	COG0092J	30S ribosomal protein S3
NC_015275	b	326792601	194	COG0092J	30S ribosomal protein S3
NC_015425	p	331268419	194	COG0092J	30S ribosomal protein S3
NC_015687	b	337738334	194	COG0092J	30S ribosomal protein S3
NC_015737	o	339442858	194	COG0092J	30S ribosomal protein S3
NC_016627	b	374298070	194	-	30S ribosomal protein S3
NC_016791	b	376259808	194	-	30S ribosomal protein S3
NC_017179	p	384359405	194	-	30S ribosomal protein S3
NC_017295	b	384459844	194	-	30S ribosomal protein S3
NC_017297	p	384463791	194	-	30S ribosomal protein S3
NC_017299	p	387819756	194	-	30S ribosomal protein S3
NC_017304	b	385777826	194	-	30S ribosomal protein S3
NC_003030	b	15896378	197	COG0091J	50S ribosomal protein L22
NC_003366	p	18311382	197	COG0091J	50S ribosomal protein L22
NC_004557	p	28212172	197	COG0091J	50S ribosomal protein L22
NC_008261	p	110800033	197	COG0091J	50S ribosomal protein L22
NC_008262	p	110801821	197	-	50S ribosomal protein L22
NC_008593	o	118443412	197	COG0091J	50S ribosomal protein L22
NC_009012	b	125975389	197	COG0091J	50S ribosomal protein L22
NC_009089	p	126697645	197	COG0091J	50S ribosomal protein L22
NC_009495	p	148381416	197	COG0091J	50S ribosomal protein L22
NC_009617	b	150015048	197	COG0091J	50S ribosomal protein L22
NC_009697	p	153932380	197	COG0091J	50S ribosomal protein L22
NC_009698	p	153934971	197	COG0091J	50S ribosomal protein L22
NC_009699	p	153938830	197	COG0091J	50S ribosomal protein L22
NC_009706	o	153952866	197	COG0091J	50S ribosomal protein L22
NC_010001	b	160881780	197	COG0091J	50S ribosomal protein L22
NC_010516	p	170754424	197	COG0091J	50S ribosomal protein L22
NC_010520	p	170760004	197	COG0091J	50S ribosomal protein L22
NC_010674	p	187933359	197	COG0091J	50S ribosomal protein L22
NC_010723	p	188590483	197	COG0091J	50S ribosomal protein L22
NC_011837	o	219853531	197	COG0091J	50S ribosomal protein L22
NC_011898	b	220928212	197	COG0091J	50S ribosomal protein L22
NC_012563	p	226950928	197	COG0091J	50S ribosomal protein L22
NC_012658	p	237796937	197	COG0091J	50S ribosomal protein L22
NC_013315	p	260681851	197	COG0091J	50S ribosomal protein L22
NC_013316	p	260685449	197	COG0091J	50S ribosomal protein L22
NC_014328	o	300857241	197	COG0091J	50S ribosomal protein L22
NC_014376	b	302388083	197	COG0091J	50S ribosomal protein L22
NC_014393	b	302876529	197	COG0091J	50S ribosomal protein L22
NC_014614	o	310659497	197	COG0091J	50S ribosomal protein L22
NC_015275	b	326792602	197	COG0091J	50S ribosomal protein L22
NC_015425	p	331268418	197	COG0091J	50S ribosomal protein L22
NC_015687	b	337738335	197	COG0091J	50S ribosomal protein L22
NC_015737	o	339442857	197	COG0091J	50S ribosomal protein L22
NC_016627	b	374298071	197	-	50S ribosomal protein L22
NC_016791	b	376259807	197	-	50S ribosomal protein L22
NC_017179	p	384359404	197	-	50S ribosomal protein L22
NC_017295	b	384459845	197	-	50S ribosomal protein L22
NC_017297	p	384463792	197	-	50S ribosomal protein L22
NC_017299	p	387819757	197	-	50S ribosomal protein L22
NC_017304	b	385777825	197	-	50S ribosomal protein L22
NC_003030	b	15896360	207	COG0361J	translation initiation factor IF-1
NC_003366	p	18311363	207	COG0361J	translation initiation factor IF-1
NC_004557	p	304647597	207	COG0361J	translation initiation factor IF-1
NC_008261	p	110800093	207	COG0361J	translation initiation factor IF-1
NC_008262	p	110802375	207	-	translation initiation factor IF-1
NC_008593	o	118444119	207	COG0361J	translation initiation factor IF-1
NC_009012	b	125975408	207	COG0361J	translation initiation factor IF-1
NC_009089	p	126697664	207	COG0361J	translation initiation factor IF-1
NC_009495	p	148381397	207	COG0361J	translation initiation factor IF-1
NC_009617	b	150015067	207	COG0361J	translation initiation factor IF-1
NC_009697	p	153931487	207	COG0361J	translation initiation factor IF-1
NC_009698	p	153935368	207	COG0361J	translation initiation factor IF-1
NC_009699	p	153940017	207	COG0361J	translation initiation factor IF-1
NC_009706	o	153952884	207	COG0361J	translation initiation factor IF-1
NC_010001	b	160881762	207	COG0361J	translation initiation factor IF-1
NC_010516	p	170755308	207	COG0361J	translation initiation factor IF-1
NC_010520	p	170759574	207	COG0361J	translation initiation factor IF-1
NC_010674	p	187935502	207	COG0361J	translation initiation factor IF-1
NC_010723	p	188588411	207	COG0361J	translation initiation factor IF-1
NC_011837	o	219853549	207	COG0361J	translation initiation factor IF-1
NC_011898	b	220928231	207	COG0361J	translation initiation factor IF-1
NC_012563	p	226950909	207	COG0361J	translation initiation factor IF-1
NC_012658	p	237796918	207	COG0361J	translation initiation factor IF-1
NC_013315	p	260681870	207	COG0361J	translation initiation factor IF-1
NC_013316	p	260685468	207	COG0361J	translation initiation factor IF-1
NC_014328	o	300857224	207	COG0361J	translation initiation factor IF-1
NC_014376	b	302388064	207	COG0361J	translation initiation factor IF-1
NC_014393	b	302876510	207	COG0361J	translation initiation factor IF-1
NC_014614	o	310659478	207	COG0361J	translation initiation factor if-1
NC_015275	b	326792583	207	COG0361J	translation initiation factor IF-1
NC_015425	p	331268437	207	COG0361J	translation initiation factor IF-1
NC_015687	b	337738316	207	COG0361J	translation initiation factor IF-1
NC_015737	o	339442876	207	COG0361J	hypothetical protein
NC_016627	b	374298052	207	-	translation initiation factor IF-1
NC_016791	b	376259826	207	-	translation initiation factor IF-1
NC_017179	p	384359423	207	-	translation initiation factor IF-1
NC_017295	b	384459826	207	-	translation initiation factor IF-1
NC_017297	p	384463773	207	-	translation initiation factor IF-1
NC_017299	p	387819738	207	-	translation initiation factor 1
NC_017304	b	385777844	207	-	translation initiation factor IF-1
NC_003030	b	15896368	221	COG0097J	50S ribosomal protein L6
NC_003366	p	18311372	221	COG0097J	50S ribosomal protein L6
NC_004557	p	28212164	221	COG0097J	50S ribosomal protein L6
NC_008261	p	110799462	221	COG0097J	50S ribosomal protein L6
NC_008262	p	110801640	221	-	50S ribosomal protein L6
NC_008593	o	118442887	221	COG0097J	50S ribosomal protein L6
NC_009012	b	125975399	221	COG0097J	50S ribosomal protein L6P
NC_009089	p	126697655	221	COG0097J	50S ribosomal protein L6
NC_009495	p	148381406	221	COG0097J	50S ribosomal protein L6
NC_009617	b	150015058	221	COG0097J	50S ribosomal protein L6
NC_009697	p	153934090	221	COG0097J	50S ribosomal protein L6
NC_009698	p	153937770	221	COG0097J	50S ribosomal protein L6
NC_009699	p	153938677	221	COG0097J	50S ribosomal protein L6
NC_009706	o	153952876	221	COG0097J	50S ribosomal protein L6
NC_010001	b	160881770	221	COG0097J	50S ribosomal protein L6
NC_010516	p	170757454	221	COG0097J	50S ribosomal protein L6
NC_010520	p	170760540	221	COG0097J	50S ribosomal protein L6
NC_010674	p	187932394	221	COG0097J	50S ribosomal protein L6
NC_010723	p	188588384	221	COG0097J	50S ribosomal protein L6
NC_011837	o	219853541	221	COG0097J	50S ribosomal protein L6
NC_011898	b	220928222	221	COG0097J	50S ribosomal protein L6
NC_012563	p	226950918	221	COG0097J	50S ribosomal protein L6
NC_012658	p	237796927	221	COG0097J	50S ribosomal protein L6
NC_013315	p	260681861	221	COG0097J	50S ribosomal protein L6
NC_013316	p	260685459	221	COG0097J	50S ribosomal protein L6
NC_014328	o	300857231	221	COG0097J	50S ribosomal protein L6
NC_014376	b	302388073	221	COG0097J	50S ribosomal protein L6
NC_014393	b	302876519	221	COG0097J	50S ribosomal protein L6
NC_014614	o	310659487	221	COG0097J	50S ribosomal protein L6
NC_015275	b	326792592	221	COG0097J	50S ribosomal protein L6
NC_015425	p	331268428	221	COG0097J	50S ribosomal protein L6
NC_015687	b	337738325	221	COG0097J	50S ribosomal protein L6
NC_015737	o	339442867	221	COG0097J	50S ribosomal protein L6
NC_016627	b	374298061	221	-	50S ribosomal protein L6
NC_016791	b	376259817	221	-	50S ribosomal protein L6
NC_017179	p	384359414	221	-	50S ribosomal protein L6
NC_017295	b	384459835	221	-	50S ribosomal protein L6
NC_017297	p	384463782	221	-	50S ribosomal protein L6
NC_017299	p	387819747	221	-	50S ribosomal protein L6
NC_017304	b	385777835	221	-	50S ribosomal protein L6
NC_003030	b	15896376	222	COG0197J	50S ribosomal protein L16
NC_003366	p	18311380	222	COG0197J	50S ribosomal protein L16
NC_004557	p	28212169	222	COG0197J	50S ribosomal protein L16
NC_008261	p	110798970	222	COG0197J	50S ribosomal protein L16
NC_008262	p	110803597	222	-	50S ribosomal protein L16
NC_008593	o	118443980	222	COG0197J	50S ribosomal protein L16
NC_009012	b	125975391	222	COG0197J	50S ribosomal protein L16
NC_009089	p	126697647	222	COG0197J	50S ribosomal protein L16
NC_009495	p	148381414	222	COG0197J	50S ribosomal protein L16
NC_009617	b	150015050	222	COG0197J	50S ribosomal protein L16
NC_009697	p	153930985	222	COG0197J	50S ribosomal protein L16
NC_009698	p	153937859	222	COG0197J	50S ribosomal protein L16
NC_009699	p	153940903	222	COG0197J	50S ribosomal protein L16
NC_009706	o	153952868	222	COG0197J	50S ribosomal protein L16
NC_010001	b	160881778	222	COG0197J	50S ribosomal protein L16
NC_010516	p	170756039	222	COG0197J	50S ribosomal protein L16
NC_010520	p	170761603	222	COG0197J	50S ribosomal protein L16
NC_010674	p	187935257	222	COG0197J	50S ribosomal protein L16
NC_010723	p	188588061	222	COG0197J	50S ribosomal protein L16
NC_011837	o	219853533	222	COG0197J	50S ribosomal protein L16
NC_011898	b	220928214	222	COG0197J	50S ribosomal protein L16
NC_012563	p	226950926	222	COG0197J	50S ribosomal protein L16
NC_012658	p	237796935	222	COG0197J	50S ribosomal protein L16
NC_013315	p	260681853	222	COG0197J	50S ribosomal protein L16
NC_013316	p	260685451	222	COG0197J	50S ribosomal protein L16
NC_014328	o	300857239	222	COG0197J	50S ribosomal protein L16
NC_014376	b	302388081	222	COG0197J	50S ribosomal protein L16
NC_014393	b	302876527	222	COG0197J	50S ribosomal protein L16
NC_014614	o	310659495	222	COG0197J	50S ribosomal protein L16
NC_015275	b	326792600	222	COG0197J	50S ribosomal protein L16
NC_015425	p	331268420	222	COG0197J	50S ribosomal protein L16
NC_015687	b	337738333	222	COG0197J	50S ribosomal protein L16
NC_015737	o	339442859	222	COG0197J	50S ribosomal protein L16
NC_016627	b	374298069	222	-	50S ribosomal protein L16
NC_016791	b	376259809	222	-	50S ribosomal protein L16
NC_017179	p	384359406	222	-	50S ribosomal protein L16
NC_017295	b	384459843	222	-	50S ribosomal protein L16
NC_017297	p	384463790	222	-	50S ribosomal protein L16
NC_017299	p	387819755	222	-	50S ribosomal protein L16p (L10e)
NC_017304	b	385777827	222	-	50S ribosomal protein L16
NC_003030	b	15896382	231	COG0088J	50S ribosomal protein L4
NC_003366	p	18311386	231	COG0088J	50S ribosomal protein L4
NC_004557	p	28212174	231	COG0088J	50S ribosomal protein L4
NC_008261	p	110800870	231	COG0088J	50S ribosomal protein L4
NC_008262	p	110803426	231	-	50S ribosomal protein L4
NC_008593	o	118444236	231	COG0088J	50S ribosomal protein L4
NC_009012	b	125975385	231	COG0088J	50S ribosomal protein L4
NC_009089	p	126697641	231	COG0088J	50S ribosomal protein L4
NC_009495	p	148381420	231	COG0088J	50S ribosomal protein L4
NC_009617	b	150015044	231	COG0088J	50S ribosomal protein L4
NC_009697	p	153933556	231	COG0088J	50S ribosomal protein L4
NC_009698	p	153934780	231	COG0088J	50S ribosomal protein L4
NC_009699	p	153940969	231	COG0088J	50S ribosomal protein L4
NC_009706	o	153952862	231	COG0088J	50S ribosomal protein L4
NC_010001	b	160881784	231	COG0088J	50S ribosomal protein L4
NC_010516	p	170754589	231	COG0088J	50S ribosomal protein L4
NC_010520	p	170759420	231	COG0088J	50S ribosomal protein L4
NC_010674	p	187934984	231	COG0088J	50S ribosomal protein L4
NC_010723	p	188589298	231	COG0088J	50S ribosomal protein L4
NC_011837	o	219853527	231	COG0088J	50S ribosomal protein L4
NC_011898	b	220928208	231	COG0088J	50S ribosomal protein L4
NC_012563	p	226950932	231	COG0088J	50S ribosomal protein L4
NC_012658	p	237796941	231	COG0088J	50S ribosomal protein L4
NC_013315	p	260681847	231	COG0088J	50S ribosomal protein L4
NC_013316	p	260685445	231	COG0088J	50S ribosomal protein L4
NC_014328	o	300857245	231	COG0088J	50S ribosomal protein L4
NC_014376	b	302388087	231	COG0088J	50S ribosomal protein L4
NC_014393	b	302876533	231	COG0088J	50S ribosomal protein L4
NC_014614	o	310659501	231	COG0088J	50S ribosomal protein L4
NC_015275	b	326792606	231	COG0088J	50S ribosomal protein L4
NC_015425	p	331268414	231	COG0088J	50S ribosomal protein L4
NC_015687	b	337738339	231	COG0088J	50S ribosomal protein L4
NC_015737	o	339442853	231	COG0088J	50S ribosomal protein L4
NC_016627	b	374298075	231	-	50S ribosomal protein L4
NC_016791	b	376259803	231	-	50S ribosomal protein L4
NC_017179	p	384359400	231	-	50S ribosomal protein L4
NC_017295	b	384459849	231	-	50S ribosomal protein L4
NC_017297	p	384463796	231	-	50S ribosomal protein L4
NC_017299	p	387819761	231	-	50S ribosomal protein L4
NC_017304	b	385777821	231	-	50S ribosomal protein L4
NC_003030	b	15896364	233	COG0200J	50S ribosomal protein L15
NC_003366	p	18311368	233	COG0200J	50S ribosomal protein L15
NC_004557	p	28212161	233	COG0200J	50S ribosomal protein L15
NC_008261	p	110799129	233	COG0200J	50S ribosomal protein L15
NC_008262	p	110802542	233	-	50S ribosomal protein L15
NC_008593	o	118443660	233	COG0200J	50S ribosomal protein L15
NC_009012	b	125975403	233	COG0200J	50S ribosomal protein L15
NC_009089	p	126697659	233	COG0200J	50S ribosomal protein L15
NC_009495	p	148381402	233	COG0200J	50S ribosomal protein L15
NC_009617	b	150015062	233	COG0200J	50S ribosomal protein L15
NC_009697	p	153933087	233	COG0200J	50S ribosomal protein L15
NC_009698	p	153935612	233	COG0200J	50S ribosomal protein L15
NC_009699	p	153938255	233	COG0200J	50S ribosomal protein L15
NC_009706	o	153952880	233	COG0200J	50S ribosomal protein L15
NC_010001	b	160881766	233	COG0200J	50S ribosomal protein L15
NC_010516	p	170754228	233	COG0200J	50S ribosomal protein L15
NC_010520	p	170760072	233	COG0200J	50S ribosomal protein L15
NC_010674	p	187932643	233	COG0200J	50S ribosomal protein L15
NC_010723	p	188588063	233	COG0200J	50S ribosomal protein L15
NC_011837	o	219853545	233	COG0200J	50S ribosomal protein L15
NC_011898	b	220928226	233	COG0200J	50S ribosomal protein L15
NC_012563	p	226950914	233	COG0200J	50S ribosomal protein L15
NC_012658	p	237796923	233	COG0200J	50S ribosomal protein L15
NC_013315	p	260681865	233	COG0200J	50S ribosomal protein L15
NC_013316	p	260685463	233	COG0200J	50S ribosomal protein L15
NC_014328	o	300857227	233	COG0200J	50S ribosomal protein L15
NC_014376	b	302388069	233	COG0200J	50S ribosomal protein L15
NC_014393	b	302876515	233	COG0200J	50S ribosomal protein L15
NC_014614	o	310659483	233	COG0200J	50S ribosomal protein L15
NC_015275	b	326792588	233	COG0200J	50S ribosomal protein L15
NC_015425	p	331268432	233	COG0200J	50S ribosomal protein L15
NC_015687	b	337738321	233	COG0200J	50S ribosomal protein L15
NC_015737	o	339442871	233	COG0200J	50S ribosomal protein L15
NC_016627	b	374298057	233	-	50S ribosomal protein L15
NC_016791	b	376259821	233	-	50S ribosomal protein L15
NC_017179	p	384359418	233	-	50S ribosomal protein L15
NC_017295	b	384459831	233	-	50S ribosomal protein L15
NC_017297	p	384463778	233	-	50S ribosomal protein L15
NC_017299	p	387819743	233	-	50S ribosomal protein L15
NC_017304	b	385777839	233	-	50S ribosomal protein L15
NC_003030	b	15896372	236	COG0198J	50S ribosomal protein L24
NC_003366	p	18311376	236	COG0198J	50S ribosomal protein L24
NC_004557	p	28212167	236	COG0198J	50S ribosomal protein L24
NC_008261	p	110800424	236	COG0198J	50S ribosomal protein L24
NC_008262	p	110803078	236	-	50S ribosomal protein L24
NC_008593	o	118444262	236	COG0198J	50S ribosomal protein L24
NC_009012	b	125975395	236	COG0198J	50S ribosomal protein L24
NC_009089	p	126697651	236	COG0198J	50S ribosomal protein L24
NC_009495	p	148381410	236	COG0198J	50S ribosomal protein L24
NC_009617	b	150015054	236	COG0198J	50S ribosomal protein L24
NC_009697	p	153932074	236	COG0198J	50S ribosomal protein L24
NC_009698	p	153934823	236	COG0198J	50S ribosomal protein L24
NC_009699	p	153940507	236	COG0198J	50S ribosomal protein L24
NC_009706	o	153952872	236	COG0198J	50S ribosomal protein L24
NC_010001	b	160881774	236	COG0198J	50S ribosomal protein L24
NC_010516	p	170757114	236	COG0198J	50S ribosomal protein L24
NC_010520	p	170760064	236	COG0198J	50S ribosomal protein L24
NC_010674	p	187935661	236	COG0198J	50S ribosomal protein L24
NC_010723	p	188587802	236	COG0198J	50S ribosomal protein L24
NC_011837	o	219853537	236	COG0198J	50S ribosomal protein L24
NC_011898	b	220928218	236	COG0198J	50S ribosomal protein L24
NC_012563	p	226950922	236	COG0198J	50S ribosomal protein L24
NC_012658	p	237796931	236	COG0198J	50S ribosomal protein L24
NC_013315	p	260681857	236	COG0198J	50S ribosomal protein L24
NC_013316	p	260685455	236	COG0198J	50S ribosomal protein L24
NC_014328	o	300857235	236	COG0198J	50S ribosomal protein L24
NC_014376	b	302388077	236	COG0198J	50S ribosomal protein L24
NC_014393	b	302876523	236	COG0198J	50S ribosomal protein L24
NC_014614	o	310659491	236	COG0198J	50S ribosomal protein L24
NC_015275	b	326792596	236	COG0198J	50S ribosomal protein L24
NC_015425	p	331268424	236	COG0198J	50S ribosomal protein L24
NC_015687	b	337738329	236	COG0198J	50S ribosomal protein L24
NC_015737	o	339442863	236	COG0198J	hypothetical protein
NC_016627	b	374298065	236	-	50S ribosomal protein L24
NC_016791	b	376259813	236	-	50S ribosomal protein L24
NC_017179	p	384359410	236	-	50S ribosomal protein L24
NC_017295	b	384459839	236	-	50S ribosomal protein L24
NC_017297	p	384463786	236	-	50S ribosomal protein L24
NC_017299	p	387819751	236	-	50S ribosomal protein L24
NC_017304	b	385777831	236	-	50S ribosomal protein L24
NC_003030	b	15896371	239	COG0094J	50S ribosomal protein L5
NC_003366	p	18311375	239	COG0094J	50S ribosomal protein L5
NC_004557	p	28212166	239	COG0094J	50S ribosomal protein L5
NC_008261	p	110798848	239	COG0094J	50S ribosomal protein L5
NC_008262	p	110803804	239	-	50S ribosomal protein L5
NC_008593	o	118444371	239	COG0094J	50S ribosomal protein L5
NC_009012	b	125975396	239	COG0094J	50S ribosomal protein L5
NC_009089	p	126697652	239	COG0094J	50S ribosomal protein L5
NC_009495	p	148381409	239	COG0094J	50S ribosomal protein L5
NC_009617	b	150015055	239	COG0094J	50S ribosomal protein L5
NC_009697	p	153931371	239	COG0094J	50S ribosomal protein L5
NC_009698	p	153936629	239	COG0094J	50S ribosomal protein L5
NC_009699	p	153939852	239	COG0094J	50S ribosomal protein L5
NC_009706	o	153952873	239	COG0094J	50S ribosomal protein L5
NC_010001	b	160881773	239	COG0094J	50S ribosomal protein L5
NC_010516	p	170756334	239	COG0094J	50S ribosomal protein L5
NC_010520	p	170761621	239	COG0094J	50S ribosomal protein L5
NC_010674	p	187935203	239	COG0094J	50S ribosomal protein L5
NC_010723	p	188590408	239	COG0094J	50S ribosomal protein L5
NC_011837	o	219853538	239	COG0094J	50S ribosomal protein L5
NC_011898	b	220928219	239	COG0094J	50S ribosomal protein L5
NC_012563	p	226950921	239	COG0094J	50S ribosomal protein L5
NC_012658	p	237796930	239	COG0094J	50S ribosomal protein L5
NC_013315	p	260681858	239	COG0094J	50S ribosomal protein L5
NC_013316	p	260685456	239	COG0094J	50S ribosomal protein L5
NC_014328	o	300857234	239	COG0094J	50S ribosomal protein L5
NC_014376	b	302388076	239	COG0094J	50S ribosomal protein L5
NC_014393	b	302876522	239	COG0094J	50S ribosomal protein L5
NC_014614	o	310659490	239	COG0094J	50S ribosomal protein L5
NC_015275	b	326792595	239	COG0094J	50S ribosomal protein L5
NC_015425	p	331268425	239	COG0094J	50S ribosomal protein L5
NC_015687	b	337738328	239	COG0094J	50S ribosomal protein L5
NC_015737	o	339442864	239	COG0094J	50S ribosomal protein L5
NC_016627	b	374298064	239	-	50S ribosomal protein L5
NC_016791	b	376259814	239	-	50S ribosomal protein L5
NC_017179	p	384359411	239	-	50S ribosomal protein L5
NC_017295	b	384459838	239	-	50S ribosomal protein L5
NC_017297	p	384463785	239	-	50S ribosomal protein L5
NC_017299	p	387819750	239	-	50S ribosomal protein L5
NC_017304	b	385777832	239	-	50S ribosomal protein L5
NC_003030	b	15896383	262	COG0087J	50S ribosomal protein L3
NC_003366	p	161485641	262	COG0087J	50S ribosomal protein L3
NC_004557	p	28212175	262	COG0087J	50S ribosomal protein L3
NC_008261	p	110800321	262	COG0087J	50S ribosomal protein L3
NC_008262	p	110802837	262	-	50S ribosomal protein L3
NC_008593	o	118443770	262	COG0087J	50S ribosomal protein L3
NC_009012	b	125975384	262	COG0087J	50S ribosomal protein L3
NC_009089	p	126697640	262	COG0087J	50S ribosomal protein L3
NC_009495	p	148381421	262	COG0087J	50S ribosomal protein L3
NC_009617	b	150015043	262	COG0087J	50S ribosomal protein L3
NC_009697	p	153932935	262	COG0087J	50S ribosomal protein L3
NC_009698	p	153937726	262	COG0087J	50S ribosomal protein L3
NC_009699	p	153940129	262	COG0087J	50S ribosomal protein L3
NC_009706	o	153952861	262	COG0087J	50S ribosomal protein L3
NC_010001	b	160881785	262	COG0087J	50S ribosomal protein L3
NC_010516	p	170757219	262	COG0087J	50S ribosomal protein L3
NC_010520	p	170758623	262	COG0087J	50S ribosomal protein L3
NC_010674	p	187934203	262	COG0087J	50S ribosomal protein L3
NC_010723	p	188590013	262	COG0087J	50S ribosomal protein L3
NC_011837	o	219853526	262	COG0087J	50S ribosomal protein L3
NC_011898	b	220928207	262	COG0087J	50S ribosomal protein L3
NC_012563	p	226950933	262	COG0087J	50S ribosomal protein L3
NC_012658	p	237796942	262	COG0087J	50S ribosomal protein L3
NC_013315	p	260681846	262	COG0087J	50S ribosomal protein L3
NC_013316	p	260685444	262	COG0087J	50S ribosomal protein L3
NC_014328	o	300857246	262	COG0087J	50S ribosomal protein L3
NC_014376	b	302388088	262	COG0087J	50S ribosomal protein L3
NC_014393	b	302876534	262	COG0087J	50S ribosomal protein L3
NC_014614	o	310659502	262	COG0087J	50S ribosomal protein L3
NC_015275	b	326792607	262	COG0087J	50S ribosomal protein L3
NC_015425	p	331268413	262	COG0087J	50S ribosomal protein L3
NC_015687	b	337738340	262	COG0087J	50S ribosomal protein L3
NC_015737	o	339442852	262	COG0087J	50S ribosomal protein L3
NC_016627	b	374298076	262	-	50S ribosomal protein L3
NC_016791	b	376259802	262	-	50S ribosomal protein L3
NC_017179	p	384359399	262	-	50S ribosomal protein L3
NC_017295	b	384459850	262	-	50S ribosomal protein L3
NC_017297	p	384463797	262	-	50S ribosomal protein L3
NC_017299	p	387819762	262	-	50S ribosomal protein L3
NC_017304	b	385777820	262	-	50S ribosomal protein L3
NC_003030	b	15896369	264	COG0096J	30S ribosomal protein S8
NC_003366	p	18311373	264	COG0096J	30S ribosomal protein S8
NC_004557	p	28212165	264	COG0096J	30S ribosomal protein S8
NC_008261	p	110800119	264	COG0096J	30S ribosomal protein S8
NC_008262	p	110803476	264	-	30S ribosomal protein S8
NC_008593	o	118443780	264	COG0096J	30S ribosomal protein S8
NC_009012	b	125975398	264	COG0096J	30S ribosomal protein S8
NC_009089	p	126697654	264	COG0096J	30S ribosomal protein S8
NC_009495	p	148381407	264	COG0096J	30S ribosomal protein S8
NC_009617	b	150015057	264	COG0096J	30S ribosomal protein S8
NC_009697	p	153933040	264	COG0096J	30S ribosomal protein S8
NC_009698	p	153935131	264	COG0096J	30S ribosomal protein S8
NC_009699	p	153938697	264	COG0096J	30S ribosomal protein S8
NC_009706	o	153952875	264	COG0096J	30S ribosomal protein S8
NC_010001	b	160881771	264	COG0096J	30S ribosomal protein S8
NC_010516	p	170757480	264	COG0096J	30S ribosomal protein S8
NC_010520	p	170760422	264	COG0096J	30S ribosomal protein S8
NC_010674	p	187935090	264	COG0096J	30S ribosomal protein S8
NC_010723	p	188587694	264	COG0096J	30S ribosomal protein S8
NC_011837	o	219853540	264	COG0096J	30S ribosomal protein S8
NC_011898	b	220928221	264	COG0096J	30S ribosomal protein S8
NC_012563	p	226950919	264	COG0096J	30S ribosomal protein S8
NC_012658	p	237796928	264	COG0096J	30S ribosomal protein S8
NC_013315	p	260681860	264	COG0096J	30S ribosomal protein S8
NC_013316	p	260685458	264	COG0096J	30S ribosomal protein S8
NC_014328	o	300857232	264	COG0096J	30S ribosomal protein S8
NC_014376	b	302388074	264	COG0096J	30S ribosomal protein S8
NC_014393	b	302876520	264	COG0096J	30S ribosomal protein S8
NC_014614	o	310659488	264	COG0096J	30S ribosomal protein S8
NC_015275	b	326792593	264	COG0096J	30S ribosomal protein S8
NC_015425	p	331268427	264	COG0096J	30S ribosomal protein S8
NC_015687	b	337738326	264	COG0096J	30S ribosomal protein S8
NC_015737	o	339442866	264	COG0096J	30S ribosomal protein S8
NC_016627	b	374298062	264	-	30S ribosomal protein S8
NC_016791	b	376259816	264	-	30S ribosomal protein S8
NC_017179	p	384359413	264	-	30S ribosomal protein S8
NC_017295	b	384459836	264	-	30S ribosomal protein S8
NC_017297	p	384463783	264	-	30S ribosomal protein S8
NC_017299	p	387819748	264	-	30S ribosomal protein S8
NC_017304	b	385777834	264	-	30S ribosomal protein S8
NC_003030	b	15896379	267	COG0185J	30S ribosomal protein S19
NC_003366	p	18311383	267	COG0185J	30S ribosomal protein S19
NC_004557	p	304647596	267	COG0185J	30S ribosomal protein S19
NC_008261	p	110800956	267	COG0185J	30S ribosomal protein S19
NC_008262	p	110803881	267	-	30S ribosomal protein S19
NC_008593	o	118443045	267	COG0185J	30S ribosomal protein S19
NC_009012	b	125975388	267	COG0185J	30S ribosomal protein S19
NC_009089	p	126697644	267	COG0185J	30S ribosomal protein S19
NC_009495	p	148381417	267	COG0185J	30S ribosomal protein S19
NC_009617	b	150015047	267	COG0185J	30S ribosomal protein S19
NC_009697	p	153931473	267	COG0185J	30S ribosomal protein S19
NC_009698	p	153937073	267	COG0185J	30S ribosomal protein S19
NC_009699	p	153940570	267	COG0185J	30S ribosomal protein S19
NC_009706	o	153952865	267	COG0185J	30S ribosomal protein S19
NC_010001	b	160881781	267	COG0185J	30S ribosomal protein S19
NC_010516	p	170754892	267	COG0185J	30S ribosomal protein S19
NC_010520	p	170758971	267	COG0185J	30S ribosomal protein S19
NC_010674	p	187932421	267	COG0185J	30S ribosomal protein S19
NC_010723	p	188587932	267	COG0185J	30S ribosomal protein S19
NC_011837	o	219853530	267	COG0185J	30S ribosomal protein S19
NC_011898	b	220928211	267	COG0185J	30S ribosomal protein S19
NC_012563	p	226950929	267	COG0185J	30S ribosomal protein S19
NC_012658	p	237796938	267	COG0185J	30S ribosomal protein S19
NC_013315	p	260681850	267	COG0185J	30S ribosomal protein S19
NC_013316	p	260685448	267	COG0185J	30S ribosomal protein S19
NC_014328	o	300857242	267	COG0185J	30S ribosomal protein S19
NC_014376	b	302388084	267	COG0185J	30S ribosomal protein S19
NC_014393	b	302876530	267	COG0185J	30S ribosomal protein S19
NC_014614	o	310659498	267	COG0185J	30S ribosomal protein S19
NC_015275	b	326792603	267	COG0185J	30S ribosomal protein S19
NC_015425	p	331268417	267	COG0185J	30S ribosomal protein S19
NC_015687	b	337738336	267	COG0185J	30S ribosomal protein S19
NC_015737	o	339442856	267	COG0185J	hypothetical protein
NC_016627	b	374298072	267	-	30S ribosomal protein S19
NC_016791	b	376259806	267	-	30S ribosomal protein S19
NC_017179	p	384359403	267	-	30S ribosomal protein S19
NC_017295	b	384459846	267	-	30S ribosomal protein S19
NC_017297	p	384463793	267	-	30S ribosomal protein S19
NC_017299	p	387819758	267	-	30S ribosomal protein S19
NC_017304	b	385777824	267	-	30S ribosomal protein S19
NC_003030	b	15896362	270	COG0563F	adenylate kinase
NC_003366	p	18311366	270	COG0563F	adenylate kinase
NC_004557	p	28212159	270	COG0563F	adenylate kinase
NC_008261	p	110800006	270	COG0563F	adenylate kinase
NC_008262	p	110803642	270	-	adenylate kinase
NC_008593	o	118444633	270	COG0563F	adenylate kinase
NC_009012	b	125975405	270	COG0563F	adenylate kinase
NC_009089	p	126697661	270	COG0563F	adenylate kinase
NC_009495	p	148381400	270	COG0563F	adenylate kinase
NC_009617	b	150015064	270	COG0563F	adenylate kinase
NC_009697	p	153933772	270	COG0563F	adenylate kinase
NC_009698	p	153937525	270	COG0563F	adenylate kinase
NC_009699	p	153940386	270	COG0563F	adenylate kinase
NC_009706	o	153952882	270	COG0563F	adenylate kinase
NC_010001	b	160881764	270	COG0563F	adenylate kinase
NC_010516	p	170755733	270	COG0563F	adenylate kinase
NC_010520	p	170758509	270	COG0563F	adenylate kinase
NC_010674	p	187933541	270	COG0563F	adenylate kinase
NC_010723	p	188588360	270	COG0563F	adenylate kinase
NC_011837	o	219853547	270	COG0563F	adenylate kinase
NC_011898	b	220928228	270	COG0563F	adenylate kinase
NC_012563	p	226950912	270	COG0563F	adenylate kinase
NC_012658	p	237796921	270	COG0563F	adenylate kinase
NC_013315	p	260681867	270	COG0563F	adenylate kinase
NC_013316	p	260685465	270	COG0563F	adenylate kinase
NC_014328	o	300857225	270	COG0563F	adenylate kinase
NC_014376	b	302388067	270	COG0563F	adenylate kinase
NC_014393	b	302876513	270	COG0563F	adenylate kinase
NC_014614	o	310659481	270	COG0563F	adenylate kinase
NC_015275	b	326792586	270	COG0563F	adenylate kinase
NC_015425	p	331268434	270	COG0563F	nucleoside-triphosphate--adenylate kinase
NC_015687	b	337738319	270	COG0563F	adenylate kinase
NC_015737	o	339442873	270	COG0563F	hypothetical protein
NC_016627	b	374298055	270	-	adenylate kinase family protein
NC_016791	b	376259823	270	-	adenylate kinase family protein
NC_017179	p	384359420	270	-	adenylate kinase
NC_017295	b	384459829	270	-	adenylate kinase
NC_017297	p	384463776	270	-	adenylate kinase
NC_017299	p	387819741	270	-	adenylate kinase
NC_017304	b	385777841	270	-	adenylate kinase
NC_003030	b	15896373	273	COG0093J	50S ribosomal protein L14
NC_003366	p	18311377	273	COG0093J	50S ribosomal protein L14
NC_004557	p	28212168	273	COG0093J	50S ribosomal protein L14
NC_008261	p	110799454	273	COG0093J	50S ribosomal protein L14
NC_008262	p	110801676	273	-	50S ribosomal protein L14
NC_008593	o	118444292	273	COG0093J	50S ribosomal protein L14
NC_009012	b	125975394	273	COG0093J	50S ribosomal protein L14
NC_009089	p	126697650	273	COG0093J	50S ribosomal protein L14
NC_009495	p	148381411	273	COG0093J	50S ribosomal protein L14
NC_009617	b	150015053	273	COG0093J	50S ribosomal protein L14
NC_009697	p	153931357	273	COG0093J	50S ribosomal protein L14
NC_009698	p	153935678	273	COG0093J	50S ribosomal protein L14
NC_009699	p	153941440	273	COG0093J	50S ribosomal protein L14
NC_009706	o	153952871	273	COG0093J	50S ribosomal protein L14
NC_010001	b	160881775	273	COG0093J	50S ribosomal protein L14
NC_010516	p	170754237	273	COG0093J	50S ribosomal protein L14
NC_010520	p	170759951	273	COG0093J	50S ribosomal protein L14
NC_010674	p	187934528	273	COG0093J	50S ribosomal protein L14
NC_010723	p	188588433	273	COG0093J	50S ribosomal protein L14
NC_011837	o	219853536	273	COG0093J	50S ribosomal protein L14
NC_011898	b	220928217	273	COG0093J	50S ribosomal protein L14
NC_012563	p	226950923	273	COG0093J	50S ribosomal protein L14
NC_012658	p	237796932	273	COG0093J	50S ribosomal protein L14
NC_013315	p	260681856	273	COG0093J	50S ribosomal protein L14
NC_013316	p	260685454	273	COG0093J	50S ribosomal protein L14
NC_014328	o	300857236	273	COG0093J	50S ribosomal protein L14
NC_014376	b	302388078	273	COG0093J	50S ribosomal protein L14
NC_014393	b	302876524	273	COG0093J	50S ribosomal protein L14
NC_014614	o	310659492	273	COG0093J	50S ribosomal protein L14
NC_015275	b	326792597	273	COG0093J	50S ribosomal protein L14
NC_015425	p	331268423	273	COG0093J	50S ribosomal protein L14
NC_015687	b	337738330	273	COG0093J	50S ribosomal protein L14
NC_015737	o	339442862	273	COG0093J	50S ribosomal protein L14
NC_016627	b	374298066	273	-	50S ribosomal protein L14
NC_016791	b	376259812	273	-	50S ribosomal protein L14
NC_017179	p	384359409	273	-	50S ribosomal protein L14
NC_017295	b	384459840	273	-	50S ribosomal protein L14
NC_017297	p	384463787	273	-	50S ribosomal protein L14
NC_017299	p	387819752	273	-	50S ribosomal protein L14
NC_017304	b	385777830	273	-	50S ribosomal protein L14
NC_003030	b	15896384	299	COG0051J	30S ribosomal protein S10
NC_003366	p	18311388	299	COG0051J	30S ribosomal protein S10
NC_008261	p	110799526	299	COG0051J	30S ribosomal protein S10
NC_008262	p	110803264	299	-	30S ribosomal protein S10
NC_008593	o	118443189	299	COG0051J	30S ribosomal protein S10
NC_009012	b	125975383	299	COG0051J	30S ribosomal protein S10
NC_009089	p	126697639	299	COG0051J	30S ribosomal protein S10
NC_009495	p	148381422	299	COG0051J	30S ribosomal protein S10
NC_009617	b	150015042	299	COG0051J	30S ribosomal protein S10
NC_009697	p	153932353	299	COG0051J	30S ribosomal protein S10
NC_009698	p	153936753	299	COG0051J	30S ribosomal protein S10
NC_009699	p	153940556	299	COG0051J	30S ribosomal protein S10
NC_009706	o	153952860	299	COG0051J	30S ribosomal protein S10
NC_010001	b	160881786	299	COG0051J	30S ribosomal protein S10
NC_010516	p	170756211	299	COG0051J	30S ribosomal protein S10
NC_010520	p	170760583	299	COG0051J	30S ribosomal protein S10
NC_010674	p	187934271	299	COG0051J	30S ribosomal protein S10
NC_010723	p	188589142	299	COG0051J	30S ribosomal protein S10
NC_011837	o	219853525	299	COG0051J	30S ribosomal protein S10
NC_011898	b	220928206	299	COG0051J	30S ribosomal protein S10
NC_012563	p	226950934	299	COG0051J	30S ribosomal protein S10
NC_012658	p	237796943	299	COG0051J	30S ribosomal protein S10
NC_013315	p	260681845	299	COG0051J	30S ribosomal protein S10
NC_013316	p	260685443	299	COG0051J	30S ribosomal protein S10
NC_014328	o	300857247	299	COG0051J	30S ribosomal protein S10
NC_014376	b	302388089	299	COG0051J	30S ribosomal protein S10
NC_014393	b	302876535	299	COG0051J	30S ribosomal protein S10
NC_014614	o	310659503	299	COG0051J	30S ribosomal protein S10
NC_015275	b	326792608	299	COG0051J	30S ribosomal protein S10
NC_015425	p	331268412	299	COG0051J	30S ribosomal protein S10
NC_015687	b	337738341	299	COG0051J	30S ribosomal protein S10
NC_015737	o	339442851	299	COG0051J	30S ribosomal protein S10
NC_016627	b	374298077	299	-	30S ribosomal protein S10
NC_016791	b	376259801	299	-	30S ribosomal protein S10
NC_017179	p	384359398	299	-	30S ribosomal protein S10
NC_017295	b	384459851	299	-	30S ribosomal protein S10
NC_017297	p	384463798	299	-	30S ribosomal protein S10
NC_017299	p	387819763	299	-	30S ribosomal protein S10
NC_017304	b	385777819	299	-	30S ribosomal protein S10
NC_003030	b	15896370	309	COG0199J	30S ribosomal protein S14
NC_003366	p	18311374	309	COG0199J	30S ribosomal protein S14
NC_008261	p	110800756	309	COG0199J	30S ribosomal protein S14
NC_008262	p	110802591	309	-	30S ribosomal protein S14
NC_008593	o	118443929	309	COG0199J	30S ribosomal protein S14
NC_009012	b	125975397	309	COG0199J	30S ribosomal protein S14
NC_009089	p	126697653	309	COG0199J	30S ribosomal protein S14
NC_009495	p	148381408	309	COG0199J	30S ribosomal protein S14
NC_009617	b	150015056	309	COG0199J	30S ribosomal protein S14
NC_009697	p	153932078	309	COG0199J	30S ribosomal protein S14
NC_009698	p	153936054	309	COG0199J	30S ribosomal protein S14
NC_009699	p	153938902	309	COG0199J	30S ribosomal protein S14
NC_009706	o	153952874	309	COG0199J	30S ribosomal protein S14
NC_010001	b	160881772	309	COG0199J	30S ribosomal protein S14
NC_010516	p	170755474	309	COG0199J	30S ribosomal protein S14
NC_010520	p	170758970	309	COG0199J	30S ribosomal protein S14
NC_010674	p	187933938	309	COG0199J	30S ribosomal protein S14
NC_010723	p	188589683	309	COG0199J	30S ribosomal protein S14
NC_011837	o	219853539	309	COG0199J	30S ribosomal protein S14
NC_011898	b	220928220	309	COG0199J	30S ribosomal protein S14
NC_012563	p	226950920	309	COG0199J	30S ribosomal protein S14
NC_012658	p	237796929	309	COG0199J	30S ribosomal protein S14
NC_013315	p	260681859	309	COG0199J	30S ribosomal protein S14
NC_013316	p	260685457	309	COG0199J	30S ribosomal protein S14
NC_014328	o	300857233	309	COG0199J	30S ribosomal protein S14
NC_014376	b	302388075	309	COG0199J	30S ribosomal protein S14
NC_014393	b	302876521	309	COG0199J	30S ribosomal protein S14
NC_014614	o	310659489	309	COG0199J	30 ribosomal protein S14
NC_015275	b	326792594	309	COG0199J	30S ribosomal protein S14
NC_015425	p	331268426	309	COG0199J	30S ribosomal protein S14
NC_015687	b	337738327	309	COG0199J	30S ribosomal protein S14
NC_015737	o	339442865	309	COG0199J	30S ribosomal protein S14
NC_016627	b	374298063	309	-	30S ribosomal protein S14
NC_016791	b	376259815	309	-	30S ribosomal protein S14
NC_017179	p	384359412	309	-	30S ribosomal protein S14
NC_017295	b	384459837	309	-	30S ribosomal protein S14
NC_017297	p	384463784	309	-	30S ribosomal protein S14
NC_017299	p	387819749	309	-	30S ribosomal protein S14p
NC_017304	b	385777833	309	-	30S ribosomal protein S14
NC_003030	b	15896375	405	COG0255J	50S ribosomal protein L29
NC_003366	p	18311379	405	COG0255J	50S ribosomal protein L29
NC_004557	p	304647599	405	COG0255J	50S ribosomal protein L29
NC_008261	p	110801019	405	COG0255J	50S ribosomal protein L29
NC_008262	p	110801591	405	-	50S ribosomal protein L29
NC_008593	o	118444394	405	COG0255J	50S ribosomal protein L29
NC_009012	b	125975392	405	COG0255J	50S ribosomal protein L29
NC_009089	p	126697648	405	COG0255J	50S ribosomal protein L29
NC_009495	p	148381413	405	COG0255J	50S ribosomal protein L29
NC_009617	b	150015051	405	COG0255J	50S ribosomal protein L29
NC_009697	p	153933248	405	COG0255J	50S ribosomal protein L29
NC_009698	p	153934906	405	COG0255J	50S ribosomal protein L29
NC_009699	p	153940071	405	COG0255J	50S ribosomal protein L29
NC_009706	o	153952869	405	COG0255J	50S ribosomal protein L29
NC_010516	p	170756762	405	COG0255J	50S ribosomal protein L29
NC_010520	p	170760572	405	COG0255J	50S ribosomal protein L29
NC_010674	p	187933009	405	COG0255J	50S ribosomal protein L29
NC_010723	p	188590632	405	COG0255J	50S ribosomal protein L29
NC_011837	o	219853534	405	COG0255J	50S ribosomal protein L29
NC_011898	b	220928215	405	COG0255J	50S ribosomal protein L29
NC_012563	p	226950925	405	COG0255J	50S ribosomal protein L29
NC_012658	p	237796934	405	COG0255J	50S ribosomal protein L29
NC_013315	p	260681854	405	COG0255J	50S ribosomal protein L29
NC_013316	p	260685452	405	COG0255J	50S ribosomal protein L29
NC_014328	o	300857238	405	COG0255J	50S ribosomal protein L29
NC_014393	b	302876526	405	COG0255J	50S ribosomal protein L29
NC_014614	o	310659494	405	COG0255J	50S ribosomal protein L29
NC_015425	p	331268421	405	COG0255J	50S ribosomal protein L29
NC_015687	b	337738332	405	COG0255J	50S ribosomal protein L29
NC_016627	b	374298068	405	-	50S ribosomal protein L29
NC_016791	b	376259810	405	-	50S ribosomal protein L29
NC_017179	p	384359407	405	-	50S ribosomal protein L29
NC_017295	b	384459842	405	-	50S ribosomal protein L29
NC_017297	p	384463789	405	-	50S ribosomal protein L29
NC_017299	p	387819754	405	-	50S ribosomal protein L29
NC_017304	b	385777828	405	-	50S ribosomal protein L29
NC_003030	b	15896359	459	COG0257J	50S ribosomal protein L36
NC_003366	p	18311362	459	COG0257J	50S ribosomal protein L36
NC_008261	p	110800578	459	COG0257J	50S ribosomal protein L36
NC_008262	p	110801546	459	-	50S ribosomal protein L36
NC_008593	o	118443758	459	COG0257J	50S ribosomal protein L36
NC_009012	b	125975409	459	COG0257J	50S ribosomal protein L36P
NC_009089	p	126697665	459	COG0257J	50S ribosomal protein L36
NC_009495	p	148381396	459	COG0257J	50S ribosomal protein L36
NC_009617	b	150015068	459	COG0257J	50S ribosomal protein L36
NC_009697	p	153931707	459	COG0257J	50S ribosomal protein L36
NC_009698	p	153934585	459	COG0257J	50S ribosomal protein L36
NC_009699	p	153938543	459	COG0257J	50S ribosomal protein L36
NC_009706	o	153952885	459	COG0257J	50S ribosomal protein L36
NC_010516	p	170757800	459	COG0257J	50S ribosomal protein L36
NC_010520	p	170758993	459	COG0257J	50S ribosomal protein L36
NC_010674	p	187934566	459	COG0257J	50S ribosomal protein L36
NC_010723	p	188587709	459	COG0257J	50S ribosomal protein L36
NC_011837	o	219853550	459	COG0257J	50S ribosomal protein L36
NC_011898	b	220928232	459	COG0257J	50S ribosomal protein L36
NC_012563	p	226950908	459	COG0257J	50S ribosomal protein L36
NC_012658	p	237796917	459	COG0257J	50S ribosomal protein L36
NC_013315	p	260681871	459	COG0257J	50S ribosomal protein L36
NC_013316	p	260685469	459	COG0257J	50S ribosomal protein L36
NC_014328	o	300857223	459	COG0257J	50S ribosomal protein L36
NC_014393	b	302876509	459	COG0257J	50S ribosomal protein L36
NC_015275	b	326792582	459	-	50S ribosomal protein L36
NC_015425	p	331268438	459	COG0257J	50S ribosomal protein L36
NC_015687	b	337738315	459	COG0257J	50S ribosomal protein L36
NC_016627	b	374298051	459	-	50S ribosomal protein L36
NC_016791	b	376259827	459	-	50S ribosomal protein L36
NC_017179	p	384359424	459	-	50S ribosomal protein L36
NC_017297	p	384463772	459	-	50S ribosomal protein L2
NC_017299	p	387819737	459	-	50S ribosomal protein L36
NC_017304	b	385777845	459	-	50S ribosomal protein L36
NC_003030	b	15896363	772	COG0201U	preprotein translocase subunit SecY
NC_003366	p	18311367	772	COG0201U	preprotein translocase subunit SecY
NC_004557	p	28212160	772	COG0201U	preprotein translocase subunit SecY
NC_008261	p	110800847	772	COG0201U	preprotein translocase subunit SecY
NC_008262	p	110802915	772	-	preprotein translocase subunit SecY
NC_008593	o	118443859	772	COG0201U	preprotein translocase subunit SecY
NC_009495	p	148381401	772	COG0201U	preprotein translocase subunit SecY
NC_009617	b	150015063	772	COG0201U	preprotein translocase subunit SecY
NC_009697	p	153932787	772	COG0201U	preprotein translocase subunit SecY
NC_009698	p	153935277	772	COG0201U	preprotein translocase subunit SecY
NC_009699	p	153941211	772	COG0201U	preprotein translocase subunit SecY
NC_009706	o	153952881	772	COG0201U	preprotein translocase subunit SecY
NC_010516	p	170754866	772	COG0201U	preprotein translocase subunit SecY
NC_010520	p	170759532	772	COG0201U	preprotein translocase subunit SecY
NC_010674	p	187934067	772	COG0201U	preprotein translocase subunit SecY
NC_010723	p	188587684	772	COG0201U	preprotein translocase subunit SecY
NC_011837	o	219853546	772	COG0201U	preprotein translocase subunit SecY
NC_012563	p	226950913	772	COG0201U	preprotein translocase subunit SecY
NC_012658	p	237796922	772	COG0201U	preprotein translocase subunit SecY
NC_014328	o	300857226	772	COG0201U	preprotein translocase subunit SecY
NC_014393	b	302876514	772	COG0201U	preprotein translocase subunit SecY
NC_015425	p	331268433	772	COG0201U	preprotein translocase subunit SecY
NC_015687	b	337738320	772	COG0201U	preprotein translocase subunit SecY
NC_017295	b	384459830	772	-	preprotein translocase subunit SecY
NC_017297	p	384463777	772	-	preprotein translocase subunit SecY
NC_017299	p	387819742	772	-	preprotein translocase secY subunit (TC 3.A.5.1.1)
NC_003030	b	15896365	967	COG1841J	50S ribosomal protein L30
NC_003366	p	18311369	967	COG1841J	50S ribosomal protein L30
NC_008261	p	110799927	967	COG1841J	50S ribosomal protein L30
NC_008262	p	110801822	967	-	50S ribosomal protein L30
NC_008593	o	118443115	967	COG1841J	50S ribosomal protein L30
NC_009495	p	148381403	967	COG1841J	50S ribosomal protein L30
NC_009617	b	150015061	967	COG1841J	50S ribosomal protein L30
NC_009697	p	153932481	967	COG1841J	50S ribosomal protein L30
NC_009698	p	153934888	967	COG1841J	50S ribosomal protein L30
NC_009699	p	153938321	967	COG1841J	50S ribosomal protein L30
NC_009706	o	153952879	967	COG1841J	50S ribosomal protein L30
NC_010516	p	170756870	967	COG1841J	50S ribosomal protein L30
NC_010520	p	170761113	967	COG1841J	50S ribosomal protein L30
NC_010674	p	187933601	967	COG1841J	50S ribosomal protein L30
NC_010723	p	188589442	967	COG1841J	50S ribosomal protein L30
NC_011837	o	219853544	967	COG1841J	50S ribosomal protein L30
NC_012563	p	226950915	967	COG1841J	50S ribosomal protein L30
NC_012658	p	237796924	967	COG1841J	50S ribosomal protein L30
NC_014328	o	300857228	967	COG1841J	50S ribosomal protein L30
NC_014393	b	302876516	967	COG1841J	50S ribosomal protein L30
NC_015687	b	337738322	967	COG1841J	50S ribosomal protein L30
NC_017295	b	384459832	967	-	50S ribosomal protein L30
NC_017297	p	384463779	967	-	50S ribosomal protein L30
NC_017299	p	387819744	967	-	50S ribosomal protein L30
NC_003030	b	15896361	1985	COG2163J	ribosomal protein L14E (/ type)
NC_009495	p	148381398	1985	COG2163J	hypothetical protein
NC_009697	p	153933760	1985	COG2163J	hypothetical protein
NC_009698	p	153936111	1985	COG2163J	hypothetical protein
NC_009699	p	153938946	1985	COG2163J	hypothetical protein
NC_010516	p	170754750	1985	COG2163J	hypothetical protein
NC_010520	p	170760607	1985	-	hypothetical protein
NC_012563	p	226950910	1985	COG2163J	hypothetical protein
NC_012658	p	237796919	1985	COG2163J	hypothetical protein
NC_015687	b	337738317	1985	COG2163J	50S ribosomal protein L14
NC_017295	b	384459827	1985	-	Ribosomal protein L14E (archaeal/eukaryotic type)
NC_017297	p	384463774	1985	-	hypothetical protein
NC_017299	p	387819739	1985	-	hypothetical protein
NC_003366	p	18311364	4496	-	hypothetical protein
NC_008261	p	110799333	4496	-	hypothetical protein
NC_008262	p	110803995	4496	-	hypothetical protein
NC_009617	b	150015066	4496	COG2163J	hypothetical protein
NC_010674	p	187933001	4496	-	hypothetical protein
NC_010723	p	188588177	4496	-	hypothetical protein
NC_009089	p	126697660	5185	COG0201U	preprotein translocase SecY subunit
NC_013315	p	260681866	5185	COG0201U	preprotein translocase SecY subunit
NC_013316	p	260685464	5185	COG0201U	preprotein translocase SecY subunit
NC_014614	o	310659482	5185	COG0201U	preprotein translocase membrane subunit
NC_017179	p	384359419	5185	-	preprotein translocase SecY subunit
NC_009012	b	125975404	5286	COG0201U	protein translocase subunit secY/sec61 alpha
NC_011898	b	220928227	5286	COG0201U	preprotein translocase subunit SecY
NC_016627	b	374298056	5286	-	protein translocase subunit secY/sec61 alpha
NC_016791	b	376259822	5286	-	preprotein translocase subunit SecY
NC_017304	b	385777840	5286	-	preprotein translocase subunit SecY
NC_009012	b	125975407	5355	COG2163J	hypothetical protein
NC_011898	b	220928230	5355	COG2163J	hypothetical protein
NC_016627	b	374298053	5355	-	50S ribosomal protein L14E
NC_016791	b	376259825	5355	-	hypothetical protein
NC_017304	b	385777843	5355	-	hypothetical protein
NC_009012	b	125975402	5463	COG1841J	50S ribosomal protein L30
NC_011898	b	220928225	5463	COG1841J	50S ribosomal protein L30
NC_016627	b	374298058	5463	-	50S ribosomal protein L30
NC_016791	b	376259820	5463	-	50S ribosomal protein L30
NC_017304	b	385777838	5463	-	50S ribosomal protein L30
NC_009089	p	126697658	5628	COG1841J	50S ribosomal protein L30
NC_013315	p	260681864	5628	COG1841J	50S ribosomal protein L30
NC_013316	p	260685462	5628	COG1841J	50S ribosomal protein L30
NC_014614	o	310659484	5628	COG1841J	50S ribosomal protein L30
NC_017179	p	384359417	5628	-	50S ribosomal protein L30
NC_010001	b	160881767	8376	COG1841J	50S ribosomal protein L30
NC_014376	b	302388070	8376	COG1841J	50S ribosomal protein L30
NC_015275	b	326792589	8376	COG1841J	50S ribosomal protein L30
NC_015737	o	339442870	8376	COG1841J	50S ribosomal protein L30/L7E
NC_010001	b	160881777	8388	COG0255J	50S ribosomal protein L29
NC_014376	b	302388080	8388	COG0255J	50S ribosomal protein L29
NC_015275	b	326792599	8388	COG0255J	50S ribosomal protein L29
NC_015737	o	339442860	8388	COG0255J	hypothetical protein
NC_010001	b	160881765	12605	COG0201U	preprotein translocase subunit SecY
NC_014376	b	302388068	12605	COG0201U	preprotein translocase subunit SecY
NC_015737	o	339442872	12605	COG0201U	preprotein translocase subunit SecY

## Sheet: coc 13
NC	type	PID	Orthologous group	COG	Product
NC_003030	b	15896852	4	COG1126E	polar amino acid ABC transporter ATPase
NC_003030	b	15893669	4	COG1126E	glutamine ABC transporter ATP-binding protein
NC_003030	b	15896570	4	COG1126E	amino acid ABC transporter ATPase
NC_003030	b	15894166	4	COG1126E	polar amino acid ABC transporter ATPase
NC_003366	p	18309584	4	COG1126E	amino acid ABC transporter
NC_003366	p	18311074	4	COG1126E	amino acid ABC transporter
NC_004557	p	28210298	4	COG1126E	glutamine transport ATP-binding protein glnQ
NC_008261	p	110799193	4	COG1126E	amino acid ABC transporter ATP-binding protein
NC_008261	p	110799645	4	COG1126E	amino acid ABC transporter ATP-binding protein
NC_008262	p	110802768	4	-	glutamine transport protein glnQ
NC_008262	p	110802356	4	-	glutamine transport protein glnQ
NC_008593	o	118443320	4	COG1126E	ABC transporter
NC_008593	o	118444802	4	COG1126E	polar amino acid ABC transporter ATPase
NC_009012	b	125974765	4	COG1126E	ABC transporter-like protein
NC_009012	b	125973968	4	COG1126E	ABC transporter-like protein
NC_009089	p	126698332	4	COG1126E	amino acid ABC transporter ATP-binding protein
NC_009089	p	126699788	4	COG1126E	amino-acid ABC transporter ATP-binding protein
NC_009495	p	148379977	4	COG1126E	polar amino acid ABC transporter ATP-binding protein
NC_009495	p	148378423	4	COG1126E	polar amino acid ABC transporter ATP-binding protein
NC_009495	p	148379378	4	COG1126E	polar amino acid ABC transporter ATP-binding protein
NC_009495	p	148379136	4	COG1126E	ABC transporter ATP-binding protein
NC_009617	b	150017254	4	COG1126E	ABC transporter
NC_009617	b	150019588	4	COG1126E	ABC transporter
NC_009617	b	150019163	4	COG1126E	ABC transporter
NC_009617	b	150018985	4	COG1126E	ABC transporter
NC_009617	b	150017370	4	COG1126E	ABC transporter
NC_009617	b	150015937	4	COG1126E	ABC transporter
NC_009697	p	153931268	4	COG1126E	polar amino acid ABC transporter ATP-binding protein
NC_009697	p	153933186	4	COG1126E	polar amino acid ABC transporter ATP-binding protein
NC_009697	p	153932028	4	COG1126E	polar amino acid ABC transporter ATP-binding protein
NC_009698	p	153935816	4	COG1126E	polar amino acid ABC transporter ATP-binding protein
NC_009698	p	153936994	4	COG1126E	polar amino acid ABC transporter ATP-binding protein
NC_009698	p	153934547	4	COG1126E	polar amino acid ABC transporter ATP-binding protein
NC_009699	p	153940437	4	COG1126E	polar amino acid ABC transporter ATP-binding protein
NC_009699	p	153941340	4	COG1126E	polar amino acid ABC transporter ATP-binding protein
NC_009699	p	153940869	4	COG1126E	polar amino acid ABC transporter ATP-binding protein
NC_009706	o	153953605	4	COG1126E	amino acid ABC transporter ATP-binding protein
NC_009706	o	153954687	4	COG1126E	hypothetical protein
NC_010001	b	160879006	4	COG1126E	ABC transporter
NC_010001	b	160880802	4	COG1126E	ABC transporter
NC_010516	p	170754880	4	COG1126E	polar amino acid ABC transporter ATP-binding protein
NC_010516	p	170755089	4	COG1126E	polar amino acid ABC transporter ATP-binding protein
NC_010516	p	170754396	4	COG1126E	polar amino acid ABC transporter ATP-binding protein
NC_010520	p	170758383	4	COG1126E	polar amino acid ABC transporter ATP-binding protein
NC_010520	p	170758688	4	COG1126E	polar amino acid ABC transporter ATP-binding protein
NC_010520	p	170760231	4	COG1126E	polar amino acid ABC transporter ATP-binding protein
NC_010674	p	187932494	4	COG1126E	glutamine transport ATP-binding protein GlnQ
NC_010674	p	187935599	4	COG1126E	ATP-binding protein
NC_010723	p	188589494	4	COG1126E	glutamine transport ATP-binding protein GlnQ
NC_011837	o	219854227	4	COG1126E	hypothetical protein
NC_011837	o	219855156	4	COG1126E	hypothetical protein
NC_011898	b	220929986	4	COG1126E	ABC transporter
NC_011898	b	220928330	4	COG1126E	ABC transporter
NC_012563	p	226949313	4	COG1126E	polar amino acid uptake family ABC transporter ATP-binding protein
NC_012563	p	226947656	4	COG1126E	polar amino acid uptake family ABC transporter ATP-binding protein
NC_012563	p	226948681	4	COG1126E	polar amino acid uptake family ABC transporter ATP-binding protein
NC_012658	p	237795446	4	COG1126E	polar amino acid uptake family ABC transporter ATP-binding protein
NC_012658	p	237793744	4	COG1126E	polar amino acid uptake family ABC transporter ATP-binding protein
NC_012658	p	237794754	4	COG1126E	polar amino acid uptake family ABC transporter ATP-binding protein
NC_013315	p	260682449	4	COG1126E	amino acid ABC transporter ATP-binding protein
NC_013315	p	260683771	4	COG1126E	amino acid ABC transporter ATP-binding protein
NC_013316	p	260686048	4	COG1126E	amino acid ABC transporter ATP-binding protein
NC_013316	p	260687431	4	COG1126E	amino acid ABC transporter ATP-binding protein
NC_014328	o	300853857	4	COG1126E	amino acid transporter ATPase
NC_014328	o	300855937	4	COG1126E	polar amino acid ABC transporter ATPase
NC_014328	o	300856060	4	COG1126E	ABC transporter ATPase
NC_014376	b	302387423	4	COG1126E	ABC transporter
NC_014376	b	302388266	4	COG1126E	ABC transporter
NC_014376	b	302386733	4	COG1126E	ABC transporter
NC_014376	b	302388439	4	COG1126E	ABC transporter
NC_014376	b	302386908	4	COG1126E	ABC transporter
NC_014376	b	302384919	4	COG1126E	ABC transporter
NC_014393	b	302874469	4	COG1126E	ABC transporter
NC_014393	b	302873345	4	COG1126E	ABC transporter
NC_014393	b	302876278	4	COG1126E	ABC transporter
NC_014614	o	310658909	4	COG1126E	amino acid ABC transporter ATP-binding protein
NC_014614	o	310659740	4	COG1126E	ABC transporter ATP-binding protein
NC_015275	b	326792532	4	COG1126E	sulfate-transporting ATPase
NC_015275	b	326792534	4	COG1126E	phosphate-transporting ATPase
NC_015275	b	326789761	4	COG1126E	Fe(3+)-transporting ATPase
NC_015275	b	326790341	4	COG1126E	phosphonate-transporting ATPase
NC_015275	b	326789992	4	COG1126E	Fe(3+)-transporting ATPase
NC_015425	p	331268246	4	COG1126E	ABC transporter
NC_015425	p	331270071	4	COG1126E	ABC transporter
NC_015687	b	337735321	4	COG1126E	glutamine ABC transporter ATP-binding protein
NC_015687	b	337738825	4	COG1126E	polar amino acid ABC transporter ATPase
NC_015687	b	337735591	4	COG1126E	glutamine ABC transporter ATP-binding protein
NC_015687	b	337738531	4	COG1126E	amino acid ABC transporter ATPase
NC_015687	b	337736096	4	COG1126E	polar amino acid ABC transporter ATPase
NC_015737	o	339441597	4	COG1126E	polar amino acid ABC transporter ATPase
NC_015737	o	339442816	4	COG1126E	hypothetical protein
NC_016627	b	374296593	4	-	amino acid ABC transporter ATP-binding protein
NC_016627	b	374297960	4	-	amino acid ABC transporter ATP-binding protein
NC_016627	b	374297951	4	-	amino acid ABC transporter ATP-binding protein
NC_016791	b	376259978	4	-	polar amino acid ABC transporter ATPase
NC_016791	b	376262424	4	-	polar amino acid ABC transporter ATPase
NC_017179	p	384360030	4	-	amino acid ABC transporter ATP-binding protein
NC_017179	p	384361402	4	-	phosphate ABC transporter ATP-binding protein
NC_017295	b	384456831	4	-	Glutamine ABC transporter (ATP-binding protein)
NC_017295	b	384460337	4	-	polar amino acid ABC transporter ATPase
NC_017295	b	384457102	4	-	Glutamine ABC transporter, ATP-binding protein (gene glnQ)
NC_017295	b	384460042	4	-	Amino acid ABC-type transporter, ATPase component
NC_017295	b	384457605	4	-	polar amino acid ABC transporter ATPase
NC_017297	p	384462352	4	-	polar amino acid uptake family ABC transporter, PAAT family, ATP-binding protein
NC_017297	p	384460862	4	-	polar amino acid uptake family ABC transporter, PAAT family, ATP-binding protein
NC_017297	p	384461820	4	-	polar amino acid uptake family ABC transporter, PAAT family, ATP-binding protein
NC_017299	p	387818241	4	-	amino acid ABC transporter ATP-binding protein
NC_017299	p	387816659	4	-	amino acid ABC transporter ATP-binding protein
NC_017299	p	387817677	4	-	ABC-type polar amino acid transport system,ATPase component
NC_017299	p	387818242	4	-	amino acid ABC transporter ATP-binding protein
NC_017304	b	385780219	4	-	ABC transporter
NC_017304	b	385778154	4	-	ABC transporter
NC_003030	b	15894261	297	COG0165E	argininosuccinate lyase
NC_003366	p	18309672	297	COG0165E	argininosuccinate lyase
NC_004557	p	28210300	297	COG0165E	argininosuccinate lyase
NC_008261	p	110798800	297	COG0165E	argininosuccinate lyase
NC_008593	o	118444801	297	COG0165E	argininosuccinate lyase
NC_009012	b	125972702	297	COG0165E	argininosuccinate lyase
NC_009089	p	126700116	297	COG0165E	argininosuccinate lyase
NC_009495	p	148380627	297	COG0165E	argininosuccinate lyase
NC_009617	b	150019327	297	COG0165E	argininosuccinate lyase
NC_009697	p	153930917	297	COG0165E	argininosuccinate lyase
NC_009698	p	153937279	297	COG0165E	argininosuccinate lyase
NC_009699	p	153941034	297	COG0165E	argininosuccinate lyase
NC_009706	o	153953607	297	COG0165E	argininosuccinate lyase
NC_010001	b	160881134	297	COG0165E	argininosuccinate lyase
NC_010516	p	170757234	297	COG0165E	argininosuccinate lyase
NC_010520	p	170760315	297	COG0165E	argininosuccinate lyase
NC_010674	p	187933447	297	COG0165E	argininosuccinate lyase
NC_010723	p	188589144	297	COG0165E	argininosuccinate lyase
NC_011837	o	219854229	297	COG0165E	argininosuccinate lyase
NC_011898	b	220928769	297	COG0165E	argininosuccinate lyase
NC_012563	p	226950081	297	COG0165E	argininosuccinate lyase
NC_012658	p	237796108	297	COG0165E	argininosuccinate lyase
NC_013315	p	260684080	297	COG0165E	argininosuccinate lyase
NC_013316	p	260687739	297	COG0165E	argininosuccinate lyase
NC_014328	o	300853859	297	COG0165E	argininosuccinate lyase
NC_014376	b	302385243	297	COG0165E	argininosuccinate lyase
NC_014393	b	302874197	297	COG0165E	argininosuccinate lyase
NC_014614	o	310657454	297	COG0165E	argininosuccinate lyase
NC_015275	b	326791556	297	COG0165E	argininosuccinate lyase
NC_015425	p	331270069	297	COG0165E	argininosuccinate lyase
NC_015687	b	337736191	297	COG0165E	argininosuccinate lyase
NC_015737	o	339443478	297	COG0165E	argininosuccinate lyase
NC_016627	b	374295616	297	-	argininosuccinate lyase
NC_016791	b	376260366	297	-	argininosuccinate lyase
NC_017179	p	384361723	297	-	argininosuccinate lyase
NC_017295	b	384457699	297	-	argininosuccinate lyase
NC_017297	p	384462967	297	-	argininosuccinate lyase
NC_017299	p	387818956	297	-	argininosuccinate lyase
NC_017304	b	385779382	297	-	argininosuccinate lyase
NC_003030	b	15894260	310	COG0137E	argininosuccinate synthase
NC_003366	p	18309673	310	COG0137E	argininosuccinate synthase
NC_004557	p	28210299	310	COG0137E	argininosuccinate synthase
NC_008261	p	110799516	310	COG0137E	argininosuccinate synthase
NC_008593	o	118443903	310	COG0137E	argininosuccinate synthase
NC_009012	b	125972703	310	COG0137E	argininosuccinate synthase
NC_009089	p	126699394	310	COG0137E	argininosuccinate synthase
NC_009495	p	148380628	310	COG0137E	argininosuccinate synthase
NC_009617	b	150019326	310	COG0137E	argininosuccinate synthase
NC_009697	p	153931738	310	COG0137E	argininosuccinate synthase
NC_009698	p	153936553	310	COG0137E	argininosuccinate synthase
NC_009699	p	153937951	310	COG0137E	argininosuccinate synthase
NC_009706	o	153953606	310	COG0137E	argininosuccinate synthase
NC_010001	b	160880070	310	COG0137E	argininosuccinate synthase
NC_010516	p	170754318	310	COG0137E	argininosuccinate synthase
NC_010520	p	170758950	310	COG0137E	argininosuccinate synthase
NC_010674	p	187932723	310	COG0137E	argininosuccinate synthase
NC_010723	p	188589844	310	COG0137E	argininosuccinate synthase
NC_011837	o	219854228	310	COG0137E	argininosuccinate synthase
NC_011898	b	220928770	310	COG0137E	argininosuccinate synthase
NC_012563	p	226950082	310	COG0137E	argininosuccinate synthase
NC_012658	p	237796109	310	COG0137E	argininosuccinate synthase
NC_013315	p	260683445	310	COG0137E	argininosuccinate synthase
NC_013316	p	260687041	310	COG0137E	argininosuccinate synthase
NC_014328	o	300853858	310	COG0137E	argininosuccinate synthase
NC_014376	b	302387619	310	COG0137E	argininosuccinate synthase
NC_014393	b	302874196	310	COG0137E	argininosuccinate synthase
NC_014614	o	310657455	310	COG0137E	argininosuccinate synthase
NC_015275	b	326791555	310	COG0137E	argininosuccinate synthase
NC_015425	p	331270070	310	COG0137E	argininosuccinate synthase
NC_015687	b	337736190	310	COG0137E	argininosuccinate synthase
NC_015737	o	339443213	310	COG0137E	hypothetical protein
NC_016627	b	374295617	310	-	argininosuccinate synthase
NC_016791	b	376260367	310	-	argininosuccinate synthase
NC_017179	p	384361062	310	-	argininosuccinate synthase
NC_017295	b	384457698	310	-	argininosuccinate synthase
NC_017297	p	384462968	310	-	argininosuccinate synthase
NC_017299	p	387818957	310	-	argininosuccinate synthase
NC_017304	b	385779381	310	-	argininosuccinate synthase
NC_003030	b	15894165	1072	COG0765E	amino acid ABC transporter permease
NC_009495	p	148379165	1072	COG0765E	amino acid ABC transporter permease
NC_009495	p	148379377	1072	COG0765E	amino acid ABC transporter permease
NC_009697	p	153932298	1072	COG0765E	His/Glu/Gln/Arg/opine ABC transporter permease
NC_009697	p	153933606	1072	COG0765E	His/Glu/Gln/Arg/opine ABC transporter permease
NC_009698	p	153936492	1072	COG0765E	His/Glu/Gln/Arg/opine ABC transporter permease
NC_009698	p	153935113	1072	COG0765E	His/Glu/Gln/Arg/opine ABC transporter permease
NC_009699	p	153938371	1072	COG0765E	His/Glu/Gln/Arg/opine ABC transporter permease
NC_009699	p	153941265	1072	COG0765E	His/Glu/Gln/Arg/opine ABC transporter permease
NC_010516	p	170756986	1072	COG0765E	His/Glu/Gln/Arg/opine ABC transporter permease
NC_010516	p	170754761	1072	COG0765E	His/Glu/Gln/Arg/opine ABC transporter permease
NC_010520	p	170758808	1072	COG0765E	His/Glu/Gln/Arg/opine ABC transporter permease
NC_010520	p	170761003	1072	COG0765E	His/Glu/Gln/Arg/opine ABC transporter permease
NC_012563	p	226948447	1072	COG0765E	amino acid ABC transporter permease
NC_012563	p	226948680	1072	COG0765E	amino acid ABC transporter permease
NC_012658	p	237794466	1072	COG0765E	amino acid ABC transporter permease
NC_015687	b	337736095	1072	COG0765E	amino acid ABC transporter permease
NC_017295	b	384457604	1072	-	amino acid ABC transporter permease
NC_017297	p	384461592	1072	-	amino acid ABC transporter permease
NC_017297	p	384461819	1072	-	amino acid ABC transporter permease
NC_017299	p	387817458	1072	-	amino acid ABC transporter permease
NC_017299	p	387817676	1072	-	amino acid ABC transporter permease
NC_003366	p	18309583	1088	COG0765E	amino acid ABC transporter
NC_008261	p	110800463	1088	COG0765E	His/Glu/Gln/Arg/opine ABC transporter permease
NC_008262	p	110802404	1088	-	amino acid ABC transporter permease
NC_008593	o	118444342	1088	COG0765E	amino acid ABC transporter permease
NC_009089	p	126698331	1088	COG0765E	amino acid ABC transporter permease
NC_009495	p	148379978	1088	COG0765E	amino acid ABC transporter permease
NC_009617	b	150019589	1088	COG0765E	polar amino acid ABC transporter inner membrane subunit
NC_009697	p	153933019	1088	COG0765E	His/Glu/Gln/Arg/opine ABC transporter permease
NC_009699	p	153941251	1088	COG0765E	His/Glu/Gln/Arg/opine ABC transporter permease
NC_010516	p	170757509	1088	COG0765E	His/Glu/Gln/Arg/opine ABC transporter permease
NC_010520	p	170759870	1088	COG0765E	His/Glu/Gln/Arg/opine ABC transporter permease
NC_010674	p	187933393	1088	COG0765E	amino acid ABC transporter amino acid-binding/permease protein
NC_010723	p	188589667	1088	COG0765E	amino acid ABC transporter substrate-binding protein/permease
NC_011898	b	220929987	1088	COG0765E	polar amino acid ABC transporter inner membrane subunit
NC_013315	p	260682448	1088	COG0765E	amino acid ABC transporter permease
NC_013316	p	260686047	1088	COG0765E	amino acid ABC transporter permease
NC_014614	o	310658910	1088	COG0765E	ABC transporter permease
NC_015425	p	331268245	1088	COG0765E	amino acid ABC transporter permease
NC_016791	b	376259977	1088	-	amine acid ABC transporter permease
NC_017179	p	384360029	1088	-	amino acid ABC transporter permease
NC_017297	p	384462353	1088	-	amino acid ABC transporter permease
NC_017299	p	387818243	1088	-	amino acid ABC transporter substrate-binding protein/permease
NC_008593	o	118444146	1529	COG0834ET	amino acid ABC transporter substrate-binding protein
NC_009495	p	148379979	1529	COG0834ET	amino acid ABC transporter substrate-binding protein
NC_009617	b	150019590	1529	COG0834ET	extracellular solute-binding protein
NC_009617	b	150019609	1529	COG0834ET	extracellular solute-binding protein
NC_009697	p	153934075	1529	COG0834ET	polar amino acid ABC transporter amino acid-binding protein
NC_009699	p	153938267	1529	COG0834ET	polar amino acid ABC transporter amino acid-binding protein
NC_010516	p	170756143	1529	COG0834ET	polar amino acid ABC transporter amino acid-binding protein
NC_010520	p	170758226	1529	COG0834ET	polar amino acid ABC transporter amino acid-binding protein
NC_010674	p	187932424	1529	COG0834ET	amino acid ABC transporter
NC_010723	p	188590550	1529	COG0834ET	amino acid ABC transporter
NC_011898	b	220929988	1529	COG0834ET	family 3 extracellular solute-binding protein
NC_012563	p	226949314	1529	COG0834ET	polar amino acid uptake ABC transporter amino acid-binding protein
NC_014614	o	310658911	1529	COG0834ET	amino acid ABC transporter amino acid-binding protein
NC_015425	p	331268244	1529	COG0834ET	amino acid ABC transporter substrate-binding protein
NC_016791	b	376259976	1529	-	periplasmic component of amino acid ABC-type transporter/signal transduction system
NC_017297	p	384462354	1529	-	polar amino acid uptake ABC transporter, PAAT family, amino acid-binding protein
NC_017299	p	387818245	1529	-	amino acid ABC transporter substrate-binding protein/permease
NC_003366	p	18310307	1622	COG0765E	amino acid ABC transporter
NC_008261	p	110800931	1622	COG0765E	His/Glu/Gln/Arg/opine ABC transporter permease
NC_008262	p	110803729	1622	-	glutamine ABC transporter permease
NC_009089	p	126699384	1622	COG0765E	amino acid ABC transporter permease
NC_009617	b	150015936	1622	COG0765E	polar amino acid ABC transporter inner membrane subunit
NC_010674	p	187934602	1622	COG0765E	glutamine ABC transporter permease/substrate-binding protein
NC_010723	p	188590526	1622	COG0765E	L-cystine transport system permease protein TcyB
NC_011898	b	220928329	1622	COG0765E	polar amino acid ABC transporter inner membrane subunit
NC_013315	p	260683435	1622	COG0765E	amino acid ABC transporter permease
NC_013316	p	260687031	1622	COG0765E	amino acid ABC transporter permease
NC_014376	b	302388440	1622	COG0765E	polar amino acid ABC transporter inner membrane subunit
NC_014393	b	302873344	1622	COG0765E	polar amino acid ABC transporter inner membrane subunit
NC_015275	b	326793192	1622	COG0765E	polar amino acid ABC transporter permease
NC_015737	o	339442815	1622	COG0765E	hypothetical protein
NC_016791	b	376262425	1622	-	amine acid ABC transporter permease
NC_017179	p	384361052	1622	-	amino acid ABC transporter permease
NC_003030	b	15893668	1972	COG0765E	amino acid ABC transporter permease
NC_003030	b	15896853	1972	COG0765E	amino acid ABC transporter permease
NC_004557	p	28210297	1972	COG0765E	cystine/glutamine permease protein
NC_008593	o	118444293	1972	COG0765E	amino acid ABC transporter permease
NC_009706	o	153953604	1972	COG0765E	amino acid ABC transporter permease
NC_011837	o	219854226	1972	COG0765E	hypothetical protein
NC_014328	o	300853856	1972	COG0765E	amino acid ABC transporter permease
NC_014393	b	302874468	1972	COG0765E	polar amino acid ABC transporter inner membrane subunit
NC_015425	p	331270072	1972	COG0765E	amino acid ABC transporter permease
NC_015687	b	337735590	1972	COG0765E	amino acid ABC transporter permease
NC_015687	b	337738826	1972	COG0765E	amino acid ABC transporter permease
NC_017295	b	384457101	1972	-	Amino acid (glutamine) ABC transporter, permease component
NC_017295	b	384460338	1972	-	amino acid ABC transporter permease
NC_003030	b	15893671	2140	COG0834ET	amino acid-binding protein
NC_003030	b	15896854	2140	COG0834ET	amino acid ABC transporter substrate-binding protein
NC_004557	p	28210296	2140	COG0834ET	cystine/glutamine-binding periplasmic protein
NC_009706	o	153953603	2140	COG0834ET	extracellular amino acid-binding protein
NC_011837	o	219854225	2140	COG0834ET	hypothetical protein
NC_014328	o	300855677	2140	COG0834ET	extracellular amino acid-binding protein
NC_014328	o	300853855	2140	COG0834ET	extracellular amino acid-binding protein
NC_014393	b	302874467	2140	COG0834ET	family 3 extracellular solute-binding protein
NC_015687	b	337735593	2140	COG0834ET	periplasmic amino acid-binding protein
NC_015687	b	337738827	2140	COG0834ET	amino acid ABC transporter substrate-binding protein
NC_017295	b	384457104	2140	-	Periplasmic amino acid-binding protein
NC_017295	b	384460339	2140	-	Amino acid (probably glutamine) ABC transporter, periplasmic binding protein component
NC_003366	p	18310306	2388	COG0834ET	amino acid ABC transporter
NC_008261	p	110800274	2388	COG0834ET	amino acid ABC transporter substrate-binding protein
NC_008262	p	110801642	2388	-	amino acid ABC transporter (binding protein)
NC_009089	p	126699383	2388	COG0834ET	amino acid ABC transporter substrate-binding protein
NC_009617	b	150015935	2388	COG0834ET	extracellular solute-binding protein
NC_010674	p	187932687	2388	COG0834ET	amino acid ABC transporter substrate-binding protein
NC_010723	p	188589766	2388	COG0834ET	amino acid ABC transporter substrate-binding protein
NC_013315	p	260683434	2388	COG0834ET	amino acid ABC transporter substrate-binding protein
NC_013316	p	260687030	2388	COG0834ET	amino acid ABC transporter substrate-binding protein
NC_015275	b	326793193	2388	COG0834ET	ABC transporter substrate-binding protein
NC_017179	p	384361051	2388	-	amino acid ABC transporter, substrate-binding protein
NC_003366	p	18310308	3302	COG1126E	amino acid ABC transporter
NC_008261	p	110799302	3302	COG1126E	amino acid ABC transporter ATP-binding protein
NC_008262	p	110803356	3302	-	amino acid ABC transporter ATP-binding protein
NC_009089	p	126699385	3302	COG1126E	amino acid ABC transporter ATP-binding protein
NC_010723	p	188588334	3302	COG1126E	ATP-binding protein
NC_013315	p	260683436	3302	COG1126E	amino acid ABC transporter ATP-binding protein
NC_013316	p	260687032	3302	COG1126E	amino acid ABC transporter ATP-binding protein
NC_015275	b	326793191	3302	COG1126E	phosphonate-transporting ATPase
NC_017179	p	384361053	3302	-	amino acid ABC transporter ATP-binding protein
NC_009012	b	125974764	4612	COG0765E	polar amino acid ABC transporter inner membrane subunit
NC_010001	b	160879005	4612	COG0765E	polar amino acid ABC transporter inner membrane subunit
NC_014376	b	302387424	4612	COG0765E	polar amino acid ABC transporter inner membrane subunit
NC_015737	o	339441598	4612	COG0765E	amino acid ABC transporter
NC_016627	b	374296594	4612	-	amino acid ABC transporter
NC_017304	b	385780218	4612	-	polar amino acid ABC transporter inner membrane subunit
NC_009617	b	150017368	4819	COG0765E	polar amino acid ABC transporter inner membrane subunit
NC_010001	b	160880804	4819	COG0765E	polar amino acid ABC transporter inner membrane subunit
NC_014376	b	302386910	4819	COG0765E	polar amino acid ABC transporter inner membrane subunit
NC_014393	b	302876280	4819	COG0765E	polar amino acid ABC transporter inner membrane subunit
NC_015275	b	326789990	4819	COG0765E	polar amino acid ABC transporter permease
NC_016627	b	374297962	4819	-	amino acid ABC transporter
NC_009617	b	150017369	4829	COG0765E	polar amino acid ABC transporter inner membrane subunit
NC_010001	b	160880803	4829	COG0765E	polar amino acid ABC transporter inner membrane subunit
NC_014376	b	302386909	4829	COG0765E	polar amino acid ABC transporter inner membrane subunit
NC_014393	b	302876279	4829	COG0765E	polar amino acid ABC transporter inner membrane subunit
NC_015275	b	326789991	4829	COG0765E	polar amino acid ABC transporter permease
NC_016627	b	374297961	4829	-	amino acid ABC transporter
NC_009617	b	150017371	4832	COG0834ET	extracellular solute-binding protein
NC_010001	b	160880801	4832	COG0834ET	extracellular solute-binding protein
NC_014376	b	302386907	4832	COG0834ET	family 3 extracellular solute-binding protein
NC_014393	b	302876277	4832	COG0834ET	family 3 extracellular solute-binding protein
NC_015275	b	326789993	4832	COG0834ET	ABC transporter substrate-binding protein
NC_016627	b	374297959	4832	-	amino acid ABC transporter substrate-binding protein
NC_009012	b	125973969	11444	COG0765E	polar amino acid ABC transporter inner membrane subunit
NC_016627	b	374297952	11444	-	amine acid ABC transporter, permease protein, 3-TM region, His/Glu/Gln/Arg/opine family
NC_017304	b	385778153	11444	-	polar amino acid ABC transporter inner membrane subunit
NC_009012	b	125973970	11500	COG0834ET	extracellular solute-binding protein
NC_016627	b	374297953	11500	-	amino acid ABC transporter substrate-binding protein
NC_017304	b	385778152	11500	-	family 3 extracellular solute-binding protein
NC_011898	b	220929985	17914	COG0044F	isoaspartyl dipeptidase
NC_016791	b	376259979	17914	-	isoaspartyl dipeptidase IadA
NC_014376	b	302386734	18539	COG0765E	polar amino acid ABC transporter inner membrane subunit
NC_015275	b	326789760	18539	COG0765E	polar amino acid ABC transporter permease
NC_014376	b	302387425	18654	COG0834ET	family 3 extracellular solute-binding protein
NC_015737	o	339441599	18654	COG0834ET	hypothetical protein

## Sheet: coc 27
NC	type	PID	Orthologous group	COG	Product
NC_009012	b	125974082	121	COG1348P	nitrogenase iron protein subunit NifH
NC_009495	p	148378690	121	COG1348P	nitrogenase iron protein
NC_009617	b	150016871	121	COG1348P	nitrogenase iron protein
NC_009617	b	150015512	121	COG1348P	nitrogenase iron protein
NC_009697	p	153933253	121	COG1348P	nitrogenase iron protein
NC_009698	p	153936899	121	COG1348P	nitrogenase iron protein
NC_009699	p	153941194	121	COG1348P	nitrogenase iron protein
NC_009706	o	153955695	121	COG1348P	protein NifH4
NC_009706	o	153953658	121	COG1348P	protein NifH1
NC_009706	o	153953670	121	COG1348P	protein NifH2
NC_009706	o	153954373	121	COG1348P	nitrogenase reductase
NC_009706	o	153955079	121	COG1348P	protein NifH3
NC_010516	p	170754938	121	COG1348P	nitrogenase iron protein
NC_010520	p	170761032	121	COG1348P	nitrogenase iron protein
NC_011837	o	219856069	121	COG1348P	hypothetical protein
NC_011837	o	219854292	121	COG1348P	hypothetical protein
NC_011837	o	219854280	121	COG1348P	hypothetical protein
NC_011837	o	219854964	121	COG1348P	nitrogenase reductase
NC_011837	o	219855518	121	COG1348P	hypothetical protein
NC_011898	b	220929039	121	COG1348P	NifH/frxC-family protein
NC_012563	p	226947949	121	COG1348P	nitrogenase iron protein
NC_012658	p	237794011	121	COG1348P	nitrogenase iron protein
NC_014328	o	300853690	121	COG1348P	nitrogenase iron protein
NC_014328	o	300855529	121	COG1348P	nitrogenase iron protein
NC_014328	o	300855481	121	COG1348P	nitrogenase iron protein
NC_014328	o	300855488	121	COG1348P	nitrogenase iron protein
NC_014393	b	302875663	121	COG1348P	nitrogenase iron protein
NC_014393	b	302876304	121	COG1348P	nitrogenase
NC_015275	b	326789570	121	COG1348P	nitrogenase iron protein
NC_015275	b	326789491	121	COG1348P	nitrogenase
NC_015687	b	337735464	121	COG1348P	nitrogenase iron protein, nitrogenase component II, nifH
NC_015737	o	339442616	121	COG1348P	hypothetical protein
NC_016627	b	374296467	121	-	Mo-nitrogenase iron protein subunit NifH
NC_016627	b	374295651	121	-	Mo-nitrogenase iron protein subunit NifH
NC_016627	b	374296612	121	-	nitrogenase iron protein
NC_016791	b	376261855	121	-	nitrogenase iron protein
NC_016791	b	376261091	121	-	nitrogenase iron protein
NC_017295	b	384456975	121	-	Nitrogenase iron protein (nitrogenase component II) gene nifH
NC_017297	p	384461105	121	-	nitrogenase iron protein
NC_017299	p	387816974	121	-	nitrogenase subunit NifH
NC_017304	b	385779647	121	-	nitrogenase iron protein
NC_003030	b	15893546	1833	COG0347E	nitrogen regulatory protein PII (nitrogen fixation NifHD)
NC_009617	b	150016872	1833	COG0347E	nitrogen regulatory protein P-II
NC_009706	o	153955694	1833	COG0347E	nitrogen fixation regulatory protein I
NC_009706	o	153954378	1833	COG0347E	nitrogen regulatory protein P-1
NC_011837	o	219856068	1833	COG0347E	hypothetical protein
NC_011837	o	219854969	1833	COG0347E	hypothetical protein
NC_014328	o	300853691	1833	COG0347E	nitrogen fixation regulatory protein I
NC_014393	b	302875662	1833	COG0347E	nitrogen regulatory protein P-II
NC_015275	b	326789571	1833	COG0347E	nitrogen regulatory protein P-II
NC_015275	b	326789552	1833	COG0347E	nitrogen regulatory protein P-II
NC_015687	b	337735465	1833	COG0347E	nitrogen regulatory protein PII (nitrogen fixation NifHD)
NC_016627	b	374295652	1833	-	nitrogen regulatory protein PII
NC_016791	b	376261854	1833	-	nitrogen regulatory protein PII
NC_017295	b	384456976	1833	-	Nitrogen regulatory protein PII (nitrogen fixation nifHD)
NC_003030	b	15893547	1974	COG0347E	nitrogen regulatory protein PII (nitrogen fixation NifHD)
NC_009617	b	150016873	1974	COG0347E	nitrogen regulatory protein P-II
NC_009706	o	153955693	1974	COG0347E	nitrogen fixation regulatory protein II
NC_009706	o	153954379	1974	COG0347E	nitrogen regulatory protein P-II
NC_011837	o	219856067	1974	COG0347E	hypothetical protein
NC_011837	o	219854970	1974	COG0347E	hypothetical protein
NC_014328	o	300853692	1974	COG0347E	nitrogen regulatory protein P-II
NC_014393	b	302875661	1974	COG0347E	nitrogen regulatory protein P-II
NC_015275	b	326789572	1974	COG0347E	nitrogen regulatory protein P-II
NC_015687	b	337735466	1974	COG0347E	nitrogen regulatory protein PII (nitrogen fixation NifHD)
NC_016627	b	374295653	1974	-	nitrogen regulatory protein PII
NC_016791	b	376261853	1974	-	nitrogen regulatory protein PII
NC_017295	b	384456977	1974	-	Nitrogen regulatory protein PII (nitrogen fixation nifHD)
NC_009617	b	150015521	2133	COG2710C	nitrogenase
NC_009617	b	150015502	2133	COG2710C	nitrogenase
NC_009706	o	153953669	2133	COG2710C	protein NifK3
NC_009706	o	153953660	2133	COG2710C	protein NifK2
NC_009706	o	153953462	2133	COG2710C	NifK1 protein
NC_009706	o	153953673	2133	COG2710C	protein NifK4
NC_011837	o	219854291	2133	COG2710C	hypothetical protein
NC_011837	o	219854282	2133	COG2710C	hypothetical protein
NC_011837	o	219854085	2133	COG2710C	hypothetical protein
NC_011837	o	219854295	2133	COG2710C	hypothetical protein
NC_014328	o	300855527	2133	COG2710C	nitrogenase molybdenum-iron protein subunit beta
NC_016627	b	374296465	2133	-	nitrogenase molybdenum-iron protein, alpha and beta chains
NC_016791	b	376261253	2133	-	nitrogenase molybdenum-iron protein, alpha and beta chains
NC_009495	p	148378692	2269	COG2710C	hypothetical protein
NC_009697	p	153932474	2269	COG2710C	hypothetical protein
NC_009698	p	153937640	2269	COG2710C	hypothetical protein
NC_009699	p	153938945	2269	COG2710C	hypothetical protein
NC_009706	o	153955077	2269	COG2710C	protein NifE1
NC_010516	p	170756569	2269	COG2710C	hypothetical protein
NC_010520	p	170758428	2269	COG2710C	hypothetical protein
NC_011837	o	219855516	2269	COG2710C	hypothetical protein
NC_012563	p	226947951	2269	COG2710C	hypothetical protein
NC_012658	p	237794013	2269	COG2710C	hypothetical protein
NC_017297	p	384461107	2269	-	hypothetical protein
NC_017299	p	387816976	2269	-	nitrogenase vanadium-cofactor synthesis protein VnfN
NC_009495	p	148378691	2300	COG2710C	hypothetical protein
NC_009697	p	153933256	2300	COG2710C	hypothetical protein
NC_009698	p	153936696	2300	COG2710C	hypothetical protein
NC_009699	p	153940598	2300	COG2710C	hypothetical protein
NC_009706	o	153955078	2300	COG2710C	protein NifE2
NC_010516	p	170755959	2300	COG2710C	hypothetical protein
NC_010520	p	170758588	2300	COG2710C	hypothetical protein
NC_011837	o	219855517	2300	COG2710C	hypothetical protein
NC_012563	p	226947950	2300	COG2710C	hypothetical protein
NC_012658	p	237794012	2300	COG2710C	hypothetical protein
NC_017297	p	384461106	2300	-	hypothetical protein
NC_017299	p	387816975	2300	-	nitrogenase cofactor scaffold and assembly proteins
NC_003030	b	15893551	2317	COG2710C	multifunctional nitrogenase iron molybdenum cofactor biosinthesis protein NifN/nitrogenase molibdenum-iron protein subunit beta NifK/nitrogenase iron-molibdenum cofactor biosynthesis protein NifB
NC_009617	b	150016877	2317	COG2710C	nitrogenase cofactor biosynthesis protein NifB
NC_009706	o	153955689	2317	COG2710C	protein NifK/nifB
NC_011837	o	219856063	2317	COG2710C	hypothetical protein
NC_014328	o	300853696	2317	COG2710C	nitrogenase associated protein N
NC_014393	b	302875657	2317	COG2710C	nitrogenase cofactor biosynthesis protein NifB
NC_015275	b	326789576	2317	COG2710C	nitrogenase cofactor biosynthesis protein NifB
NC_015687	b	337735470	2317	COG2710C	bifunctional nitrogenase iron molybdenum cofactor biosinthesis protein/nitrogenase molybdenum-iron protein subunit beta, nifB-nitrogenase iron-molybdenum cofactor biosynthesis protein)
NC_016627	b	374295657	2317	-	nitrogenase cofactor biosynthesis protein NifB
NC_016791	b	376261849	2317	-	nitrogenase molybdenum-iron protein, alpha and beta chains
NC_017295	b	384456981	2317	-	Fusion nifN/K+nifB (nifN-nitrogenase iron molybdenum cofactor biosinthesis protein, nifK-nitrogenase molybdenum-iron protein beta chain, nifB-nitrogenase iron-molybdenum cofactor biosynthesis protein)
NC_003030	b	15893549	2331	COG2710C	nitrogenase molibdenum-iron protein, beta chain, gene nifK
NC_009617	b	150016875	2331	COG2710C	nitrogenase molybdenum-iron protein subunit beta
NC_009706	o	153955691	2331	COG2710C	protein NifK7
NC_011837	o	219856065	2331	COG2710C	hypothetical protein
NC_014328	o	300853694	2331	COG2710C	nitrogenase molybdenum-iron protein subunit beta
NC_014393	b	302875659	2331	COG2710C	nitrogenase molybdenum-iron protein subunit beta
NC_015275	b	326789574	2331	COG2710C	nitrogenase
NC_015687	b	337735468	2331	COG2710C	nitrogenase molybdenum-iron protein subunit beta, nifK
NC_016627	b	374295655	2331	-	Mo-nitrogenase MoFe protein subunit NifK
NC_016791	b	376261851	2331	-	nitrogenase molybdenum-iron protein, alpha and beta chains
NC_017295	b	384456979	2331	-	Nitrogenase molybdenum-iron protein, beta chain, gene nifK
NC_003030	b	15893548	2342	COG2710C	nitrogenase molybdenum-iron protein, alpha chain (nitrogenase component I) gene nifD
NC_009617	b	150016874	2342	COG2710C	nitrogenase molybdenum-iron protein subunit alpha
NC_009706	o	153955692	2342	COG2710C	protein NifD10
NC_011837	o	219856066	2342	COG2710C	hypothetical protein
NC_014328	o	300853693	2342	COG2710C	nitrogenase molybdenum-iron protein subunit alpha
NC_014393	b	302875660	2342	COG2710C	nitrogenase molybdenum-iron protein subunit alpha
NC_015275	b	326789573	2342	COG2710C	nitrogenase molybdenum-iron protein subunit alpha
NC_015687	b	337735467	2342	COG2710C	nitrogenase molybdenum-iron protein subunit alpha, nitrogenase component I, nifD
NC_016627	b	374295654	2342	-	Mo-nitrogenase MoFe protein subunit NifD precursor
NC_016791	b	376261852	2342	-	nitrogenase component I subunit alpha
NC_017295	b	384456978	2342	-	Nitrogenase molybdenum-iron protein, alpha chain (nitrogenase component I) gene nifD
NC_003030	b	15893550	2346	COG2710C	nitrogenase molybdenum-cofactor biosynthesis protein NifE
NC_009617	b	150016876	2346	COG2710C	nitrogenase MoFe cofactor biosynthesis protein NifE
NC_009706	o	153955690	2346	COG2710C	nitrogenase molybdenum-cofactor biosynthesis protein NifE
NC_011837	o	219856064	2346	COG2710C	nitrogenase molybdenum-cofactor biosynthesis protein NifE
NC_014328	o	300853695	2346	COG2710C	nitrogenase iron-molybdenum cofactor biosynthesis protein NifE
NC_014393	b	302875658	2346	COG2710C	nitrogenase MoFe cofactor biosynthesis protein NifE
NC_015275	b	326789575	2346	COG2710C	nitrogenase MoFe cofactor biosynthesis protein NifE
NC_015687	b	337735469	2346	COG2710C	nitrogenase molybdenum-cofactor biosynthesis protein NifE
NC_016627	b	374295656	2346	-	nitrogenase molybdenum-iron cofactor biosynthesis protein NifE
NC_016791	b	376261850	2346	-	nitrogenase molybdenum-iron cofactor biosynthesis protein NifE
NC_017295	b	384456980	2346	-	Nitrogenase iron-molybdenum cofactor biosinthesis protein, gene nifE
NC_009617	b	150015520	3291	COG2710C	nitrogenase
NC_009617	b	150015501	3291	COG2710C	nitrogenase
NC_009706	o	153953667	3291	COG2710C	protein NifD3
NC_009706	o	153953668	3291	COG2710C	protein NifD4
NC_009706	o	153953659	3291	COG2710C	hypothetical protein
NC_011837	o	219854289	3291	COG2710C	hypothetical protein
NC_011837	o	219854290	3291	COG2710C	hypothetical protein
NC_011837	o	219854281	3291	COG2710C	hypothetical protein
NC_014328	o	300855528	3291	COG2710C	nitrogenase molybdenum-iron protein subunit alpha
NC_016791	b	376261254	3291	-	nitrogenase molybdenum-iron protein, alpha and beta chains
NC_009012	b	125974074	3419	COG2710C	nitrogenase
NC_009617	b	150015509	3419	COG2710C	nitrogenase
NC_009706	o	153953461	3419	COG2710C	hypothetical protein
NC_009706	o	153953672	3419	COG2710C	protein NifD6
NC_011837	o	219854084	3419	COG2710C	hypothetical protein
NC_011837	o	219854294	3419	COG2710C	hypothetical protein
NC_016627	b	374297973	3419	-	nitrogenase molybdenum-iron protein, alpha and beta chains
NC_016791	b	376261092	3419	-	nitrogenase molybdenum-iron protein, alpha and beta chains
NC_017304	b	385779639	3419	-	oxidoreductase/nitrogenase component 1
NC_009617	b	150016878	4275	COG3411C	ferredoxin, 2Fe-2S
NC_009706	o	153953065	4275	COG3411C	2Fe-2S ferredoxin
NC_011837	o	219853716	4275	COG3411C	hypothetical protein
NC_014393	b	302875665	4275	COG3411C	NADH dehydrogenase (ubiquinone) 24 kDa subunit
NC_015275	b	326789577	4275	COG3411C	NADH dehydrogenase (ubiquinone) 24 kDa subunit
NC_016627	b	374295658	4275	-	ferredoxin
NC_016791	b	376261848	4275	-	ferredoxin
NC_009012	b	125974075	5476	COG2710C	nitrogenase
NC_009617	b	150015510	5476	COG2710C	nitrogenase
NC_016627	b	374297974	5476	-	nitrogenase molybdenum-iron protein, alpha and beta chains
NC_016791	b	376261093	5476	-	nitrogenase molybdenum-iron protein, alpha and beta chains
NC_017304	b	385779640	5476	-	oxidoreductase/nitrogenase component 1
NC_009012	b	125974073	11428	COG0456R	GCN5-like N-acetyltransferase
NC_016627	b	374297972	11428	-	acetyltransferase
NC_017304	b	385779638	11428	-	N-acetyltransferase GCN5
NC_014328	o	300855487	18533	COG2710C	nitrogenase iron-molybdenum cofactor biosynthesis protein
NC_015737	o	339442617	18533	COG2710C	hypothetical protein

## Sheet: coc 28
NC	type	PID	Orthologous group	COG	Product
NC_004557	p	28210724	690	COG4656C	rnfC/nqrF
NC_008261	p	110799068	690	COG4656C	RnfABCDGE type electron transport complex subunit C
NC_008593	o	118442918	690	COG4656C	rnfC/nqrF
NC_009089	p	126698731	690	COG4656C	electron transport complex protein
NC_009495	p	148378371	690	COG4656C	RnfABCDGE type electron transport complex subunit C
NC_009617	b	150017309	690	COG4656C	RnfABCDGE type electron transport complex subunit C
NC_009697	p	153931630	690	COG4656C	RnfABCDGE type electron transport complex subunit C
NC_009698	p	153936091	690	COG4656C	RnfABCDGE type electron transport complex subunit C
NC_009699	p	153938550	690	COG4656C	RnfABCDGE type electron transport complex subunit C
NC_009706	o	153953889	690	COG4656C	hypothetical protein
NC_010001	b	160878369	690	COG4656C	RnfABCDGE type electron transport complex subunit C
NC_010516	p	170755456	690	COG4656C	RnfABCDGE type electron transport complex subunit C
NC_010520	p	170759143	690	COG4656C	RnfABCDGE type electron transport complex subunit C
NC_011837	o	219854503	690	COG4656C	hypothetical protein
NC_012563	p	226947599	690	COG4656C	RnfABCDGE type electron transport complex subunit C
NC_012658	p	237793688	690	COG4656C	RnfABCDGE type electron transport complex subunit C
NC_013315	p	260682741	690	COG4656C	electron transport complex protein
NC_013316	p	260686339	690	COG4656C	electron transport complex protein
NC_014328	o	300854322	690	COG4656C	electron transport complex protein RnfC
NC_014376	b	302386042	690	COG4656C	RnfABCDGE type electron transport complex subunit C
NC_014614	o	310658706	690	COG4656C	electron transport complex protein
NC_015275	b	326791176	690	COG4656C	RnfABCDGE type electron transport complex subunit C
NC_015425	p	331268942	690	COG4656C	RnfABCDGE type electron transport complex subunit C
NC_015737	o	339443388	690	COG4656C	hypothetical protein
NC_017179	p	384360324	690	-	electron transport complex protein
NC_017297	p	384460807	690	-	RnfABCDGE type electron transport complex subunit C
NC_017299	p	387816603	690	-	electron transport complex protein RnfC
NC_003366	p	18310046	734	COG4657C	Na-translocating NADH-quinone reductase
NC_004557	p	28210728	734	COG4657C	rnfA/nqrE
NC_008261	p	110800105	734	COG4657C	RnfABCDGE type electron transport complex subunit A
NC_008593	o	118443088	734	COG4657C	rnfA/nqrE
NC_009012	b	125974919	734	COG4657C	RnfABCDGE type electron transport complex subunit A
NC_009089	p	126698735	734	COG4657C	electron transport complex protein
NC_009495	p	148378375	734	COG4657C	RnfABCDGE type electron transport complex subunit A
NC_009697	p	153930952	734	COG4657C	RnfABCDGE type electron transport complex subunit A
NC_009698	p	153935903	734	COG4657C	RnfABCDGE type electron transport complex subunit A
NC_009699	p	153939782	734	COG4657C	RnfABCDGE type electron transport complex subunit A
NC_010001	b	160878373	734	COG4657C	RnfABCDGE type electron transport complex subunit A
NC_010516	p	170756141	734	COG4657C	RnfABCDGE type electron transport complex subunit A
NC_010520	p	170758968	734	COG4657C	RnfABCDGE type electron transport complex subunit A
NC_012563	p	226947603	734	COG4657C	RnfABCDGE type electron transport complex subunit A
NC_012658	p	237793692	734	COG4657C	RnfABCDGE type electron transport complex subunit A
NC_013315	p	260682745	734	COG4657C	electron transport complex protein
NC_013316	p	260686343	734	COG4657C	electron transport complex protein
NC_014376	b	302386046	734	COG4657C	RnfABCDGE type electron transport complex subunit A
NC_014614	o	310658702	734	COG4657C	inner membrane subunit of an electron transport system
NC_015275	b	326791180	734	COG4657C	RnfABCDGE type electron transport complex subunit alpha
NC_015425	p	331268946	734	COG4657C	RnfABCDGE type electron transport complex subunit A
NC_015737	o	339443384	734	COG4657C	hypothetical protein
NC_016627	b	374294560	734	-	RnfABCDGE type electron transport complex subunit A
NC_017179	p	384360328	734	-	electron transport complex protein
NC_017297	p	384460811	734	-	RnfABCDGE type electron transport complex subunit A
NC_017299	p	387816607	734	-	electron transport complex protein RnfA
NC_017304	b	385777450	734	-	RnfABCDGE type electron transport complex subunit A
NC_003366	p	18310045	739	COG4660C	electron transport complex RsxE subunit
NC_004557	p	28210727	739	COG4660C	electron transport complex RsxE subunit
NC_008261	p	110800058	739	COG4660C	electron transport complex protein RsxE
NC_008593	o	118444484	739	COG4660C	electron transport complex protein RsxE
NC_009012	b	125974918	739	COG4660C	RnfABCDGE type electron transport complex subunit E
NC_009089	p	126698734	739	COG4660C	electron transport complex protein
NC_009495	p	148378374	739	COG4660C	electron transport complex protein RsxE
NC_009697	p	153931690	739	COG4660C	electron transport complex protein RsxE
NC_009698	p	153934982	739	COG4660C	electron transport complex protein RsxE
NC_009699	p	153938730	739	COG4660C	electron transport complex protein RsxE
NC_010001	b	160878372	739	COG4660C	RnfABCDGE type electron transport complex subunit E
NC_010516	p	170757866	739	COG4660C	electron transport complex protein RsxE
NC_010520	p	170760020	739	COG4660C	electron transport complex protein RsxE
NC_012563	p	226947602	739	COG4660C	electron transport complex RsxE subunit
NC_012658	p	237793691	739	COG4660C	electron transport complex RsxE subunit
NC_013315	p	260682744	739	COG4660C	electron transport complex protein
NC_013316	p	260686342	739	COG4660C	electron transport complex protein
NC_014376	b	302386045	739	COG4660C	RnfABCDGE type electron transport complex subunit E
NC_014614	o	310658703	739	COG4660C	inner membrane NADH-quinone reductase
NC_015275	b	326791179	739	COG4660C	RnfABCDGE type electron transport complex subunit E
NC_015425	p	331268945	739	COG4660C	RnfABCDGE type electron transport complex subunit E
NC_015737	o	339443385	739	COG4660C	Na+-transporting NADH
NC_016627	b	374294559	739	-	RnfABCDGE type electron transport complex subunit E
NC_017179	p	384360327	739	-	electron transport complex protein
NC_017297	p	384460810	739	-	RnfABCDGE type electron transport complex subunit E
NC_017299	p	387816606	739	-	electron transport complex protein RnfE
NC_017304	b	385777449	739	-	RnfABCDGE type electron transport complex subunit E
NC_003366	p	18310047	975	COG2878C	ferredoxin
NC_004557	p	28210729	975	COG2878C	ferredoxin
NC_008261	p	110798895	975	COG2878C	ferredoxin
NC_008593	o	118443739	975	COG2878C	ferredoxin
NC_009089	p	126698736	975	COG2878C	electron transport complex protein
NC_009495	p	148378376	975	COG2878C	ferredoxin
NC_009697	p	153933677	975	COG2878C	ferredoxin
NC_009698	p	153936450	975	COG2878C	ferredoxin
NC_009699	p	153940279	975	COG2878C	ferredoxin
NC_010001	b	160878374	975	COG2878C	RnfABCDGE type electron transport complex subunit B
NC_010516	p	170755719	975	COG2878C	ferredoxin
NC_010520	p	170761618	975	COG2878C	ferredoxin
NC_012563	p	226947604	975	COG2878C	ferredoxin
NC_012658	p	237793693	975	COG2878C	ferredoxin
NC_013315	p	260682746	975	COG2878C	electron transport complex protein
NC_013316	p	260686344	975	COG2878C	electron transport complex protein
NC_014376	b	302386047	975	COG2878C	RnfABCDGE type electron transport complex subunit B
NC_014614	o	310658701	975	COG2878C	electron transport complex, rnfABCdge type subunit B
NC_015275	b	326791181	975	COG2878C	RnfABCDGE type electron transport complex subunit beta
NC_015425	p	331268947	975	COG2878C	polyferredoxin
NC_015737	o	339443383	975	COG2878C	hypothetical protein
NC_017179	p	384360329	975	-	electron transport complex protein
NC_017297	p	384460813	975	-	RnfABCDGE type electron transport complex subunit B
NC_017299	p	387816608	975	-	electron transport complex protein RnfB
NC_003366	p	18310392	977	COG4658C	Na-translocating NADH-quinone reductase Nqr2 subunit
NC_004557	p	28210725	977	COG4658C	rnfD/nqrB
NC_008261	p	110800957	977	COG4658C	RnfABCDGE type electron transport complex subunit D
NC_008593	o	118443409	977	COG4658C	NADH:ubiquinone oxidoreductase, Na translocating, B subunit
NC_009012	b	125974916	977	COG4658C	RnfABCDGE type electron transport complex subunit D
NC_009089	p	126698732	977	COG4658C	electron transport complex protein
NC_009495	p	148378372	977	COG4658C	RnfABCDGE type electron transport complex subunit D
NC_009697	p	153934042	977	COG4658C	RnfABCDGE type electron transport complex subunit D
NC_009698	p	153937347	977	COG4658C	RnfABCDGE type electron transport complex subunit D
NC_009699	p	153939360	977	COG4658C	RnfABCDGE type electron transport complex subunit D
NC_010516	p	170755336	977	COG4658C	RnfABCDGE type electron transport complex subunit D
NC_010520	p	170758354	977	COG4658C	RnfABCDGE type electron transport complex subunit D
NC_012563	p	226947600	977	COG4658C	RnfABCDGE type electron transport complex subunit D
NC_012658	p	237793689	977	COG4658C	RnfABCDGE type electron transport complex subunit D
NC_013315	p	260682742	977	COG4658C	electron transport complex protein
NC_013316	p	260686340	977	COG4658C	electron transport complex protein
NC_014614	o	310658705	977	COG4658C	inner membrane oxidoreductase
NC_015275	b	326791177	977	COG4658C	RnfABCDGE type electron transport complex subunit D
NC_015425	p	331268943	977	COG4658C	RnfABCDGE type electron transport complex subunit D
NC_016627	b	374294557	977	-	RnfABCDGE type electron transport complex subunit D
NC_017179	p	384360325	977	-	electron transport complex protein
NC_017297	p	384460808	977	-	RnfABCDGE type electron transport complex subunit D
NC_017299	p	387816604	977	-	electron transport complex protein RnfD
NC_017304	b	385777447	977	-	RnfABCDGE type electron transport complex subunit D
NC_004557	p	28210726	2024	COG4659C	rnfG/nqrC
NC_008593	o	118443957	2024	COG4659C	rnfG/nqrC
NC_009495	p	148378373	2024	COG4659C	electron transport complex, RnfABCDGE type, G subunit
NC_009697	p	153933093	2024	COG4659C	RnfABCDGE type electron transport complex subunit G
NC_009698	p	153937850	2024	COG4659C	RnfABCDGE type electron transport complex subunit G
NC_009699	p	153938535	2024	COG4659C	RnfABCDGE type electron transport complex subunit G
NC_010516	p	170754230	2024	COG4659C	RnfABCDGE type electron transport complex subunit G
NC_010520	p	170761075	2024	COG4659C	RnfABCDGE type electron transport complex subunit G
NC_012563	p	226947601	2024	COG4659C	RnfABCDGE type electron transport complex subunit G
NC_012658	p	237793690	2024	COG4659C	RnfABCDGE type electron transport complex subunit G
NC_015425	p	331268944	2024	COG4659C	RnfABCDGE type electron transport complex subunit G
NC_017297	p	384460809	2024	-	RnfABCDGE type electron transport complex subunit G
NC_017299	p	387816605	2024	-	electron transport complex protein RnfG
NC_009089	p	126698733	5165	COG4659C	electron transport complex protein
NC_013315	p	260682743	5165	COG4659C	electron transport complex protein
NC_013316	p	260686341	5165	COG4659C	electron transport complex protein
NC_014614	o	310658704	5165	COG4659C	electron transport complex protein
NC_017179	p	384360326	5165	-	electron transport complex protein
NC_009617	b	150017313	6391	COG4657C	RnfA-Nqr electron transport subunit
NC_009706	o	153953893	6391	COG4657C	protein RnfA
NC_011837	o	219854507	6391	COG4657C	hypothetical protein
NC_014328	o	300854326	6391	COG4657C	electron transport complex protein RnfA
NC_009617	b	150017312	6409	COG4660C	RnfA-Nqr electron transport subunit
NC_009706	o	153953892	6409	COG4660C	protein RnfE
NC_011837	o	219854506	6409	COG4660C	hypothetical protein
NC_014328	o	300854325	6409	COG4660C	electron transport complex protein RnfE
NC_009617	b	150017310	8152	COG4658C	RnfABCDGE type electron transport complex subunit D
NC_009706	o	153953890	8152	COG4658C	RnfD protein
NC_011837	o	219854504	8152	COG4658C	hypothetical protein
NC_014328	o	300854323	8152	COG4658C	electron transport complex protein RnfD
NC_009617	b	150017311	8167	COG4659C	RnfABCDGE type electron transport complex subunit G
NC_009706	o	153953891	8167	COG4659C	protein RnfG
NC_011837	o	219854505	8167	COG4659C	hypothetical protein
NC_014328	o	300854324	8167	COG4659C	electron transport complex protein RnfG
NC_009617	b	150017314	8205	COG2878C	RnfABCDGE type electron transport complex subunit B
NC_009706	o	153953894	8205	COG2878C	protein RnfB
NC_011837	o	219854508	8205	COG2878C	hypothetical protein
NC_014328	o	300854327	8205	COG2878C	electron transport complex protein RnfB
NC_010001	b	160878370	10883	COG4658C	RnfABCDGE type electron transport complex subunit D
NC_014376	b	302386043	10883	COG4658C	RnfABCDGE type electron transport complex subunit D
NC_015737	o	339443387	10883	COG4658C	Na+-transporting NADH:ubiquinone oxidoreductase subunit 2
NC_009012	b	125974920	11002	COG2878C	RnfABCDGE type electron transport complex subunit B
NC_016627	b	374294561	11002	-	RnfABCDGE type electron transport complex subunit B
NC_017304	b	385777451	11002	-	RnfABCDGE type electron transport complex subunit B
NC_009012	b	125974915	11100	COG4656C	RnfABCDGE type electron transport complex subunit C
NC_016627	b	374294556	11100	-	RnfABCDGE type electron transport complex subunit C
NC_017304	b	385777446	11100	-	RnfABCDGE type electron transport complex subunit C
NC_009012	b	125974917	11276	COG4659C	RnfABCDGE type electron transport complex subunit G
NC_016627	b	374294558	11276	-	RnfABCDGE type electron transport complex subunit G
NC_017304	b	385777448	11276	-	RnfABCDGE type electron transport complex subunit G

## Sheet: coc 29
NC	type	PID	Orthologous group	COG	Product
NC_003366	p	18311171	176	COG0056C	ATP synthase F0F1 subunit alpha
NC_008261	p	110799900	176	COG0056C	ATP synthase F0F1 subunit alpha
NC_008262	p	110801696	176	-	F0F1 ATP synthase subunit alpha
NC_008593	o	118443884	176	COG0056C	F0F1 ATP synthase subunit alpha
NC_009012	b	125975089	176	COG0056C	F0F1 ATP synthase subunit alpha
NC_009089	p	126701093	176	COG0056C	ATP synthase subunit alpha
NC_009495	p	148378160	176	COG0056C	ATP synthase F0F1 subunit alpha
NC_009617	b	150015306	176	COG0056C	F0F1 ATP synthase subunit alpha
NC_009697	p	153934062	176	COG0056C	F0F1 ATP synthase subunit alpha
NC_009698	p	153937693	176	COG0056C	ATP synthase F0F1 subunit alpha
NC_009699	p	153938181	176	COG0056C	F0F1 ATP synthase subunit alpha
NC_009706	o	153956281	176	COG0056C	F0F1 ATP synthase subunit alpha
NC_010001	b	160881856	176	COG0056C	F0F1 ATP synthase subunit alpha
NC_010516	p	170756775	176	COG0056C	ATP synthase F0F1 subunit alpha
NC_010520	p	170759167	176	COG0056C	ATP synthase F0F1 subunit alpha
NC_010674	p	187933753	176	COG0056C	F0F1 ATP synthase subunit alpha
NC_010723	p	188587639	176	COG0056C	F0F1 ATP synthase subunit alpha
NC_011837	o	219856598	176	COG0056C	F0F1 ATP synthase subunit alpha
NC_011898	b	220927728	176	COG0056C	F0F1 ATP synthase subunit alpha
NC_012563	p	226947378	176	COG0056C	F0F1 ATP synthase subunit alpha
NC_012658	p	237793473	176	COG0056C	F0F1 ATP synthase subunit alpha
NC_013315	p	260684989	176	COG0056C	ATP synthase subunit alpha
NC_013316	p	260688647	176	COG0056C	ATP synthase subunit alpha
NC_014328	o	300853449	176	COG0056C	F1Fo ATPase subunit alpha
NC_014376	b	302388310	176	COG0056C	ATP synthase F1 subunit alpha
NC_014376	b	302388469	176	COG0056C	ATP synthase F1 subunit alpha
NC_014393	b	302875872	176	COG0056C	ATP synthase F1 subunit alpha
NC_014614	o	310659422	176	COG0056C	f1 sector of membrane-bound ATP synthase subunit alpha
NC_015275	b	326792681	176	COG0056C	ATP synthase F1 subunit alpha
NC_015425	p	331270435	176	COG0056C	ATP synthase F1 subunit alpha
NC_015687	b	337738075	176	COG0056C	ATP synthase F0F1 subunit alpha
NC_015737	o	339442202	176	COG0056C	F0F1-type ATP synthase subunit alpha
NC_016627	b	374294773	176	-	ATP synthase F1 subcomplex subunit alpha
NC_016791	b	376259664	176	-	proton translocating ATP synthase, F1 alpha subunit
NC_017179	p	384362663	176	-	ATP synthase subunit alpha
NC_017295	b	384459586	176	-	F0F1 ATP synthase subunit alpha
NC_017297	p	384460600	176	-	ATP synthase F1 subunit alpha
NC_017299	p	387816383	176	-	ATP synthase subunit alpha
NC_017304	b	385777574	176	-	ATP synthase F1 subunit alpha
NC_003030	b	15896119	206	COG0055C	ATP synthase F0F1 subunit beta
NC_003366	p	18311169	206	COG0055C	ATP synthase F0F1 subunit beta
NC_008261	p	110800751	206	COG0055C	ATP synthase F0F1 subunit beta
NC_008262	p	110801467	206	-	F0F1 ATP synthase subunit beta
NC_008593	o	118445003	206	COG0055C	F0F1 ATP synthase subunit beta
NC_009012	b	125975091	206	COG0055C	F0F1 ATP synthase subunit beta
NC_009089	p	126701091	206	COG0055C	F0F1 ATP synthase subunit beta
NC_009495	p	148378162	206	COG0055C	ATP synthase F0F1 subunit beta
NC_009617	b	150015308	206	COG0055C	F0F1 ATP synthase subunit beta
NC_009697	p	153930870	206	COG0055C	F0F1 ATP synthase subunit beta
NC_009698	p	153935797	206	COG0055C	ATP synthase F0F1 subunit beta
NC_009699	p	153940743	206	COG0055C	F0F1 ATP synthase subunit beta
NC_009706	o	153956279	206	COG0055C	F0F1 ATP synthase subunit beta
NC_010001	b	160881854	206	COG0055C	F0F1 ATP synthase subunit beta
NC_010516	p	170756277	206	COG0055C	ATP synthase F0F1 subunit beta
NC_010520	p	170759729	206	COG0055C	ATP synthase F0F1 subunit beta
NC_010674	p	187935792	206	COG0055C	F0F1 ATP synthase subunit beta
NC_010723	p	188589828	206	COG0055C	F0F1 ATP synthase subunit beta
NC_011837	o	219856596	206	COG0055C	F0F1 ATP synthase subunit beta
NC_011898	b	220927730	206	COG0055C	F0F1 ATP synthase subunit beta
NC_012563	p	226947380	206	COG0055C	F0F1 ATP synthase subunit beta
NC_012658	p	237793475	206	COG0055C	F0F1 ATP synthase subunit beta
NC_013315	p	260684987	206	COG0055C	F0F1 ATP synthase subunit beta
NC_013316	p	260688645	206	COG0055C	F0F1 ATP synthase subunit beta
NC_014328	o	300853451	206	COG0055C	F1Fo ATPase subunit beta
NC_014376	b	302388308	206	COG0055C	ATP synthase F1 subunit beta
NC_014376	b	302388467	206	COG0055C	ATP synthase F1 subunit beta
NC_014393	b	302875870	206	COG0055C	ATP synthase F1 subunit beta
NC_014614	o	310659420	206	COG0055C	f1 sector of membrane-bound ATP synthase subunit beta
NC_015275	b	326792679	206	COG0055C	ATP synthase F1 subunit beta
NC_015425	p	331270433	206	COG0055C	ATP synthase F1 subunit beta
NC_015687	b	337738073	206	COG0055C	ATP synthase F0F1 subunit beta
NC_015737	o	339442204	206	COG0055C	F0F1-type ATP synthase subunit beta
NC_016627	b	374294775	206	-	ATP synthase F1 subcomplex subunit beta
NC_016791	b	376259666	206	-	ATP synthase F1 subunit beta
NC_017179	p	384362661	206	-	F0F1 ATP synthase subunit beta
NC_017295	b	384459584	206	-	F0F1 ATP synthase subunit beta
NC_017297	p	384460602	206	-	ATP synthase F1 subunit beta
NC_017299	p	387816385	206	-	ATP synthase subunit beta
NC_017304	b	385777576	206	-	ATP synthase F1 subunit beta
NC_003030	b	15896122	900	COG0712C	ATP synthase F0F1 subunit delta
NC_003366	p	18311172	900	COG0712C	ATP synthase F0F1 subunit delta
NC_008261	p	110799264	900	COG0712C	ATP synthase F0F1 subunit delta
NC_008262	p	110803409	900	-	F0F1 ATP synthase subunit delta
NC_008593	o	118445004	900	COG0712C	F0F1 ATP synthase subunit delta
NC_009495	p	148378159	900	COG0712C	ATP synthase F0F1 subunit delta
NC_009617	b	150015305	900	COG0712C	F0F1 ATP synthase subunit delta
NC_009697	p	153931774	900	COG0712C	F0F1 ATP synthase subunit delta
NC_009698	p	153937337	900	COG0712C	ATP synthase F0F1 subunit delta
NC_009699	p	153941107	900	COG0712C	F0F1 ATP synthase subunit delta
NC_009706	o	153956282	900	COG0712C	F0F1 ATP synthase subunit delta
NC_010516	p	170755127	900	COG0712C	ATP synthase F0F1 subunit delta
NC_010520	p	170759969	900	COG0712C	ATP synthase F0F1 subunit delta
NC_010674	p	187933038	900	COG0712C	F0F1 ATP synthase subunit delta
NC_010723	p	188590336	900	COG0712C	F0F1 ATP synthase subunit delta
NC_011837	o	219856599	900	COG0712C	F0F1 ATP synthase subunit delta
NC_012563	p	226947377	900	COG0712C	F0F1 ATP synthase subunit delta
NC_012658	p	237793472	900	COG0712C	F0F1 ATP synthase subunit delta
NC_014328	o	300853448	900	COG0712C	F1Fo ATPase subunit delta
NC_014393	b	302875873	900	COG0712C	ATP synthase F1 subunit delta
NC_015425	p	331270436	900	COG0712C	ATP synthase F1 subunit delta
NC_015687	b	337738076	900	COG0712C	ATP synthase F0F1 subunit delta
NC_017295	b	384459587	900	-	F0F1 ATP synthase subunit delta
NC_017297	p	384460599	900	-	ATP synthase F1 subunit delta
NC_017299	p	387816382	900	-	ATP synthase subunit delta
NC_003030	b	15896120	1056	COG0224C	ATP synthase F0F1 subunit gamma
NC_008593	o	118444337	1056	COG0224C	F0F1 ATP synthase subunit gamma
NC_009495	p	148378161	1056	COG0224C	ATP synthase F0F1 subunit gamma
NC_009617	b	150015307	1056	COG0224C	F0F1 ATP synthase subunit gamma
NC_009697	p	153933849	1056	COG0224C	F0F1 ATP synthase subunit gamma
NC_009698	p	153935396	1056	COG0224C	ATP synthase F0F1 subunit gamma
NC_009699	p	153938889	1056	COG0224C	F0F1 ATP synthase subunit gamma
NC_009706	o	153956280	1056	COG0224C	F0F1 ATP synthase subunit gamma
NC_010516	p	170755934	1056	COG0224C	ATP synthase F0F1 subunit gamma
NC_010520	p	170760573	1056	COG0224C	ATP synthase F0F1 subunit gamma
NC_010674	p	187934151	1056	COG0224C	F0F1 ATP synthase subunit gamma
NC_010723	p	188588467	1056	COG0224C	F0F1 ATP synthase subunit gamma
NC_011837	o	219856597	1056	COG0224C	F0F1 ATP synthase subunit gamma
NC_012563	p	226947379	1056	COG0224C	F0F1 ATP synthase subunit gamma
NC_012658	p	237793474	1056	COG0224C	F0F1 ATP synthase subunit gamma
NC_014328	o	300853450	1056	COG0224C	F1Fo ATPase subunit gamma
NC_014393	b	302875871	1056	COG0224C	ATP synthase F1 subunit gamma
NC_015425	p	331270434	1056	COG0224C	ATP synthase F1 subunit gamma
NC_015687	b	337738074	1056	COG0224C	ATP synthase F0F1 subunit gamma
NC_017295	b	384459585	1056	-	F0F1 ATP synthase subunit gamma
NC_017297	p	384460601	1056	-	ATP synthase F1 subunit gamma
NC_017299	p	387816384	1056	-	ATP synthase subunit gamma
NC_003030	b	15896123	1365	COG0711C	ATP synthase F0F1 subunit B
NC_008593	o	118443791	1365	COG0711C	F0F1 ATP synthase subunit B
NC_009495	p	148378158	1365	COG0711C	ATP synthase F0F1 subunit B
NC_009697	p	153932386	1365	COG0711C	F0F1 ATP synthase subunit B
NC_009698	p	153934635	1365	COG0711C	ATP synthase F0F1 subunit B
NC_009699	p	153940293	1365	COG0711C	F0F1 ATP synthase subunit B
NC_009706	o	153956283	1365	COG0711C	F0F1 ATP synthase subunit B
NC_010516	p	170755706	1365	COG0711C	ATP synthase F0F1 subunit B
NC_010520	p	170761078	1365	COG0711C	ATP synthase F0F1 subunit B
NC_011837	o	219856600	1365	COG0711C	F0F1 ATP synthase subunit B
NC_012563	p	226947376	1365	COG0711C	F0F1 ATP synthase subunit B
NC_012658	p	237793471	1365	COG0711C	F0F1 ATP synthase subunit B
NC_014328	o	300853447	1365	COG0711C	F1Fo ATPase subunit B
NC_015425	p	331270437	1365	COG0711C	ATP synthase F0 subunit B
NC_015687	b	337738077	1365	COG0711C	ATP synthase F0F1 subunit B
NC_017295	b	384459588	1365	-	FoF1-type ATP synthase B subunit
NC_017297	p	384460598	1365	-	ATP synthase F0 subunit B
NC_017299	p	387816381	1365	-	ATP synthase subunit B
NC_003030	b	15896118	4381	COG0355C	ATP synthase F0F1 subunit epsilon
NC_009706	o	153956278	4381	COG0355C	F0F1 ATP synthase subunit epsilon
NC_011837	o	219856595	4381	COG0355C	F0F1 ATP synthase subunit epsilon
NC_014328	o	300853452	4381	COG0355C	F1Fo ATPase subunit epsilon
NC_015687	b	337738072	4381	COG0355C	ATP synthase F0F1 subunit epsilon
NC_017295	b	384459583	4381	-	FoF1-type ATP synthase epsilon subunit
NC_003366	p	18311173	4390	COG0711C	ATP synthase F0F1 subunit B
NC_008261	p	110798870	4390	COG0711C	ATP synthase F0F1 subunit B
NC_008262	p	258676976	4390	-	F0F1 ATP synthase subunit B
NC_009617	b	150015304	4390	COG0711C	F0F1 ATP synthase subunit B
NC_010674	p	187934398	4390	COG0711C	F0F1 ATP synthase subunit B
NC_010723	p	188589454	4390	COG0711C	F0F1 ATP synthase subunit B
NC_009012	b	125975092	5479	COG0355C	ATP synthase F1 subunit epsilon
NC_011898	b	220927731	5479	COG0355C	ATP synthase F1 subunit epsilon
NC_016627	b	374294776	5479	-	ATP synthase, F1 epsilon subunit
NC_016791	b	376259667	5479	-	ATP synthase F1 subunit epsilon
NC_017304	b	385777577	5479	-	ATP synthase F1 subunit epsilon
NC_009012	b	125975090	5491	COG0224C	F0F1 ATP synthase subunit gamma
NC_011898	b	220927729	5491	COG0224C	F0F1 ATP synthase subunit gamma
NC_016627	b	374294774	5491	-	ATP synthase, F1 gamma subunit
NC_016791	b	376259665	5491	-	ATP synthase F1 subunit gamma
NC_017304	b	385777575	5491	-	ATP synthase F1 subunit gamma
NC_009089	p	126701090	5619	COG0355C	ATP synthase subunit epsilon (partial)
NC_013315	p	260684986	5619	COG0355C	ATP synthase subunit epsilon
NC_013316	p	260688644	5619	COG0355C	ATP synthase subunit epsilon
NC_014614	o	310659419	5619	COG0355C	AtpC protein
NC_017179	p	384362660	5619	-	ATP synthase subunit epsilon
NC_009089	p	126701092	5758	COG0224C	ATP synthase subunit gamma
NC_013315	p	260684988	5758	COG0224C	ATP synthase subunit gamma
NC_013316	p	260688646	5758	COG0224C	ATP synthase subunit gamma
NC_014614	o	310659421	5758	COG0224C	f1 sector of membrane-bound ATP synthase subunit gamma
NC_017179	p	384362662	5758	-	F0F1 ATP synthase subunit gamma
NC_010001	b	160881855	16299	COG0224C	ATP synthase F1 subunit gamma
NC_014376	b	302388309	16299	COG0224C	ATP synthase F1 subunit gamma
NC_010001	b	160881853	16434	COG0355C	ATP synthase F1 subunit epsilon
NC_014376	b	302388307	16434	COG0355C	ATP synthase F1 subunit epsilon
NC_011898	b	220927726	17816	COG0711C	ATP synthase F0 subunit beta
NC_016791	b	376259662	17816	-	ATP synthase F0 subunit b
NC_011898	b	220927727	17920	COG0712C	ATP synthase F1 subunit delta
NC_016791	b	376259663	17920	-	ATP synthase F1 subunit delta
NC_014376	b	302388468	18648	COG0224C	ATP synthase F1 subunit gamma
NC_015737	o	339442203	18648	COG0224C	hypothetical protein

## Sheet: coc 42
NC	type	PID	Orthologous group	COG	Product
NC_003366	p	18311636	161	COG0445D	tRNA uridine 5-carboxymethylaminomethyl modification enzyme GidA
NC_004557	p	28209870	161	COG0445D	tRNA uridine 5-carboxymethylaminomethyl modification enzyme GidA
NC_008261	p	110801428	161	COG0445D	tRNA uridine 5-carboxymethylaminomethyl modification protein GidA
NC_008262	p	110802913	161	-	tRNA uridine 5-carboxymethylaminomethyl modification enzyme GidA
NC_008593	o	118443722	161	COG0445D	tRNA uridine 5-carboxymethylaminomethyl modification protein GidA
NC_009012	b	125974849	161	COG0445D	tRNA uridine 5-carboxymethylaminomethyl modification protein GidA
NC_009089	p	126701302	161	COG0445D	tRNA uridine 5-carboxymethylaminomethyl modification protein GidA
NC_009495	p	148381579	161	COG0445D	tRNA uridine 5-carboxymethylaminomethyl modification protein GidA
NC_009617	b	150019906	161	COG0445D	tRNA uridine 5-carboxymethylaminomethyl modification protein GidA
NC_009697	p	153930874	161	COG0445D	tRNA uridine 5-carboxymethylaminomethyl modification protein GidA
NC_009698	p	153936277	161	COG0445D	tRNA uridine 5-carboxymethylaminomethyl modification protein GidA
NC_009699	p	153939143	161	COG0445D	tRNA uridine 5-carboxymethylaminomethyl modification protein GidA
NC_009706	o	153956502	161	COG0445D	tRNA uridine 5-carboxymethylaminomethyl modification protein GidA
NC_010001	b	160882058	161	COG0445D	tRNA uridine 5-carboxymethylaminomethyl modification protein GidA
NC_010516	p	170756087	161	COG0445D	tRNA uridine 5-carboxymethylaminomethyl modification protein GidA
NC_010520	p	170760523	161	COG0445D	tRNA uridine 5-carboxymethylaminomethyl modification protein GidA
NC_010674	p	187933395	161	COG0445D	tRNA uridine 5-carboxymethylaminomethyl modification protein GidA
NC_010723	p	188588132	161	COG0445D	tRNA uridine 5-carboxymethylaminomethyl modification protein GidA
NC_011837	o	219856805	161	COG0445D	tRNA uridine 5-carboxymethylaminomethyl modification enzyme GidA
NC_011898	b	220930843	161	COG0445D	tRNA uridine 5-carboxymethylaminomethyl modification protein GidA
NC_012563	p	226951094	161	COG0445D	tRNA uridine 5-carboxymethylaminomethyl modification protein GidA
NC_012658	p	237797099	161	COG0445D	tRNA uridine 5-carboxymethylaminomethyl modification protein GidA
NC_013315	p	260685217	161	COG0445D	tRNA uridine 5-carboxymethylaminomethyl modification enzyme GidA
NC_013316	p	260688876	161	COG0445D	tRNA uridine 5-carboxymethylaminomethyl modification enzyme GidA
NC_014328	o	300857410	161	COG0445D	glucose inhibited division protein A
NC_014376	b	302388591	161	COG0445D	glucose inhibited division protein A
NC_014393	b	302877169	161	COG0445D	glucose inhibited division protein A
NC_014614	o	310659880	161	COG0445D	glucose-inhibited cell-division protein
NC_015275	b	326793315	161	COG0445D	glucose inhibited division protein A
NC_015425	p	331268195	161	COG0445D	glucose inhibited division protein A
NC_015687	b	337738940	161	COG0445D	tRNA uridine 5-carboxymethylaminomethyl modification protein GidA
NC_015737	o	339442032	161	COG0445D	hypothetical protein
NC_016627	b	374298379	161	-	glucose-inhibited division protein A
NC_016791	b	376263294	161	-	glucose-inhibited division protein A
NC_017179	p	384362904	161	-	tRNA uridine 5-carboxymethylaminomethyl modification enzyme GidA
NC_017295	b	384460452	161	-	tRNA uridine 5-carboxymethylaminomethyl modification protein GidA
NC_017297	p	384463956	161	-	tRNA uridine 5-carboxymethylaminomethyl modification protein GidA
NC_017299	p	387819922	161	-	tRNA uridine 5-carboxymethylaminomethyl modification protein GidA
NC_017304	b	385780291	161	-	glucose inhibited division protein A
NC_003030	b	15896960	288	COG1475K	stage 0 sporulation protein J
NC_003366	p	18311633	288	COG1475K	stage 0 sporulation protein J
NC_004557	p	28209874	288	COG1475K	chromosome partitioning protein parB
NC_008261	p	110799346	288	COG1475K	stage 0 sporulation protein J
NC_008262	p	110802321	288	-	stage 0 sporulation protein J
NC_008593	o	118443024	288	COG1475K	stage 0 sporulation protein J
NC_009012	b	125974863	288	COG1475K	chromosome segregation DNA-binding protein
NC_009089	p	126701299	288	COG1475K	stage 0 sporulation protein J
NC_009495	p	148381575	288	COG1475K	stage 0 sporulation protein J
NC_009617	b	150019902	288	COG1475K	parB-like partition protein
NC_009697	p	153932330	288	COG1475K	stage 0 sporulation protein J
NC_009698	p	153936521	288	COG1475K	stage 0 sporulation protein J
NC_009699	p	153940466	288	COG1475K	stage 0 sporulation protein J
NC_009706	o	153956498	288	COG1475K	hypothetical protein
NC_010001	b	160882052	288	COG1475K	parB-like partition protein
NC_010516	p	170756741	288	COG1475K	stage 0 sporulation protein J
NC_010520	p	170761288	288	COG1475K	stage 0 sporulation protein J
NC_010674	p	187933628	288	COG1475K	stage 0 sporulation protein J
NC_010723	p	188589225	288	COG1475K	stage 0 sporulation protein J
NC_011837	o	219856801	288	COG1475K	hypothetical protein
NC_011898	b	220927467	288	COG1475K	parB-like partition protein
NC_012563	p	226951090	288	COG1475K	stage 0 sporulation protein J
NC_012658	p	237797095	288	COG1475K	stage 0 sporulation protein J
NC_013315	p	260685213	288	COG1475K	stage 0 sporulation protein J
NC_013316	p	260688872	288	COG1475K	stage 0 sporulation protein J
NC_014328	o	300857406	288	COG1475K	spo0J
NC_014376	b	302388587	288	COG1475K	parB-like partition protein
NC_014393	b	302877163	288	COG1475K	parB-like partition protein
NC_015275	b	326793310	288	COG1475K	parB-like partition protein
NC_015425	p	331268199	288	COG1475K	parB-like partition protein
NC_015687	b	337738936	288	COG1475K	stage 0 sporulation protein J
NC_015737	o	339442036	288	COG1475K	hypothetical protein
NC_016627	b	374294501	288	-	ParB-like partition protein
NC_016791	b	376259388	288	-	ParB-like partition protein
NC_017179	p	384362900	288	-	stage 0 sporulation protein J
NC_017295	b	384460448	288	-	Stage 0 sporulation J, ParB family of DNA-binding proteins
NC_017297	p	384463952	288	-	stage 0 sporulation protein J
NC_017299	p	387819918	288	-	chromosome (plasmid) partitioning protein ParB-2
NC_017304	b	385777394	288	-	parB-like partition protein
NC_003030	b	15896963	289	COG0357M	16S rRNA methyltransferase GidB
NC_003366	p	18311635	289	COG0357M	16S rRNA methyltransferase GidB
NC_004557	p	28209871	289	COG0357M	16S rRNA methyltransferase GidB
NC_008261	p	110799944	289	COG0357M	16S rRNA methyltransferase GidB
NC_008262	p	110803383	289	-	16S rRNA methyltransferase GidB
NC_008593	o	118444066	289	COG0357M	16S rRNA methyltransferase GidB
NC_009012	b	125974848	289	COG0357M	methyltransferase GidB
NC_009495	p	148381578	289	COG0357M	16S rRNA methyltransferase GidB
NC_009617	b	150019905	289	COG0357M	16S rRNA methyltransferase GidB
NC_009697	p	153934180	289	COG0357M	16S rRNA methyltransferase GidB
NC_009698	p	153936099	289	COG0357M	16S rRNA methyltransferase GidB
NC_009699	p	153938497	289	COG0357M	16S rRNA methyltransferase GidB
NC_009706	o	153956501	289	COG0357M	16S rRNA methyltransferase GidB
NC_010001	b	160882057	289	COG0357M	methyltransferase GidB
NC_010516	p	170754945	289	COG0357M	16S rRNA methyltransferase GidB
NC_010520	p	170760430	289	COG0357M	16S rRNA methyltransferase GidB
NC_010674	p	187933315	289	COG0357M	16S rRNA methyltransferase GidB
NC_010723	p	188588844	289	COG0357M	16S rRNA methyltransferase GidB
NC_011837	o	219856804	289	COG0357M	16S rRNA methyltransferase GidB
NC_011898	b	220930842	289	COG0357M	methyltransferase GidB
NC_012563	p	226951093	289	COG0357M	16S rRNA methyltransferase GidB
NC_012658	p	237797098	289	COG0357M	16S rRNA methyltransferase GidB
NC_013315	p	260685216	289	COG0357M	16S rRNA methyltransferase GidB
NC_013316	p	260688875	289	COG0357M	16S rRNA methyltransferase GidB
NC_014328	o	300857409	289	COG0357M	glucose inhibited division protein B
NC_014376	b	302388590	289	COG0357M	methyltransferase GidB
NC_014393	b	302877166	289	COG0357M	methyltransferase GidB
NC_014614	o	310659879	289	COG0357M	glucose-inhibited cell-division methyltransferase
NC_015275	b	326793314	289	COG0357M	methyltransferase GidB
NC_015425	p	331268196	289	COG0357M	glucose-inhibited division protein B
NC_015687	b	337738939	289	COG0357M	16S rRNA methyltransferase GidB
NC_015737	o	339442033	289	COG0357M	hypothetical protein
NC_016627	b	374298378	289	-	16S rRNA m(7)G-527 methyltransferase
NC_016791	b	376263293	289	-	16S rRNA (guanine(527)-N(7))-methyltransferase GidB
NC_017179	p	384362903	289	-	16S rRNA methyltransferase GidB
NC_017295	b	384460451	289	-	glucose-inhibited division protein B
NC_017297	p	384463955	289	-	16S rRNA methyltransferase GidB
NC_017299	p	387819921	289	-	16s rRNAmethyltransferase GidA
NC_017304	b	385780290	289	-	methyltransferase GidB
NC_003030	b	15896961	307	COG1192D	chromosome partitioning MinD-family ATPase
NC_003366	p	18311634	307	COG1192D	sporulation initiation inhibitor protein soj
NC_004557	p	28209873	307	COG1192D	chromosome partitioning protein parA
NC_008261	p	110798938	307	COG1192D	sporulation initiation inhibitor protein soj
NC_008262	p	110801513	307	-	sporulation initiation inhibitor protein soj
NC_008593	o	118443230	307	COG1192D	sporulation initiation inhibitor protein soj
NC_009012	b	125974862	307	COG1192D	chromosome segregation ATPase
NC_009089	p	126701300	307	COG1192D	sporulation initiation inhibitor
NC_009495	p	148381576	307	COG1192D	sporulation initiation inhibitor protein soj
NC_009617	b	150019903	307	COG1192D	cobyrinic acid a,c-diamide synthase
NC_009697	p	153933036	307	COG1192D	sporulation initiation inhibitor protein soj
NC_009698	p	153937312	307	COG1192D	sporulation initiation inhibitor protein soj
NC_009699	p	153940635	307	COG1192D	sporulation initiation inhibitor protein soj
NC_009706	o	153956499	307	COG1192D	hypothetical protein
NC_010001	b	160882053	307	COG1192D	cobyrinic acid ac-diamide synthase
NC_010516	p	170755411	307	COG1192D	sporulation initiation inhibitor protein soj
NC_010520	p	170760924	307	COG1192D	sporulation initiation inhibitor protein soj
NC_010674	p	187932908	307	COG1192D	sporulation initiation inhibitor protein soj
NC_010723	p	188588293	307	COG1192D	sporulation initiation inhibitor protein soj
NC_011837	o	219856802	307	COG1192D	hypothetical protein
NC_011898	b	220927466	307	COG1192D	cobyrinic acid ac-diamide synthase
NC_012563	p	226951091	307	COG1192D	sporulation initiation inhibitor protein soj
NC_012658	p	237797096	307	COG1192D	sporulation initiation inhibitor protein soj
NC_013315	p	260685214	307	COG1192D	sporulation initiation inhibitor
NC_013316	p	260688873	307	COG1192D	sporulation initiation inhibitor
NC_014328	o	300857407	307	COG1192D	chromosome partitioning protein
NC_014376	b	302388588	307	COG1192D	chromosome partitioning protein
NC_014393	b	302877164	307	COG1192D	sporulation initiation inhibitor protein soj
NC_015275	b	326793311	307	COG1192D	cobyrinic acid ac-diamide synthase
NC_015425	p	331268198	307	COG1192D	Cobyrinic acid a,c-diamide synthase
NC_015687	b	337738937	307	COG1192D	chromosome partitioning MinD family ATPase
NC_015737	o	339442035	307	COG1192D	chromosome partitioning ATPase
NC_016627	b	374294500	307	-	chromosome partitioning ATPase
NC_016791	b	376259387	307	-	chromosome partitioning ATPase
NC_017179	p	384362901	307	-	sporulation initiation inhibitor
NC_017295	b	384460449	307	-	Chromosome partitioning MinD-family ATPase, SOJ
NC_017297	p	384463953	307	-	sporulation initiation inhibitor protein soj
NC_017299	p	387819919	307	-	chromosome partitioning protein ParA
NC_017304	b	385777393	307	-	cobyrinic acid ac-diamide synthase
NC_003030	b	15896965	367	COG0486R	tRNA modification GTPase TrmE
NC_003366	p	18311637	367	COG0486R	tRNA modification GTPase TrmE
NC_004557	p	28209869	367	COG0486R	tRNA modification GTPase TrmE
NC_008261	p	110799764	367	COG0486R	tRNA modification GTPase TrmE
NC_008262	p	110802832	367	-	tRNA modification GTPase TrmE
NC_008593	o	118444248	367	COG0486R	tRNA modification GTPase TrmE
NC_009012	b	125974850	367	COG0486R	tRNA modification GTPase TrmE
NC_009089	p	126701303	367	COG0486R	tRNA modification GTPase TrmE
NC_009495	p	148381580	367	COG0486R	tRNA modification GTPase TrmE
NC_009617	b	150019907	367	COG0486R	tRNA modification GTPase TrmE
NC_009697	p	153931640	367	COG0486R	tRNA modification GTPase TrmE
NC_009698	p	153937169	367	COG0486R	tRNA modification GTPase TrmE
NC_009699	p	153937917	367	COG0486R	tRNA modification GTPase TrmE
NC_009706	o	153956503	367	COG0486R	tRNA modification GTPase TrmE
NC_010516	p	170756593	367	COG0486R	tRNA modification GTPase TrmE
NC_010520	p	170758742	367	COG0486R	tRNA modification GTPase TrmE
NC_010674	p	187932414	367	COG0486R	tRNA modification GTPase TrmE
NC_010723	p	188590674	367	COG0486R	tRNA modification GTPase TrmE
NC_011837	o	219856806	367	COG0486R	tRNA modification GTPase TrmE
NC_011898	b	220930844	367	COG0486R	tRNA modification GTPase TrmE
NC_012563	p	226951095	367	COG0486R	tRNA modification GTPase TrmE
NC_012658	p	237797100	367	COG0486R	tRNA modification GTPase TrmE
NC_013315	p	260685218	367	COG0486R	tRNA modification GTPase TrmE
NC_013316	p	260688877	367	COG0486R	tRNA modification GTPase TrmE
NC_014328	o	300857411	367	COG0486R	tRNA modification GTPase
NC_014393	b	302877170	367	COG0486R	tRNA modification GTPase TrmE
NC_014614	o	310659884	367	COG0486R	GTPase
NC_015275	b	326793316	367	COG0486R	tRNA modification GTPase mnmE
NC_015425	p	331268194	367	COG0486R	tRNA modification GTPase TrmE
NC_015687	b	337738941	367	COG0486R	tRNA modification GTPase TrmE
NC_016627	b	374298380	367	-	tRNA modification GTPase trmE
NC_016791	b	376263295	367	-	tRNA modification GTPase TrmE
NC_017179	p	384362905	367	-	tRNA modification GTPase TrmE
NC_017295	b	384460453	367	-	tRNA modification GTPase TrmE
NC_017297	p	384463958	367	-	tRNA modification GTPase TrmE
NC_017299	p	387819923	367	-	GTPase and tRNA-U34 5-formylation enzyme TrmE
NC_017304	b	385780292	367	-	tRNA modification GTPase TrmE
NC_003030	b	15896968	369	COG0759S	hypothetical protein
NC_003366	p	18311640	369	COG0759S	hypothetical protein
NC_008261	p	110799979	369	COG0759S	hypothetical protein
NC_008262	p	110801742	369	-	hypothetical protein
NC_008593	o	118443513	369	COG0759S	hypothetical protein
NC_009012	b	125974853	369	COG0759S	hypothetical protein
NC_009089	p	126701306	369	COG0759S	hypothetical protein
NC_009495	p	148381583	369	COG0759S	hypothetical protein
NC_009617	b	150019910	369	COG0759S	hypothetical protein
NC_009697	p	153933888	369	COG0759S	hypothetical protein
NC_009698	p	153936782	369	COG0759S	hypothetical protein
NC_009699	p	153940573	369	COG0759S	hypothetical protein
NC_009706	o	153956506	369	COG0759S	hypothetical protein
NC_010001	b	160882062	369	COG0759S	hypothetical protein
NC_010516	p	170757706	369	COG0759S	hypothetical protein
NC_010520	p	170760176	369	COG0759S	hypothetical protein
NC_011837	o	219856809	369	COG0759S	hypothetical protein
NC_011898	b	220930847	369	COG0759S	hypothetical protein
NC_012563	p	226951098	369	COG0759S	hypothetical protein
NC_012658	p	237797103	369	COG0759S	hypothetical protein
NC_013315	p	260685221	369	COG0759S	hypothetical protein
NC_013316	p	260688880	369	COG0759S	hypothetical protein
NC_014328	o	300857414	369	COG0759S	hypothetical protein
NC_014376	b	302388595	369	COG0759S	hypothetical protein
NC_014393	b	302877174	369	COG0759S	hypothetical protein
NC_014614	o	310659887	369	COG0759S	hypothetical protein
NC_015275	b	326793319	369	COG0759S	hypothetical protein
NC_015425	p	331268191	369	COG0759S	hypothetical protein
NC_015687	b	337738944	369	COG0759S	hypothetical protein
NC_015737	o	339442027	369	COG0759S	hypothetical protein
NC_016627	b	374298383	369	-	hypothetical protein
NC_016791	b	376263298	369	-	hypothetical protein
NC_017179	p	384362908	369	-	hypothetical protein
NC_017295	b	384460456	369	-	hypothetical protein
NC_017297	p	384463961	369	-	hypothetical protein
NC_017299	p	387819926	369	-	protein YidD
NC_017304	b	385780295	369	-	hypothetical protein
NC_003030	b	15896966	415	COG1847R	RNA-binding protein Jag
NC_003366	p	18311638	415	COG1847R	SpoIIIJ-associated protein
NC_004557	p	28209868	415	COG1847R	DNA/RNA-binding protein
NC_008261	p	110800203	415	COG1847R	R3H domain-containing protein
NC_008262	p	110802602	415	-	SpoIIIJ-associated protein
NC_008593	o	118444639	415	COG1847R	R3H domain-containing protein
NC_009012	b	125974851	415	COG1847R	single-stranded nucleic acid binding R3H
NC_009495	p	148381581	415	COG1847R	DNA/RNA-binding protein
NC_009617	b	150019908	415	COG1847R	single-stranded nucleic acid binding R3H domain-containing protein
NC_009697	p	153932181	415	COG1847R	jag protein
NC_009698	p	153935750	415	COG1847R	jag protein
NC_009699	p	153941452	415	COG1847R	jag protein
NC_009706	o	153956504	415	COG1847R	RNA-binding protein
NC_010001	b	160882060	415	COG1847R	single-stranded nucleic acid binding R3H domain-containing protein
NC_010516	p	170755875	415	COG1847R	jag protein
NC_010520	p	170759999	415	COG1847R	jag protein
NC_010674	p	187935358	415	COG1847R	protein jag
NC_010723	p	188589912	415	COG1847R	protein jag
NC_011837	o	219856807	415	COG1847R	hypothetical protein
NC_011898	b	220930845	415	COG1847R	single-stranded nucleic acid binding R3H domain-containing protein
NC_012563	p	226951096	415	COG1847R	jag protein
NC_012658	p	237797101	415	COG1847R	jag protein
NC_014328	o	300857412	415	COG1847R	RNA-binding protein
NC_014376	b	302388593	415	COG1847R	single-stranded nucleic acid binding R3H domain-containing protein
NC_014393	b	302877172	415	COG1847R	single-stranded nucleic acid binding R3H domain-containing protein
NC_014614	o	310659885	415	COG1847R	spoiiij-associated protein
NC_015275	b	326793317	415	COG1847R	single-stranded nucleic acid binding R3H domain-containing protein
NC_015425	p	331268193	415	COG1847R	jag protein
NC_015687	b	337738942	415	COG1847R	RNA-binding protein Jag, SpoIIIJ-associated
NC_015737	o	339442029	415	COG1847R	hypothetical protein
NC_016627	b	374298381	415	-	putative RNA-binding protein
NC_016791	b	376263296	415	-	putative RNA-binding protein
NC_017295	b	384460454	415	-	RNA-binding protein Jag
NC_017297	p	384463959	415	-	R3H domain-containing protein
NC_017299	p	387819924	415	-	RNA-binding protein Jag
NC_017304	b	385780293	415	-	single-stranded nucleic acid binding R3H domain-containing protein
NC_003030	b	15896969	501	COG0594J	ribonuclease P
NC_003366	p	18311641	501	COG0594J	ribonuclease P
NC_008261	p	110799284	501	COG0594J	ribonuclease P
NC_008262	p	110803108	501	-	ribonuclease P
NC_008593	o	118443844	501	COG0594J	ribonuclease P
NC_009089	p	126701307	501	COG0594J	ribonuclease P
NC_009495	p	148381584	501	COG0594J	ribonuclease P
NC_009617	b	150019911	501	COG0594J	ribonuclease P
NC_009697	p	153932824	501	COG0594J	ribonuclease P
NC_009698	p	153934757	501	COG0594J	ribonuclease P
NC_009699	p	153939463	501	COG0594J	ribonuclease P
NC_009706	o	153956507	501	COG0594J	ribonuclease P
NC_010001	b	160882063	501	COG0594J	ribonuclease P
NC_010516	p	170754447	501	COG0594J	ribonuclease P
NC_010520	p	170761125	501	COG0594J	ribonuclease P
NC_010674	p	187934705	501	COG0594J	ribonuclease P
NC_010723	p	188587645	501	COG0594J	ribonuclease P
NC_011837	o	219856810	501	COG0594J	ribonuclease P
NC_012563	p	226951099	501	COG0594J	ribonuclease P
NC_012658	p	237797104	501	COG0594J	ribonuclease P
NC_013315	p	260685222	501	COG0594J	ribonuclease P
NC_013316	p	260688881	501	COG0594J	ribonuclease P
NC_014328	o	300857415	501	COG0594J	ribonuclease P protein component
NC_014376	b	302388596	501	COG0594J	ribonuclease P protein component
NC_014393	b	302877175	501	COG0594J	ribonuclease P protein component
NC_014614	o	310659888	501	COG0594J	ribonuclease p
NC_015275	b	326793320	501	COG0594J	ribonuclease P protein component
NC_015425	p	331268190	501	COG0594J	ribonuclease P protein component
NC_015687	b	337738945	501	COG0594J	ribonuclease P
NC_015737	o	339442026	501	COG0594J	hypothetical protein
NC_017179	p	384362909	501	-	ribonuclease P
NC_017295	b	384460457	501	-	ribonuclease P
NC_017299	p	387819927	501	-	ribonuclease P protein component
NC_003030	b	15896962	543	COG1475K	stage 0 sporulation protein J
NC_004557	p	28209872	543	COG1475K	stage 0 sporulation protein J
NC_008593	o	118443812	543	COG1475K	spoOJ protein
NC_009012	b	125974847	543	COG1475K	ParB family protein
NC_009089	p	126701301	543	COG1475K	stage 0 sporulation protein
NC_009495	p	148381577	543	COG1475K	parB family protein
NC_009617	b	150019904	543	COG1475K	parB-like partition protein
NC_009697	p	153932673	543	COG1475K	parB family protein
NC_009698	p	153935202	543	COG1475K	parB family protein
NC_009699	p	153939342	543	COG1475K	parB family protein
NC_010516	p	170754545	543	COG1475K	parB family protein
NC_010520	p	170759937	543	COG1475K	parB family protein
NC_010674	p	187935625	543	COG1475K	protein YyaA
NC_010723	p	188588117	543	COG1475K	protein YyaA
NC_011898	b	220930841	543	COG1475K	parB-like partition protein
NC_012563	p	226951092	543	COG1475K	parB family protein
NC_012658	p	237797097	543	COG1475K	parB family protein
NC_013315	p	260685215	543	COG1475K	stage 0 sporulation protein
NC_013316	p	260688874	543	COG1475K	stage 0 sporulation protein
NC_014328	o	300857408	543	COG1475K	chromosome partitioning protein
NC_014393	b	302877165	543	COG1475K	parB-like partition protein
NC_015275	b	326793313	543	COG1475K	parB-like partition protein
NC_015425	p	331268197	543	COG1475K	parB family protein
NC_015687	b	337738938	543	COG1475K	stage 0 sporulation protein J
NC_016627	b	374298377	543	-	ParB-like partition protein
NC_016791	b	376263292	543	-	ParB-like partition protein
NC_017179	p	384362902	543	-	stage 0 sporulation protein
NC_017295	b	384460450	543	-	Stage 0 sporulation J, ParB family of DNA-binding proteins
NC_017297	p	384463954	543	-	parB family protein
NC_017299	p	387819920	543	-	chromosome partitioning protein ParB
NC_017304	b	385780289	543	-	parB-like partition protein
NC_003030	b	15896959	827	-	hypothetical protein
NC_003366	p	18311632	827	-	hypothetical protein
NC_004557	p	28209875	827	-	hypothetical protein
NC_008261	p	110798738	827	-	hypothetical protein
NC_008262	p	110803866	827	-	hypothetical protein
NC_008593	o	118443471	827	-	hypothetical protein
NC_009495	p	148381574	827	-	hypothetical protein
NC_009617	b	150019901	827	-	hypothetical protein
NC_009697	p	153932002	827	-	hypothetical protein
NC_009698	p	153937259	827	-	hypothetical protein
NC_009699	p	153939407	827	-	hypothetical protein
NC_009706	o	153956497	827	-	hypothetical protein
NC_010516	p	170757528	827	-	hypothetical protein
NC_010520	p	170758447	827	-	hypothetical protein
NC_010674	p	187933414	827	-	hypothetical protein
NC_010723	p	188589671	827	-	hypothetical protein
NC_011837	o	219856800	827	-	hypothetical protein
NC_012563	p	226951089	827	-	hypothetical protein
NC_012658	p	237797094	827	-	hypothetical protein
NC_014328	o	300857405	827	-	hypothetical protein
NC_014393	b	302877162	827	-	hypothetical protein
NC_015425	p	331268200	827	-	hypothetical protein
NC_015687	b	337738935	827	-	hypothetical protein
NC_017295	b	384460447	827	-	hypothetical protein
NC_017297	p	384463951	827	-	hypothetical protein
NC_017299	p	387819917	827	-	hypothetical protein
NC_003030	b	15896967	873	COG0706U	inner membrane protein translocase component YidC
NC_003366	p	18311639	873	COG0706U	inner membrane protein translocase component YidC
NC_004557	p	28209867	873	COG0706U	inner membrane protein translocase component YidC
NC_008261	p	110801038	873	COG0706U	inner membrane protein translocase component YidC
NC_008262	p	110802031	873	-	putative inner membrane protein translocase component YidC
NC_008593	o	118442981	873	COG0706U	inner membrane protein translocase component YidC
NC_009495	p	148381582	873	COG0706U	inner membrane protein translocase component YidC
NC_009617	b	150019909	873	COG0706U	inner membrane protein translocase component YidC
NC_009697	p	153931466	873	COG0706U	inner membrane protein translocase component YidC
NC_009698	p	153936249	873	COG0706U	inner membrane protein translocase component YidC
NC_009699	p	153940502	873	COG0706U	inner membrane protein translocase component YidC
NC_009706	o	153956505	873	COG0706U	inner membrane protein translocase component YidC
NC_010516	p	170756937	873	COG0706U	inner membrane protein translocase component YidC
NC_010520	p	170760805	873	COG0706U	inner membrane protein translocase component YidC
NC_010674	p	187934380	873	COG0706U	inner membrane protein translocase component YidC
NC_010723	p	188588551	873	COG0706U	putative inner membrane protein translocase component YidC
NC_011837	o	219856808	873	COG0706U	inner membrane protein translocase component YidC
NC_012563	p	226951097	873	COG0706U	putative inner membrane protein translocase component YidC
NC_012658	p	237797102	873	COG0706U	putative inner membrane protein translocase component YidC
NC_014328	o	300857413	873	COG0706U	membrane protein OxaA
NC_015425	p	331268192	873	COG0706U	membrane protein oxaA
NC_015687	b	337738943	873	COG0706U	inner membrane protein translocase component YidC
NC_017295	b	384460455	873	-	putative inner membrane protein translocase component YidC
NC_017297	p	384463960	873	-	membrane protein OxaA
NC_017299	p	387819925	873	-	inner membrane protein translocase component YidC, short form OxaI-like
NC_009012	b	125974854	5370	COG0594J	ribonuclease P
NC_011898	b	220930848	5370	COG0594J	ribonuclease P
NC_016627	b	374298384	5370	-	ribonuclease P protein component
NC_016791	b	376263299	5370	-	ribonuclease P protein component
NC_017304	b	385780296	5370	-	ribonuclease P protein component
NC_011898	b	220930846	18013	COG0706U	hypothetical protein
NC_016791	b	376263297	18013	-	preprotein translocase subunit YidC

## Sheet: coc 43
NC	type	PID	Orthologous group	COG	Product
NC_009089	p	126700518	1428	-	phage protein
NC_009089	p	126698547	1428	-	phage protein
NC_009495	p	148379700	1428	-	phage protein
NC_009699	p	153938341	1428	-	hypothetical protein
NC_010001	b	160881079	1428	-	phage protein
NC_010001	b	160878950	1428	-	phage protein
NC_010723	p	188590056	1428	-	phage protein
NC_012563	p	226949702	1428	-	hypothetical protein
NC_012658	p	237795067	1428	-	hypothetical protein
NC_013315	p	260683221	1428	-	phage protein
NC_013316	p	260686817	1428	-	phage protein
NC_014376	b	302385810	1428	-	hypothetical protein
NC_015275	b	326791819	1428	-	Phage-like element PBSX protein, XkdS
NC_016791	b	376262988	1428	-	hypothetical protein
NC_017179	p	384360824	1428	-	phage protein
NC_017297	p	384462656	1428	-	hypothetical protein
NC_017299	p	387818786	1428	-	phage-like element PBSX protein xkdS
NC_009089	p	126700520	4165	COG0791M	phage cell wall hydrolase
NC_009089	p	126698545	4165	COG0791M	phage cell wall hydrolase
NC_013315	p	260683219	4165	COG0791M	phage cell wall hydrolase
NC_013316	p	260686815	4165	COG0791M	phage cell wall hydrolase
NC_015275	b	326791821	4165	-	phage integrase SAM domain-containing protein
NC_016791	b	376262990	4165	-	phage late control gene D protein (GPD)
NC_017179	p	384360822	4165	-	phage cell wall hydrolase
NC_009089	p	126700517	4708	COG3299S	phage tail protein
NC_009089	p	126698548	4708	COG3299S	phage protein
NC_013315	p	260683222	4708	COG3299S	phage tail protein
NC_013316	p	260686818	4708	COG3299S	phage tail protein
NC_016791	b	376262987	4708	-	putative phage Mu protein gp47-like protein
NC_017179	p	384360825	4708	-	phage tail protein
NC_009089	p	126700513	4717	-	hypothetical protein
NC_009089	p	126698552	4717	-	hypothetical protein
NC_013315	p	260683226	4717	-	hypothetical protein
NC_013316	p	260686822	4717	-	hypothetical protein
NC_017179	p	384358996	4717	-	hypothetical protein
NC_017179	p	384360829	4717	-	hypothetical protein
NC_009089	p	126700515	4762	COG5301R	phage tail fiber protein
NC_009089	p	126698550	4762	COG5301R	phage tail fiber protein
NC_013315	p	260683224	4762	COG5301R	phage tail fiber protein
NC_013316	p	260686820	4762	COG5301R	phage tail fiber protein
NC_017179	p	384360827	4762	-	phage tail fiber protein
NC_017179	p	384358994	4762	-	phage tail fiber protein
NC_009089	p	126698546	5580	-	phage protein
NC_009089	p	126700519	5580	-	phage protein
NC_013315	p	260683220	5580	-	phage protein
NC_013316	p	260686816	5580	-	phage protein
NC_017179	p	384360823	5580	-	phage protein
NC_009089	p	126700516	5639	-	phage protein
NC_009089	p	126698549	5639	-	phage protein
NC_013315	p	260683223	5639	-	phage protein
NC_013316	p	260686819	5639	-	phage protein
NC_017179	p	384360826	5639	-	phage protein
NC_009089	p	126700521	5747	COG1652S	phage cell wall hydrolase
NC_009089	p	126698544	5747	COG1652S	phage cell wall hydrolase
NC_013315	p	260683218	5747	COG1652S	phage cell wall hydrolase
NC_013316	p	260686814	5747	COG1652S	phage cell wall hydrolase
NC_017179	p	384360821	5747	-	phage cell wall hydrolase
NC_009089	p	126700514	14874	-	hypothetical protein
NC_009089	p	126698551	14874	-	hypothetical protein
NC_009089	p	126700522	14912	COG5281S	phage membrane protein
NC_009089	p	126698543	14912	COG5281S	phage tail tape measure protein
NC_010001	b	160881077	16378	-	hypothetical protein
NC_010001	b	160878952	16378	-	hypothetical protein
NC_010001	b	160881078	16400	COG3299S	baseplate J family protein
NC_010001	b	160878951	16400	COG3299S	phage tail protein

## Sheet: coc 50
NC	type	PID	Orthologous group	COG	Product
NC_009617	b	150016524	2973	COG2759F	hypothetical protein
NC_009706	o	153955870	2973	-	hypothetical protein
NC_009706	o	153954480	2973	-	XkdM-like protein
NC_009706	o	153954571	2973	-	hypothetical protein
NC_010674	p	187932554	2973	-	hypothetical protein
NC_011837	o	219856228	2973	-	hypothetical protein
NC_011837	o	219855065	2973	-	hypothetical protein
NC_012563	p	226949578	2973	-	hypothetical protein
NC_017299	p	387818510	2973	-	phage-like element PBSX protein xkdM
NC_009495	p	148380293	3143	-	hypothetical protein
NC_009617	b	150016523	3143	-	hypothetical protein
NC_009706	o	153955871	3143	-	hypothetical protein
NC_009706	o	153954481	3143	-	hypothetical protein
NC_009706	o	153954572	3143	-	hypothetical protein
NC_010674	p	187934804	3143	-	hypothetical protein
NC_011837	o	219856229	3143	-	hypothetical protein
NC_011837	o	219855066	3143	-	hypothetical protein
NC_012563	p	226949579	3143	-	putative tail sheath protein
NC_017299	p	387818511	3143	-	phage-like element PBSX protein xkdK
NC_009495	p	148380295	3234	-	hypothetical protein
NC_009617	b	150016521	3234	-	hypothetical protein
NC_009706	o	153955873	3234	-	hypothetical protein
NC_009706	o	153954483	3234	-	hypothetical protein
NC_009706	o	153954574	3234	-	hypothetical protein
NC_010674	p	187933716	3234	-	hypothetical protein
NC_011837	o	219856231	3234	-	hypothetical protein
NC_011837	o	219855068	3234	-	hypothetical protein
NC_012563	p	226949581	3234	-	hypothetical protein
NC_017299	p	387818513	3234	-	hypothetical protein
NC_009495	p	148380297	4219	-	hypothetical protein
NC_009617	b	150016520	4219	-	hypothetical protein
NC_009706	o	153954484	4219	-	hypothetical protein
NC_009706	o	153954575	4219	-	hypothetical protein
NC_011837	o	219855069	4219	-	hypothetical protein
NC_012563	p	226949582	4219	-	hypothetical protein
NC_017299	p	387818514	4219	-	hypothetical protein
NC_009495	p	148380294	4247	-	hypothetical protein
NC_009617	b	150016522	4247	-	hypothetical protein
NC_009706	o	153955872	4247	-	hypothetical protein
NC_010674	p	187934128	4247	-	hypothetical protein
NC_011837	o	219856230	4247	-	hypothetical protein
NC_012563	p	226949580	4247	-	hypothetical protein
NC_017299	p	387818512	4247	-	hypothetical protein
NC_009617	b	150016516	8155	COG5471S	hypothetical protein
NC_009706	o	153954579	8155	COG5471S	hypothetical protein
NC_009706	o	153954488	8155	COG5471S	hypothetical protein
NC_011837	o	219855072	8155	COG5471S	hypothetical protein
NC_009617	b	150016517	8166	-	hypothetical protein
NC_009706	o	153954487	8166	-	hypothetical protein
NC_009706	o	153954578	8166	-	hypothetical protein
NC_011837	o	219855071	8166	-	hypothetical protein
NC_009617	b	150016515	8192	-	hypothetical protein
NC_009706	o	153954580	8192	-	hypothetical protein
NC_009706	o	153954489	8192	-	hypothetical protein
NC_011837	o	219855073	8192	-	hypothetical protein
NC_009617	b	150016518	11852	-	hypothetical protein
NC_009706	o	153954486	11852	-	hypothetical protein
NC_009706	o	153954577	11852	-	hypothetical protein
NC_009706	o	153954576	12249	-	hypothetical protein
NC_009706	o	153954485	12249	-	hypothetical protein
NC_011837	o	219855070	12249	-	hypothetical protein
NC_009706	o	153954573	12463	-	hypothetical protein
NC_009706	o	153954482	12463	-	hypothetical protein
NC_011837	o	219855067	12463	-	hypothetical protein

## Sheet: coc 54
NC	type	PID	Orthologous group	COG	Product
NC_003030	b	15894525	11	COG1077D	rod shape-determining protein MreB
NC_003366	p	18311162	11	COG1077D	rod shape-determining protein Mbl
NC_003366	p	18311125	11	COG1077D	rod shape-determining protein MreB
NC_004557	p	28210078	11	COG1077D	rod shape-determining protein MreB
NC_004557	p	28211692	11	COG1077D	rod shape-determining protein MreB
NC_008261	p	110799985	11	COG1077D	rod shape-determining protein Mbl
NC_008261	p	110799387	11	COG1077D	rod shape-determining protein MreB
NC_008262	p	110802752	11	-	rod shape-determining protein Mbl
NC_008262	p	110802719	11	-	rod shape-determining protein MreB
NC_008593	o	118444999	11	COG1077D	rod shape-determining protein Mbl
NC_008593	o	118444487	11	COG1077D	rod shape-determining protein MreB
NC_009012	b	125975102	11	COG1077D	rod shape-determining protein Mbl
NC_009012	b	125972612	11	COG1077D	rod shape-determining protein MreB
NC_009089	p	126697699	11	COG1077D	rod shape-determining protein Mbl
NC_009089	p	126698740	11	COG1077D	rod shape-determining protein MreB
NC_009495	p	148378169	11	COG1077D	rod shape-determining protein Mbl
NC_009495	p	148380953	11	COG1077D	rod shape-determining protein MreB
NC_009617	b	150015315	11	COG1077D	rod shape-determining protein Mbl
NC_009617	b	150015381	11	COG1077D	rod shape-determining protein MreB
NC_009697	p	153933453	11	COG1077D	rod shape-determining protein Mbl
NC_009697	p	153932522	11	COG1077D	rod shape-determining protein MreB
NC_009698	p	153935639	11	COG1077D	rod shape-determining protein Mbl
NC_009698	p	153936830	11	COG1077D	rod shape-determining protein MreB
NC_009699	p	153939942	11	COG1077D	rod shape-determining protein Mbl
NC_009699	p	153941406	11	COG1077D	rod shape-determining protein MreB
NC_009706	o	153956272	11	COG1077D	rod shape-determining protein Mbl
NC_009706	o	153953500	11	COG1077D	rod shape-determining protein MreB
NC_010001	b	160878400	11	COG1077D	rod shape-determining protein MreB
NC_010516	p	170756998	11	COG1077D	rod shape-determining protein Mbl
NC_010516	p	170754793	11	COG1077D	rod shape-determining protein MreB
NC_010520	p	170759077	11	COG1077D	rod shape-determining protein Mbl
NC_010520	p	170761830	11	COG1077D	rod shape-determining protein MreB
NC_010674	p	187933510	11	COG1077D	rod shape-determining protein Mbl
NC_010674	p	187934351	11	COG1077D	rod shape-determining protein MreB
NC_010723	p	188587576	11	COG1077D	rod shape-determining protein Mbl
NC_010723	p	188589044	11	COG1077D	rod shape-determining protein MreB
NC_011837	o	219856589	11	COG1077D	rod shape-determining protein Mbl
NC_011837	o	219854122	11	COG1077D	rod shape-determining protein MreB
NC_011898	b	220930465	11	COG1077D	rod shape-determining protein Mbl
NC_011898	b	220929962	11	COG1077D	rod shape-determining protein MreB
NC_012563	p	226947387	11	COG1077D	rod shape-determining protein Mbl
NC_012563	p	226950426	11	COG1077D	rod shape-determining protein MreB
NC_012658	p	237793482	11	COG1077D	rod shape-determining protein Mbl
NC_012658	p	237796454	11	COG1077D	rod shape-determining protein MreB
NC_013315	p	260681905	11	COG1077D	rod shape-determining protein Mbl
NC_013315	p	260682750	11	COG1077D	rod shape-determining protein MreB
NC_013316	p	260685503	11	COG1077D	rod shape-determining protein Mbl
NC_013316	p	260686348	11	COG1077D	rod shape-determining protein MreB
NC_014328	o	300853458	11	COG1077D	MreB/Mbl protein
NC_014328	o	300853910	11	COG1077D	rod shape-determining protein MreB
NC_014376	b	302384832	11	COG1077D	MreB/Mrl family cell shape determining protein
NC_014393	b	302875863	11	COG1077D	MreB/Mrl family cell shape determining protein
NC_014393	b	302875596	11	COG1077D	MreB/Mrl family cell shape determining protein
NC_014614	o	310659664	11	COG1077D	cell wall structural complex mrebcd, actin-like component mreb
NC_015275	b	326792667	11	COG1077D	MreB/Mrl family cell shape determining protein
NC_015275	b	326791185	11	COG1077D	MreB/Mrl family cell shape determining protein
NC_015425	p	331270426	11	COG1077D	MreB/Mrl family cell shape determining protein
NC_015425	p	331269059	11	COG1077D	MreB/Mrl family cell shape determining protein
NC_015687	b	337738066	11	COG1077D	rod shape-determining protein Mbl
NC_015687	b	337736461	11	COG1077D	rod shape-determining protein MreB
NC_015737	o	339441288	11	COG1077D	hypothetical protein
NC_016627	b	374294788	11	-	rod shape-determining protein MreB
NC_016627	b	374295520	11	-	rod shape-determining protein MreB
NC_016791	b	376263021	11	-	MreB/Mrl family cell shape determining protein
NC_016791	b	376260002	11	-	MreB/Mrl family cell shape determining protein
NC_017179	p	384359457	11	-	rod shape-determining protein Mbl
NC_017179	p	384360332	11	-	rod shape-determining protein MreB
NC_017295	b	384459577	11	-	Shape-determining protein envB (HSP70 family charepones)
NC_017295	b	384457968	11	-	mreB
NC_017297	p	384460609	11	-	mbl protein
NC_017297	p	384463254	11	-	rod shape-determining protein MreB
NC_017299	p	387816392	11	-	mreb-like protein (Mbl protein)
NC_017299	p	387819281	11	-	rod shape-determining protein MreB
NC_017304	b	385777587	11	-	MreB/Mrl family cell shape determining protein
NC_017304	b	385779470	11	-	MreB/Mrl family cell shape determining protein
NC_003030	b	15894524	610	COG2003L	DNA repair protein RadC
NC_003366	p	18311126	610	COG2003L	DNA repair protein RadC
NC_003366	p	15081501	610	COG2003L	DNA repair protein RadC
NC_004557	p	28211693	610	COG2003L	DNA repair protein RadC
NC_008261	p	110800059	610	COG2003L	DNA repair protein RadC
NC_008262	p	110801616	610	-	DNA repair protein RadC
NC_008593	o	118444603	610	COG2003L	DNA repair protein RadC
NC_009495	p	148380954	610	COG2003L	DNA repair protein RadC
NC_009617	b	150015380	610	COG2003L	DNA repair protein RadC
NC_009697	p	153933543	610	COG2003L	DNA repair protein RadC
NC_009698	p	153937584	610	COG2003L	DNA repair protein RadC
NC_009699	p	153940602	610	COG2003L	DNA repair protein RadC
NC_009706	o	153953499	610	COG2003L	DNA repair protein RadC
NC_010516	p	170755607	610	COG2003L	DNA repair protein RadC
NC_010520	p	170758657	610	COG2003L	DNA repair protein RadC
NC_010674	p	187933370	610	COG2003L	DNA repair protein RadC
NC_010723	p	188589437	610	COG2003L	DNA repair protein RadC
NC_011837	o	219854121	610	COG2003L	DNA repair protein RadC
NC_011898	b	220929963	610	COG2003L	DNA repair protein RadC
NC_012563	p	226950427	610	COG2003L	DNA repair protein RadC
NC_012658	p	237796455	610	COG2003L	DNA repair protein RadC
NC_014328	o	300853909	610	COG2003L	DNA repair protein, RadC family
NC_014393	b	302875597	610	COG2003L	DNA repair protein RadC
NC_014614	o	310659827	610	COG2003L	hypothetical protein
NC_015425	p	331269058	610	COG2003L	DNA repair protein
NC_015687	b	337736460	610	COG2003L	DNA repair protein RadC
NC_016791	b	376260001	610	-	DNA repair protein radc
NC_017295	b	384457967	610	-	DNA repair protein RadC
NC_017297	p	384463255	610	-	DNA repair protein, RadC family
NC_017299	p	387819282	610	-	DNA repair protein RadC
NC_003030	b	15894523	764	COG0424D	Maf-like protein
NC_003366	p	18311127	764	COG0424D	Maf-like protein
NC_004557	p	28211694	764	COG0424D	Maf-like protein
NC_008261	p	110800698	764	COG0424D	Maf-like protein
NC_008262	p	110803832	764	-	Maf-like protein
NC_008593	o	118443250	764	COG0424D	Maf-like protein
NC_009495	p	148380955	764	COG0424D	Maf-like protein
NC_009617	b	150015379	764	COG0424D	Maf-like protein
NC_009697	p	153931012	764	COG0424D	Maf-like protein
NC_009698	p	153935260	764	COG0424D	Maf-like protein
NC_009699	p	153941152	764	COG0424D	Maf-like protein
NC_009706	o	153953498	764	COG0424D	Maf-like protein
NC_010516	p	170757523	764	COG0424D	Maf-like protein
NC_010520	p	170760093	764	COG0424D	Maf-like protein
NC_010674	p	187933733	764	COG0424D	Maf-like protein
NC_010723	p	188590062	764	COG0424D	Maf-like protein
NC_011837	o	219854120	764	COG0424D	Maf-like protein
NC_012563	p	226950428	764	COG0424D	Maf-like protein
NC_012658	p	237796456	764	COG0424D	Maf-like protein
NC_014328	o	300853908	764	COG0424D	Maf protein ortholog
NC_014393	b	302875598	764	COG0424D	maf protein
NC_015425	p	331269057	764	COG0424D	septum formation protein Maf
NC_015687	b	337736459	764	COG0424D	Maf-like protein
NC_017295	b	384457966	764	-	Maf-like protein
NC_017297	p	384463256	764	-	septum formation protein Maf
NC_017299	p	387819283	764	-	septum formation protein Maf
NC_003030	b	15894526	1066	COG1792M	rod shape-determining protein MreC
NC_004557	p	28211691	1066	COG1792M	rod shape-determining protein MreC
NC_008593	o	118444698	1066	COG1792M	rod shape-determining protein MreC
NC_009495	p	148380952	1066	COG1792M	rod shape-determining protein MreC
NC_009617	b	150015382	1066	COG1792M	rod shape-determining protein MreC
NC_009697	p	153932515	1066	COG1792M	rod shape-determining protein MreC
NC_009698	p	153935052	1066	COG1792M	rod shape-determining protein MreC
NC_009699	p	153940698	1066	COG1792M	rod shape-determining protein MreC
NC_009706	o	153953501	1066	COG1792M	rod shape-determining protein MreC
NC_010516	p	170757687	1066	COG1792M	rod shape-determining protein MreC
NC_010520	p	170759393	1066	COG1792M	rod shape-determining protein MreC
NC_010674	p	187935714	1066	COG1792M	rod shape-determining protein MreC
NC_010723	p	188588318	1066	COG1792M	rod shape-determining protein MreC
NC_011837	o	219854123	1066	COG1792M	rod shape-determining protein MreC
NC_012563	p	226950425	1066	COG1792M	rod shape-determining protein MreC
NC_012658	p	237796453	1066	COG1792M	rod shape-determining protein MreC
NC_014328	o	300853911	1066	COG1792M	rod shape-determining protein MreC
NC_015425	p	331269060	1066	COG1792M	rod shape-determining protein MreC
NC_015687	b	337736462	1066	COG1792M	rod shape-determining protein MreC
NC_017295	b	384457969	1066	-	Shape-determining protein mreC
NC_017297	p	384463253	1066	-	rod shape-determining protein MreC
NC_017299	p	387819280	1066	-	rod shape-determining protein MreC
NC_003030	b	15894522	1309	-	hypothetical protein
NC_008593	o	118443788	1309	-	hypothetical protein
NC_009495	p	148380956	1309	-	hypothetical protein
NC_009697	p	153931974	1309	-	hypothetical protein
NC_009698	p	153935350	1309	-	hypothetical protein
NC_009699	p	153938180	1309	-	hypothetical protein
NC_009706	o	153953497	1309	-	hypothetical protein
NC_010516	p	170754648	1309	-	hypothetical protein
NC_010520	p	170759493	1309	-	hypothetical protein
NC_011837	o	219854119	1309	-	hypothetical protein
NC_012563	p	226950429	1309	-	hypothetical protein
NC_012658	p	237796457	1309	-	hypothetical protein
NC_014328	o	300853907	1309	-	hypothetical protein
NC_014393	b	302875599	1309	-	hypothetical protein
NC_015425	p	331269056	1309	-	hypothetical protein
NC_015687	b	337736458	1309	-	hypothetical protein
NC_017295	b	384457965	1309	-	membrane protein
NC_017297	p	384463257	1309	-	hypothetical protein
NC_017299	p	387819284	1309	-	membrane protein
NC_004557	p	28211689	1527	COG0768M	penicillin-binding protein 2
NC_009495	p	148380950	1527	COG0768M	penicillin-binding protein
NC_009697	p	153932492	1527	COG0768M	penicillin-binding protein
NC_009698	p	153937432	1527	COG0768M	penicillin-binding protein
NC_009699	p	153938967	1527	COG0768M	penicillin-binding protein
NC_009706	o	153953503	1527	COG0768M	penicillin-binding protein 2
NC_009706	o	153954884	1527	COG0768M	hypothetical protein
NC_010516	p	170755210	1527	COG0768M	penicillin-binding protein
NC_010520	p	170760982	1527	COG0768M	penicillin-binding protein
NC_011837	o	219854125	1527	COG0768M	hypothetical protein
NC_011837	o	219855338	1527	COG0768M	hypothetical protein
NC_012563	p	226950423	1527	COG0768M	penicillin-binding protein
NC_012658	p	237796451	1527	COG0768M	penicillin-binding protein
NC_014328	o	300853913	1527	COG0768M	penicillin-binding protein 2
NC_014328	o	300855208	1527	COG0768M	penicillin-binding protein transpeptidase subunit
NC_017297	p	384463251	1527	-	penicillin-binding protein
NC_017299	p	387819278	1527	-	penicillin-binding protein 2 (PBP-2)
NC_004557	p	28211690	1650	-	hypothetical protein
NC_008593	o	118443436	1650	-	rod shape-determining protein MreD
NC_009495	p	148380951	1650	-	rod shape-determining protein MreD
NC_009697	p	153931564	1650	-	rod shape-determining protein MreD
NC_009698	p	153934754	1650	-	rod shape-determining protein MreD
NC_009699	p	153939930	1650	-	rod shape-determining protein MreD
NC_009706	o	153953502	1650	COG2891M	hypothetical protein
NC_010516	p	170757079	1650	-	rod shape-determining protein MreD
NC_010520	p	170758723	1650	-	rod shape-determining protein MreD
NC_011837	o	219854124	1650	COG2891M	hypothetical protein
NC_012563	p	226950424	1650	-	rod shape-determining protein MreD
NC_012658	p	237796452	1650	-	rod shape-determining protein MreD
NC_014328	o	300853912	1650	COG2891M	rod shape determining protein MreD
NC_015425	p	331269061	1650	-	rod shape-determining protein MreD
NC_017297	p	384463252	1650	-	rod shape-determining protein MreD
NC_017299	p	387819279	1650	-	rod shape-determining protein MreD
NC_009012	b	125972614	11142	-	hypothetical protein
NC_016627	b	374295522	11142	-	rod shape-determining protein MreD
NC_017304	b	385779468	11142	-	rod shape-determining protein MreD
NC_009012	b	125972613	11530	COG1792M	rod shape-determining protein MreC
NC_016627	b	374295521	11530	-	rod shape-determining protein MreC
NC_017304	b	385779469	11530	-	rod shape-determining protein MreC
NC_011898	b	220929960	17907	-	rod shape-determining protein MreD
NC_016791	b	376260004	17907	-	rod shape-determining protein MreD
NC_011898	b	220929961	18043	COG1792M	rod shape-determining protein MreC
NC_016791	b	376260003	18043	-	rod shape-determining protein MreC

[truncated: 2 more sheets: coc 55, coc 59]
